# Supplementary material for: Analysis of somatic mutations across the kinome reveals loss-of-function mutations in multiple cancer types
Source: Sci Rep. 2017 Jul 25;7:6418. doi: 10.1038/s41598-017-06366-x (PMC5527104; doi:10.1038/s41598-017-06366-x)
Supplement: Supplementary file 3 — Supplementary Table S2 [file 41598_2017_6366_MOESM3_ESM.csv]

Gene	Sample_ID	Cancer_Type	Ref_AA	Source_Peptide_Position	Var_AA	Silent	Mapped_Isoform	Mapped_Peptide_Position	Aligned_Row	Aligned_Column	Fisher.FDR	SMP	RF5.Predicted.Cancer.Gene	Group
AAK1	BR-V-043	BRCA	M	1	I	FALSE	NA	1	NA	NA	NA	NA	FALSE	Other
AAK1	HN_62318	HNSC	S	28	W	FALSE	NA	28	NA	NA	NA	NA	FALSE	Other
AAK1	TCGA-BR-7901	STAD	S	28	L	FALSE	NA	28	NA	NA	NA	NA	FALSE	Other
AAK1	TCGA-D8-A140	BRCA	G	31	D	FALSE	NA	31	NA	NA	NA	NA	FALSE	Other
AAK1	TCGA-BR-4184	STAD	R	43	Q	FALSE	NA	43	NA	NA	NA	NA	FALSE	Other
AAK1	TCGA-73-4670	LUAD	A	58	S	FALSE	NA	58	AAK1	145	0.024675812	TRUE	FALSE	Other
AAK1	LUAD_E01319	LUAD	I	59	V	FALSE	NA	59	AAK1	146	0.917277701	FALSE	FALSE	Other
AAK1	TCGA-33-4566	LUSC	H	100	L	FALSE	NA	100	AAK1	268	0.929811381	FALSE	FALSE	Other
AAK1	TCGA-17-Z022	LUAD	N	113	K	FALSE	NA	113	AAK1	282	0.773104605	FALSE	FALSE	Other
AAK1	TCGA-17-Z023	LUAD	V	135	G	FALSE	NA	135	AAK1	610	0.909212901	FALSE	FALSE	Other
AAK1	PD4113a	BRCA	R	141	H	FALSE	NA	141	AAK1	616	0.834434207	FALSE	FALSE	Other
AAK1	587238	COADREAD	R	141	H	FALSE	NA	141	AAK1	616	0.834434207	FALSE	FALSE	Other
AAK1	TCGA-D1-A16X	UCEC	R	141	H	FALSE	NA	141	AAK1	616	0.834434207	FALSE	FALSE	Other
AAK1	TCGA-AP-A051	UCEC	L	152	I	FALSE	NA	152	AAK1	728	0.654460625	FALSE	FALSE	Other
AAK1	TCGA-AP-A059	UCEC	L	152	I	FALSE	NA	152	AAK1	728	0.654460625	FALSE	FALSE	Other
AAK1	TCGA-A8-A0A6	BRCA	T	158	P	FALSE	NA	158	AAK1	740	0.755576717	FALSE	FALSE	Other
AAK1	TCGA-95-7043	LUAD	R	164	C	FALSE	NA	164	AAK1	747	0.700553417	FALSE	FALSE	Other
AAK1	TCGA-ER-A193	SKCM	G	188	D	FALSE	NA	188	AAK1	881	0.819538908	FALSE	FALSE	Other
AAK1	TCGA-EE-A2M5	SKCM	P	205	L	FALSE	NA	205	AAK1	899	0.73289326	FALSE	FALSE	Other
AAK1	TCGA-D8-A1XK	BRCA	Y	225	C	FALSE	NA	225	AAK1	943	0.324673498	FALSE	FALSE	Other
AAK1	TCGA-D1-A167	UCEC	A	243	T	FALSE	NA	243	AAK1	1071	0.816922928	FALSE	FALSE	Other
AAK1	TCGA-AN-A046	BRCA	R	281	Q	FALSE	NA	281	AAK1	1405	0.951238089	FALSE	FALSE	Other
AAK1	LUAD-5V8LT	LUAD	D	303	Y	FALSE	NA	303	AAK1	1432	0.917277701	FALSE	FALSE	Other
AAK1	MEL-Ma-Mel-67	SKCM	P	322	S	FALSE	NA	322	NA	NA	NA	NA	FALSE	Other
AAK1	MEL-JWCI-27	SKCM	P	322	L	FALSE	NA	322	NA	NA	NA	NA	FALSE	Other
AAK1	TCGA-FW-A3R5	SKCM	P	349	S	FALSE	NA	349	NA	NA	NA	NA	FALSE	Other
AAK1	TCGA-BR-6852	STAD	G	380	V	FALSE	NA	380	NA	NA	NA	NA	FALSE	Other
AAK1	TCGA-D1-A0ZS	UCEC	Q	401	H	FALSE	NA	401	NA	NA	NA	NA	FALSE	Other
AAK1	H062024	HCC	Q	501	P	FALSE	NA	501	NA	NA	NA	NA	FALSE	Other
AAK1	TCGA-CG-4442	STAD	Q	525	P	FALSE	NA	525	NA	NA	NA	NA	FALSE	Other
AAK1	TCGA-EJ-7788	PRAD	Q	533	H	FALSE	NA	533	NA	NA	NA	NA	FALSE	Other
AAK1	TCGA-BR-8680	STAD	A	548	T	FALSE	NA	548	NA	NA	NA	NA	FALSE	Other
AAK1	587342	COADREAD	A	592	V	FALSE	NA	592	NA	NA	NA	NA	FALSE	Other
AAK1	TCGA-38-4631	LUAD	G	617	V	FALSE	NA	617	NA	NA	NA	NA	FALSE	Other
AAK1	PR-00-1165	PRAD	A	649	T	FALSE	NA	649	NA	NA	NA	NA	FALSE	Other
AAK1	TCGA-55-6979	LUAD	L	656	F	FALSE	NA	656	NA	NA	NA	NA	FALSE	Other
AAK1	TCGA-B5-A0K9	UCEC	L	656	F	FALSE	NA	656	NA	NA	NA	NA	FALSE	Other
AAK1	TCGA-BS-A0UF	UCEC	A	663	T	FALSE	NA	663	NA	NA	NA	NA	FALSE	Other
AAK1	587222	COADREAD	L	665	I	FALSE	NA	665	NA	NA	NA	NA	FALSE	Other
AAK1	H080939	HCC	T	674	S	FALSE	NA	674	NA	NA	NA	NA	FALSE	Other
AAK1	PD4595a	BRCA	P	679	R	FALSE	NA	679	NA	NA	NA	NA	FALSE	Other
AAK1	TCGA-55-7907	LUAD	G	692	R	FALSE	NA	692	NA	NA	NA	NA	FALSE	Other
AAK1	TCGA-44-3398	LUAD	S	704	C	FALSE	NA	704	NA	NA	NA	NA	FALSE	Other
AAK1	TCGA-AG-A002	COADREAD	E	726	K	FALSE	NA	726	NA	NA	NA	NA	FALSE	Other
AAK1	TCGA-CR-6472	HNSC	E	726	K	FALSE	NA	726	NA	NA	NA	NA	FALSE	Other
AAK1	TCGA-AA-3833	COADREAD	P	781	H	FALSE	NA	781	NA	NA	NA	NA	FALSE	Other
AAK1	TCGA-B5-A11E	UCEC	P	785	H	FALSE	NA	785	NA	NA	NA	NA	FALSE	Other
AAK1	H050227	HCC	L	807	V	FALSE	NA	807	NA	NA	NA	NA	FALSE	Other
AAK1	TCGA-AR-A2LE	BRCA	E	830	Q	FALSE	NA	830	NA	NA	NA	NA	FALSE	Other
AAK1	TCGA-D3-A2JF	SKCM	P	841	L	FALSE	NA	841	NA	NA	NA	NA	FALSE	Other
AAK1	TCGA-BR-6452	STAD	V	851	A	FALSE	NA	851	NA	NA	NA	NA	FALSE	Other
AAK1	TCGA-EE-A2MC	SKCM	R	855	C	FALSE	NA	855	NA	NA	NA	NA	FALSE	Other
AAK1	TCGA-05-4396	LUAD	G	861	W	FALSE	NA	861	NA	NA	NA	NA	FALSE	Other
AAK1	TCGA-05-4382	LUAD	D	867	Y	FALSE	NA	867	NA	NA	NA	NA	FALSE	Other
AAK1	TCGA-AC-A23H	BRCA	L	870	V	FALSE	NA	870	NA	NA	NA	NA	FALSE	Other
AAK1	TCGA-AX-A05Z	UCEC	L	878	I	FALSE	NA	878	NA	NA	NA	NA	FALSE	Other
AAK1	TCGA-CV-6961	HNSC	D	897	N	FALSE	NA	897	NA	NA	NA	NA	FALSE	Other
AAK1	TCGA-B0-4852	KIRC	F	904	S	FALSE	NA	904	NA	NA	NA	NA	FALSE	Other
AAK1	MM-0577	MM	D	905	A	FALSE	NA	905	NA	NA	NA	NA	FALSE	Other
AAK1	TCGA-BH-A18G	BRCA	S	910	L	FALSE	NA	910	NA	NA	NA	NA	FALSE	Other
AAK1	TCGA-GN-A262	SKCM	D	911	Y	FALSE	NA	911	NA	NA	NA	NA	FALSE	Other
AAK1	TCGA-AP-A0LM	UCEC	A	914	V	FALSE	NA	914	NA	NA	NA	NA	FALSE	Other
AAK1	TCGA-39-5031	LUSC	D	919	Y	FALSE	NA	919	NA	NA	NA	NA	FALSE	Other
AATK	TCGA-BH-A0B6	BRCA	S	3	L	FALSE	NA	3	NA	NA	NA	NA	FALSE	TYR
AATK	TCGA-CR-5247	HNSC	L	32	L	TRUE	NA	32	NA	NA	NA	NA	FALSE	TYR
AATK	TCGA-BR-7851	STAD	S	40	S	TRUE	NA	40	NA	NA	NA	NA	FALSE	TYR
AATK	TCGA-FW-A3R5	SKCM	L	42	F	FALSE	NA	42	NA	NA	NA	NA	FALSE	TYR
AATK	TCGA-F5-6814	COADREAD	V	45	I	FALSE	NA	45	NA	NA	NA	NA	FALSE	TYR
AATK	TCGA-CM-4744	COADREAD	V	45	G	FALSE	NA	45	NA	NA	NA	NA	FALSE	TYR
AATK	BRC13	BRCA	G	58	G	TRUE	NA	58	NA	NA	NA	NA	FALSE	TYR
AATK	TCGA-DA-A1IC	SKCM	G	59	S	FALSE	NA	59	NA	NA	NA	NA	FALSE	TYR
AATK	TCGA-D8-A1XQ	BRCA	G	59	S	FALSE	NA	59	NA	NA	NA	NA	FALSE	TYR
AATK	TCGA-CD-A4MJ	STAD	I	60	I	TRUE	NA	60	NA	NA	NA	NA	FALSE	TYR
AATK	MEL-Ma-Mel-114	SKCM	G	70	R	FALSE	NA	70	NA	NA	NA	NA	FALSE	TYR
AATK	TCGA-EI-6917	COADREAD	L	114	F	FALSE	NA	114	NA	NA	NA	NA	FALSE	TYR
AATK	TCGA-AX-A0IS	UCEC	G	147	V	FALSE	NA	147	AATK	197	0.917277701	FALSE	FALSE	TYR
AATK	TCGA-B5-A0JY	UCEC	A	151	D	FALSE	NA	151	AATK	201	0.854373799	FALSE	FALSE	TYR
AATK	LUAD-CHTN-MAD04-00674	NA	T	196	T	TRUE	NA	196	AATK	283	0.95888955	FALSE	FALSE	TYR
AATK	TCGA-G4-6302	COADREAD	R	232	H	FALSE	NA	232	AATK	729	0.918576083	FALSE	FALSE	TYR
AATK	TCGA-EI-6882	COADREAD	G	240	G	TRUE	NA	240	AATK	743	0.983775418	FALSE	FALSE	TYR
AATK	TCGA-A3-3320	KIRC	E	281	K	FALSE	NA	281	AATK	898	0.971611352	FALSE	FALSE	TYR
AATK	TCGA-AA-3492	COADREAD	V	312	V	TRUE	NA	312	AATK	1012	0.497325208	FALSE	FALSE	TYR
AATK	TCGA-AA-3713	COADREAD	T	326	T	TRUE	NA	326	AATK	1102	0.95888955	FALSE	FALSE	TYR
AATK	TCGA-CM-5861	COADREAD	P	337	S	FALSE	NA	337	AATK	1166	0.497325208	FALSE	FALSE	TYR
AATK	LC_C27	NA	R	352	Q	FALSE	NA	352	AATK	1252	0.985760736	FALSE	FALSE	TYR
AATK	587224	NA	Q	362	P	FALSE	NA	362	AATK	1385	0.831277775	FALSE	FALSE	TYR
AATK	587230	NA	Y	372	F	FALSE	NA	372	AATK	1413	0.854669176	FALSE	FALSE	TYR
AATK	TCGA-BR-8680	STAD	E	405	K	FALSE	NA	405	NA	NA	NA	NA	FALSE	TYR
AATK	587376	NA	D	464	N	FALSE	NA	464	NA	NA	NA	NA	FALSE	TYR
AATK	587234	NA	R	485	H	FALSE	NA	485	NA	NA	NA	NA	FALSE	TYR
AATK	TCGA-DC-5869	COADREAD	A	541	T	FALSE	NA	541	NA	NA	NA	NA	FALSE	TYR
AATK	TCGA-CI-6620	COADREAD	A	541	T	FALSE	NA	541	NA	NA	NA	NA	FALSE	TYR
AATK	TCGA-G2-A2EL	BLCA	S	613	L	FALSE	NA	613	NA	NA	NA	NA	FALSE	TYR
AATK	ME009	SKCM	G	630	D	FALSE	NA	630	NA	NA	NA	NA	FALSE	TYR
AATK	TCGA-IN-8663	STAD	A	653	V	FALSE	NA	653	NA	NA	NA	NA	FALSE	TYR
AATK	TCGA-CG-4460	STAD	G	660	G	TRUE	NA	660	NA	NA	NA	NA	FALSE	TYR
AATK	TCGA-BR-A4QL	STAD	A	669	A	TRUE	NA	669	NA	NA	NA	NA	FALSE	TYR
AATK	TCGA-AZ-6600	COADREAD	R	675	C	FALSE	NA	675	NA	NA	NA	NA	FALSE	TYR
AATK	TARGET-30-PARVLK	NA	H	677	Q	FALSE	NA	677	NA	NA	NA	NA	FALSE	TYR
AATK	TCGA-70-6723	LUSC	R	691	S	FALSE	NA	691	NA	NA	NA	NA	FALSE	TYR
AATK	TCGA-CI-6624	COADREAD	G	703	C	FALSE	NA	703	NA	NA	NA	NA	FALSE	TYR
AATK	TCGA-G4-6302	COADREAD	G	703	C	FALSE	NA	703	NA	NA	NA	NA	FALSE	TYR
AATK	TCGA-G4-6297	COADREAD	G	703	C	FALSE	NA	703	NA	NA	NA	NA	FALSE	TYR
AATK	TCGA-CM-6680	COADREAD	G	703	C	FALSE	NA	703	NA	NA	NA	NA	FALSE	TYR
AATK	TCGA-AZ-4615	COADREAD	G	703	C	FALSE	NA	703	NA	NA	NA	NA	FALSE	TYR
AATK	TCGA-AA-3712	COADREAD	G	703	C	FALSE	NA	703	NA	NA	NA	NA	FALSE	TYR
AATK	TCGA-AA-3697	COADREAD	G	703	C	FALSE	NA	703	NA	NA	NA	NA	FALSE	TYR
AATK	TCGA-A2-A0D3	BRCA	G	703	C	FALSE	NA	703	NA	NA	NA	NA	FALSE	TYR
AATK	TCGA-MN-A4N4	LUAD	P	709	H	FALSE	NA	709	NA	NA	NA	NA	FALSE	TYR
AATK	587224	NA	H	747	R	FALSE	NA	747	NA	NA	NA	NA	FALSE	TYR
AATK	TCGA-BR-8680	STAD	C	749	C	TRUE	NA	749	NA	NA	NA	NA	FALSE	TYR
AATK	TCGA-D1-A15X	UCEC	A	755	V	FALSE	NA	755	NA	NA	NA	NA	FALSE	TYR
AATK	ESOCB11T	NA	T	784	M	FALSE	NA	784	NA	NA	NA	NA	FALSE	TYR
AATK	ESO-0167	NA	T	784	M	FALSE	NA	784	NA	NA	NA	NA	FALSE	TYR
AATK	TCGA-EE-A3AE	SKCM	P	792	P	TRUE	NA	792	NA	NA	NA	NA	FALSE	TYR
AATK	TCGA-33-4582	LUSC	T	828	M	FALSE	NA	828	NA	NA	NA	NA	FALSE	TYR
AATK	TCGA-G2-A2EL	BLCA	A	837	V	FALSE	NA	837	NA	NA	NA	NA	FALSE	TYR
AATK	TCGA-BG-A187	UCEC	S	849	R	FALSE	NA	849	NA	NA	NA	NA	FALSE	TYR
AATK	TCGA-DK-A1AA	BLCA	E	852	K	FALSE	NA	852	NA	NA	NA	NA	FALSE	TYR
AATK	TCGA-BR-4362	STAD	D	877	N	FALSE	NA	877	NA	NA	NA	NA	FALSE	TYR
AATK	TCGA-CN-5361	HNSC	P	888	L	FALSE	NA	888	NA	NA	NA	NA	FALSE	TYR
AATK	TCGA-BR-7703	STAD	R	891	C	FALSE	NA	891	NA	NA	NA	NA	FALSE	TYR
AATK	TCGA-73-7498	LUAD	F	920	L	FALSE	NA	920	NA	NA	NA	NA	FALSE	TYR
AATK	TCGA-A4-7286	KIRP	S	928	S	TRUE	NA	928	NA	NA	NA	NA	FALSE	TYR
AATK	TCGA-69-7978	LUAD	R	933	G	FALSE	NA	933	NA	NA	NA	NA	FALSE	TYR
AATK	TCGA-AP-A059	UCEC	A	934	V	FALSE	NA	934	NA	NA	NA	NA	FALSE	TYR
AATK	TCGA-55-7994	LUAD	D	940	D	TRUE	NA	940	NA	NA	NA	NA	FALSE	TYR
AATK	ESOSCC161T	NA	E	953	K	FALSE	NA	953	NA	NA	NA	NA	FALSE	TYR
AATK	RK022_C01	NA	A	954	A	TRUE	NA	954	NA	NA	NA	NA	FALSE	TYR
AATK	TCGA-18-3416	LUSC	P	960	H	FALSE	NA	960	NA	NA	NA	NA	FALSE	TYR
AATK	TCGA-EE-A3JA	SKCM	A	962	A	TRUE	NA	962	NA	NA	NA	NA	FALSE	TYR
AATK	TCGA-91-6828	LUAD	G	972	R	FALSE	NA	972	NA	NA	NA	NA	FALSE	TYR
AATK	TCGA-BR-8381	STAD	R	978	W	FALSE	NA	978	NA	NA	NA	NA	FALSE	TYR
AATK	TCGA-BA-5152	HNSC	R	978	Q	FALSE	NA	978	NA	NA	NA	NA	FALSE	TYR
AATK	TCGA-06-5858	GBM	R	978	W	FALSE	NA	978	NA	NA	NA	NA	FALSE	TYR
AATK	TCGA-BS-A0UV	UCEC	S	984	G	FALSE	NA	984	NA	NA	NA	NA	FALSE	TYR
AATK	TCGA-B0-5695	KIRC	P	1011	T	FALSE	NA	1011	NA	NA	NA	NA	FALSE	TYR
AATK	TCGA-EB-A4IS	SKCM	E	1012	K	FALSE	NA	1012	NA	NA	NA	NA	FALSE	TYR
AATK	LC_C21	NA	C	1015	Y	FALSE	NA	1015	NA	NA	NA	NA	FALSE	TYR
AATK	TCGA-BB-7871	HNSC	P	1028	P	TRUE	NA	1028	NA	NA	NA	NA	FALSE	TYR
AATK	TCGA-CH-5751	PRAD	R	1040	G	FALSE	NA	1040	NA	NA	NA	NA	FALSE	TYR
AATK	HCC121T	NA	V	1043	F	FALSE	NA	1043	NA	NA	NA	NA	FALSE	TYR
AATK	TCGA-AA-3492	COADREAD	S	1065	S	TRUE	NA	1065	NA	NA	NA	NA	FALSE	TYR
AATK	TCGA-BH-A5IZ	BRCA	S	1074	W	FALSE	NA	1074	NA	NA	NA	NA	FALSE	TYR
AATK	TCGA-IB-7651	PAAD	S	1098	Y	FALSE	NA	1098	NA	NA	NA	NA	FALSE	TYR
AATK	TCGA-A4-7997	KIRP	L	1108	R	FALSE	NA	1108	NA	NA	NA	NA	FALSE	TYR
AATK	TCGA-G4-6309	COADREAD	G	1137	G	TRUE	NA	1137	NA	NA	NA	NA	FALSE	TYR
AATK	TCGA-CD-A4MI	STAD	S	1168	S	TRUE	NA	1168	NA	NA	NA	NA	FALSE	TYR
AATK	TCGA-BR-7707	STAD	A	1204	A	TRUE	NA	1204	NA	NA	NA	NA	FALSE	TYR
AATK	TCGA-BR-A4QL	STAD	R	1205	C	FALSE	NA	1205	NA	NA	NA	NA	FALSE	TYR
AATK	TCGA-D5-6529	COADREAD	R	1205	C	FALSE	NA	1205	NA	NA	NA	NA	FALSE	TYR
AATK	TCGA-CL-5917	COADREAD	R	1227	C	FALSE	NA	1227	NA	NA	NA	NA	FALSE	TYR
AATK	TCGA-EE-A2MR	SKCM	A	1231	V	FALSE	NA	1231	NA	NA	NA	NA	FALSE	TYR
AATK	TCGA-IB-7651	PAAD	V	1232	V	TRUE	NA	1232	NA	NA	NA	NA	FALSE	TYR
AATK	TCGA-DB-A4XA	LGG	D	1237	D	TRUE	NA	1237	NA	NA	NA	NA	FALSE	TYR
AATK	TCGA-55-8614	LUAD	A	1309	T	FALSE	NA	1309	NA	NA	NA	NA	FALSE	TYR
AATK	TCGA-G4-6298	COADREAD	P	1322	P	TRUE	NA	1322	NA	NA	NA	NA	FALSE	TYR
AATK	TCGA-CK-4950	COADREAD	T	1330	M	FALSE	NA	1330	NA	NA	NA	NA	FALSE	TYR
AATK	TCGA-DU-6392	LGG	T	1344	T	TRUE	NA	1344	NA	NA	NA	NA	FALSE	TYR
AATK	TCGA-66-2791	LUSC	R	1346	S	FALSE	NA	1346	NA	NA	NA	NA	FALSE	TYR
AATK	TCGA-DU-6392	LGG	T	1350	T	TRUE	NA	1350	NA	NA	NA	NA	FALSE	TYR
AATK	ESO-137	NA	A	1357	V	FALSE	NA	1357	NA	NA	NA	NA	FALSE	TYR
AATK	TCGA-EE-A29D	SKCM	S	1359	F	FALSE	NA	1359	NA	NA	NA	NA	FALSE	TYR
ABL1	TCGA-G2-A2EC	BLCA	R	13	R	TRUE	2	13	NA	NA	NA	NA	TRUE	TYR
ABL1	TCGA-62-A46O	LUAD	S	32	S	TRUE	2	32	NA	NA	NA	NA	TRUE	TYR
ABL1	TCGA-IB-7651	PAAD	G	35	V	FALSE	2	35	NA	NA	NA	NA	TRUE	TYR
ABL1	TCGA-A5-A0VO	UCEC	A	75	T	FALSE	2	75	NA	NA	NA	NA	TRUE	TYR
ABL1	TCGA-AH-6644	COADREAD	A	75	T	FALSE	2	75	NA	NA	NA	NA	TRUE	TYR
ABL1	TCGA-AD-6889	COADREAD	A	75	T	FALSE	2	75	NA	NA	NA	NA	TRUE	TYR
ABL1	TCGA-AG-A002	COADREAD	F	85	F	TRUE	2	85	NA	NA	NA	NA	TRUE	TYR
ABL1	BRC50	BRCA	F	85	F	TRUE	2	85	NA	NA	NA	NA	TRUE	TYR
ABL1	TCGA-AA-A00N	NA	F	85	F	TRUE	2	85	NA	NA	NA	NA	TRUE	TYR
ABL1	BR-V-036	BRCA	A	68	T	FALSE	2	87	NA	NA	NA	NA	TRUE	TYR
ABL1	TCGA-E2-A1LB	BRCA	D	90	N	FALSE	2	90	NA	NA	NA	NA	TRUE	TYR
ABL1	TCGA-A5-A0GP	UCEC	F	91	V	FALSE	2	91	NA	NA	NA	NA	TRUE	TYR
ABL1	TCGA-GD-A3OS	BLCA	F	91	V	FALSE	2	91	NA	NA	NA	NA	TRUE	TYR
ABL1	587376	NA	F	91	V	FALSE	2	91	NA	NA	NA	NA	TRUE	TYR
ABL1	TCGA-B0-5696	KIRC	S	94	R	FALSE	2	94	NA	NA	NA	NA	TRUE	TYR
ABL1	TCGA-09-2051	OVARY	K	106	N	FALSE	2	106	NA	NA	NA	NA	TRUE	TYR
ABL1	TCGA-DY-A0XA	COADREAD	T	123	I	FALSE	2	123	NA	NA	NA	NA	TRUE	TYR
ABL1	TCGA-EV-5903	KIRP	V	130	L	FALSE	2	130	NA	NA	NA	NA	TRUE	TYR
ABL1	TCGA-AX-A0J1	UCEC	T	136	T	TRUE	2	136	NA	NA	NA	NA	TRUE	TYR
ABL1	TCGA-AP-A051	UCEC	T	136	T	TRUE	2	136	NA	NA	NA	NA	TRUE	TYR
ABL1	TCGA-BR-4257	STAD	T	136	T	TRUE	2	136	NA	NA	NA	NA	TRUE	TYR
ABL1	TCGA-BR-4205	STAD	G	149	V	FALSE	2	149	NA	NA	NA	NA	TRUE	TYR
ABL1	TCGA-IB-7651	PAAD	P	150	S	FALSE	2	150	NA	NA	NA	NA	TRUE	TYR
ABL1	TCGA-78-7220	LUAD	R	153	L	FALSE	2	153	NA	NA	NA	NA	TRUE	TYR
ABL1	TCGA-AX-A0J1	UCEC	S	162	S	TRUE	2	162	NA	NA	NA	NA	TRUE	TYR
ABL1	TCGA-G4-6628	COADREAD	R	171	C	FALSE	2	171	NA	NA	NA	NA	TRUE	TYR
ABL1	TCGA-BP-4159	KIRC	R	166	K	FALSE	2	185	NA	NA	NA	NA	TRUE	TYR
ABL1	H112501	HCC	V	171	A	FALSE	2	190	NA	NA	NA	NA	TRUE	TYR
ABL1	TCGA-B5-A0JZ	UCEC	V	205	I	FALSE	2	205	NA	NA	NA	NA	TRUE	TYR
ABL1	TCGA-BK-A0C9	UCEC	V	205	I	FALSE	2	205	NA	NA	NA	NA	TRUE	TYR
ABL1	TCGA-GC-A3RC	BLCA	H	220	Y	FALSE	2	220	NA	NA	NA	NA	TRUE	TYR
ABL1	TCGA-99-8032	LUAD	T	223	T	TRUE	2	223	NA	NA	NA	NA	TRUE	TYR
ABL1	TCGA-FS-A1ZF	SKCM	A	225	V	FALSE	2	225	NA	NA	NA	NA	TRUE	TYR
ABL1	ESO-224	NA	D	226	E	FALSE	2	226	NA	NA	NA	NA	TRUE	TYR
ABL1	TCGA-17-Z031	LUAD	G	227	G	TRUE	2	227	NA	NA	NA	NA	TRUE	TYR
ABL1	YULAN	SKCM	P	218	S	FALSE	2	237	NA	NA	NA	NA	TRUE	TYR
ABL1	TCGA-BT-A2LA	BLCA	H	265	Y	FALSE	2	265	ABL1	70	0.896172631	FALSE	TRUE	TYR
ABL1	TCGA-B5-A11E	UCEC	G	268	G	TRUE	2	268	ABL1	73	0.792380164	FALSE	TRUE	TYR
ABL1	TCGA-IN-8663	STAD	G	269	R	FALSE	2	269	ABL1	74	0.929811381	FALSE	TRUE	TYR
ABL1	LUAD-RT-S01813	NA	G	270	C	FALSE	2	270	ABL1	140	0.909212901	FALSE	TRUE	TYR
ABL1	TCGA-CV-7254	HNSC	G	273	G	TRUE	2	273	ABL1	145	0.024675812	TRUE	TRUE	TYR
ABL1	TCGA-BR-4184	STAD	G	278	G	TRUE	2	278	ABL1	157	0.508733226	FALSE	TRUE	TYR
ABL1	TCGA-KK-A59V	PRAD	T	267	M	FALSE	2	286	ABL1	198	0.755576717	FALSE	TRUE	TYR
ABL1	TCGA-EE-A3JA	SKCM	T	296	I	FALSE	2	296	ABL1	216	0.917277701	FALSE	TRUE	TYR
ABL1	TCGA-BS-A0UF	UCEC	I	312	I	TRUE	2	312	ABL1	258	0.026814514	TRUE	TRUE	TYR
ABL1	TCGA-99-8033	LUAD	V	318	V	TRUE	2	318	ABL1	273	0.915703801	FALSE	TRUE	TYR
ABL1	TCGA-D9-A148	SKCM	G	322	R	FALSE	2	322	ABL1	277	0.917277701	FALSE	TRUE	TYR
ABL1	TCGA-B5-A11E	UCEC	V	323	V	TRUE	2	323	ABL1	278	0.896172631	FALSE	TRUE	TYR
ABL1	MEL-Ma-Mel-114	SKCM	P	310	S	FALSE	2	329	ABL1	397	0.909513944	FALSE	TRUE	TYR
ABL1	TCGA-KM-8443	KICH	Y	312	C	FALSE	2	331	ABL1	570	0.773104605	FALSE	TRUE	TYR
ABL1	T155	NA	R	351	W	FALSE	2	351	ABL1	717	0.026814514	TRUE	TRUE	TYR
ABL1	TCGA-D1-A103	UCEC	A	356	A	TRUE	2	356	ABL1	722	0.854373799	FALSE	TRUE	TYR
ABL1	TCGA-B9-4114	KIRP	A	363	A	TRUE	2	363	ABL1	731	0.065492547	TRUE	TRUE	TYR
ABL1	TCGA-FW-A3R5	SKCM	S	367	L	FALSE	2	367	ABL1	741	0.979877935	FALSE	TRUE	TYR
ABL1	TCGA-AA-A00A	COADREAD	M	351	T	FALSE	2	370	ABL1	744	0.915703801	FALSE	TRUE	TYR
ABL1	TCGA-DU-6392	LGG	A	384	D	FALSE	2	384	ABL1	814	0.769498089	FALSE	TRUE	TYR
ABL1	TCGA-CJ-4920	KIRC	A	384	V	FALSE	2	384	ABL1	814	0.769498089	FALSE	TRUE	TYR
ABL1	TCGA-D1-A103	UCEC	C	388	C	TRUE	2	388	ABL1	822	0.815393104	FALSE	TRUE	TYR
ABL1	TCGA-39-5016	LUSC	V	390	L	FALSE	2	390	ABL1	829	0.779696693	FALSE	TRUE	TYR
ABL1	TCGA-05-4396	LUAD	G	372	V	FALSE	2	391	ABL1	830	0.983128517	FALSE	TRUE	TYR
ABL1	TCGA-G4-6588	COADREAD	V	396	M	FALSE	2	396	ABL1	883	0.909212901	FALSE	TRUE	TYR
ABL1	TCGA-06-5859	GBM	D	400	Y	FALSE	2	400	ABL1	888	0.734973399	FALSE	TRUE	TYR
ABL1	TCGA-EV-5903	KIRP	F	401	L	FALSE	2	401	ABL1	889	3.79E-05	TRUE	TRUE	TYR
ABL1	TCGA-CM-6674	COADREAD	L	403	L	TRUE	2	403	ABL1	891	9.46E-09	TRUE	TRUE	TYR
ABL1	587342	NA	G	409	W	FALSE	2	409	ABL1	900	0.83396748	FALSE	TRUE	TYR
ABL1	ESO-0292	NA	K	419	E	FALSE	2	419	ABL1	938	0.164147478	FALSE	TRUE	TYR
ABL1	TCGA-AX-A0J1	UCEC	K	423	K	TRUE	2	423	ABL1	942	0.90064323	FALSE	TRUE	TYR
ABL1	LUAD-E00443	NA	P	427	L	FALSE	2	427	ABL1	946	0.917277701	FALSE	TRUE	TYR
ABL1	TCGA-EB-A431	SKCM	S	439	F	FALSE	2	439	ABL1	1071	0.816922928	FALSE	TRUE	TYR
ABL1	TCGA-A8-A094	BRCA	Y	459	H	FALSE	2	459	ABL1	1167	0.896172631	FALSE	TRUE	TYR
ABL1	TCGA-HC-7209	PRAD	Y	468	C	FALSE	2	468	ABL1	1259	0.971611352	FALSE	TRUE	TYR
ABL1	TCGA-EL-A3GY	THCA	E	472	K	FALSE	2	472	ABL1	1360	0.971611352	FALSE	TRUE	TYR
ABL1	TCGA-66-2786	LUSC	E	472	Q	FALSE	2	472	ABL1	1360	0.971611352	FALSE	TRUE	TYR
ABL1	TCGA-E9-A54X	BRCA	M	472	L	FALSE	2	491	ABL1	1417	0.941884023	FALSE	TRUE	TYR
ABL1	TCGA-AA-3947	NA	Q	496	Q	TRUE	2	496	ABL1	1422	0.929811381	FALSE	TRUE	TYR
ABL1	TCGA-BH-A0B3	BRCA	D	501	E	FALSE	2	501	ABL1	1429	0.985208922	FALSE	TRUE	TYR
ABL1	TCGA-IB-7651	PAAD	A	506	D	FALSE	2	506	ABL1	1434	0.819538908	FALSE	TRUE	TYR
ABL1	TCGA-EE-A29B	SKCM	I	508	I	TRUE	2	508	ABL1	1449	0.407565468	FALSE	TRUE	TYR
ABL1	TCGA-DA-A3F5	SKCM	F	516	F	TRUE	2	516	NA	NA	NA	NA	TRUE	TYR
ABL1	TCGA-AP-A051	UCEC	I	521	I	TRUE	2	521	NA	NA	NA	NA	TRUE	TYR
ABL1	TCGA-AZ-4315	COADREAD	G	533	G	TRUE	2	533	NA	NA	NA	NA	TRUE	TYR
ABL1	TCGA-HU-8602	STAD	V	534	I	FALSE	2	534	NA	NA	NA	NA	TRUE	TYR
ABL1	TCGA-FS-A1ZC	SKCM	V	534	V	TRUE	2	534	NA	NA	NA	NA	TRUE	TYR
ABL1	TCGA-EE-A2GO	SKCM	V	534	V	TRUE	2	534	NA	NA	NA	NA	TRUE	TYR
ABL1	TCGA-AX-A063	UCEC	R	535	H	FALSE	2	535	NA	NA	NA	NA	TRUE	TYR
ABL1	CRC-1	NA	T	549	N	FALSE	2	549	NA	NA	NA	NA	TRUE	TYR
ABL1	TCGA-FS-A1YY	SKCM	P	570	L	FALSE	2	570	NA	NA	NA	NA	TRUE	TYR
ABL1	TCGA-CG-4436	STAD	V	587	M	FALSE	2	587	NA	NA	NA	NA	TRUE	TYR
ABL1	TCGA-55-7576	LUAD	G	601	G	TRUE	2	601	NA	NA	NA	NA	TRUE	TYR
ABL1	TCGA-55-7576	LUAD	G	602	S	FALSE	2	602	NA	NA	NA	NA	TRUE	TYR
ABL1	TCGA-AC-A23H	BRCA	E	588	Q	FALSE	2	607	NA	NA	NA	NA	TRUE	TYR
ABL1	TCGA-A5-A0GB	UCEC	R	608	C	FALSE	2	608	NA	NA	NA	NA	TRUE	TYR
ABL1	TCGA-IB-7651	PAAD	L	618	F	FALSE	2	618	NA	NA	NA	NA	TRUE	TYR
ABL1	TCGA-AA-3516	COADREAD	K	635	R	FALSE	2	635	NA	NA	NA	NA	TRUE	TYR
ABL1	MEL-Ma-Mel-85	SKCM	R	622	W	FALSE	2	641	NA	NA	NA	NA	TRUE	TYR
ABL1	TCGA-BR-4362	STAD	G	653	G	TRUE	2	653	NA	NA	NA	NA	TRUE	TYR
ABL1	LUAD-S01409	NA	G	653	V	FALSE	2	653	NA	NA	NA	NA	TRUE	TYR
ABL1	TCGA-CF-A47X	BLCA	I	660	I	TRUE	2	660	NA	NA	NA	NA	TRUE	TYR
ABL1	TCGA-67-4679	LUAD	G	684	V	FALSE	2	684	NA	NA	NA	NA	TRUE	TYR
ABL1	MEL-JWCI-WGS-25	SKCM	P	669	S	FALSE	2	688	NA	NA	NA	NA	TRUE	TYR
ABL1	TCGA-FD-A3SN	BLCA	E	694	K	FALSE	2	694	NA	NA	NA	NA	TRUE	TYR
ABL1	PCA0112	PRAD	G	706	S	FALSE	2	725	NA	NA	NA	NA	TRUE	TYR
ABL1	pfg016T	NA	S	727	S	TRUE	2	727	NA	NA	NA	NA	TRUE	TYR
ABL1	TCGA-ER-A198	SKCM	S	728	F	FALSE	2	728	NA	NA	NA	NA	TRUE	TYR
ABL1	TCGA-AA-A022	NA	R	731	H	FALSE	2	731	NA	NA	NA	NA	TRUE	TYR
ABL1	24223	LUAD	R	751	S	FALSE	2	751	NA	NA	NA	NA	TRUE	TYR
ABL1	16770	LUAD	R	732	S	FALSE	2	751	NA	NA	NA	NA	TRUE	TYR
ABL1	TCGA-A5-A0GB	UCEC	T	762	T	TRUE	2	762	NA	NA	NA	NA	TRUE	TYR
ABL1	TCGA-ER-A2NE	SKCM	R	783	G	FALSE	2	783	NA	NA	NA	NA	TRUE	TYR
ABL1	TCGA-GD-A3OP	BLCA	K	784	K	TRUE	2	784	NA	NA	NA	NA	TRUE	TYR
ABL1	TCGA-D3-A51T	SKCM	V	816	V	TRUE	2	816	NA	NA	NA	NA	TRUE	TYR
ABL1	21461	LUAD	P	825	L	FALSE	2	825	NA	NA	NA	NA	TRUE	TYR
ABL1	HCC66T	NA	P	825	S	FALSE	2	825	NA	NA	NA	NA	TRUE	TYR
ABL1	16646	LUAD	P	806	L	FALSE	2	825	NA	NA	NA	NA	TRUE	TYR
ABL1	cSCCP5	NA	T	842	S	FALSE	2	842	NA	NA	NA	NA	TRUE	TYR
ABL1	TCGA-F5-6814	COADREAD	S	847	S	TRUE	2	847	NA	NA	NA	NA	TRUE	TYR
ABL1	YUKLAB	SKCM	P	831	S	FALSE	2	850	NA	NA	NA	NA	TRUE	TYR
ABL1	TCGA-D3-A3MR	SKCM	A	860	V	FALSE	2	860	NA	NA	NA	NA	TRUE	TYR
ABL1	TCGA-DK-A1A3	BLCA	R	893	K	FALSE	2	893	NA	NA	NA	NA	TRUE	TYR
ABL1	TCGA-DU-6392	LGG	P	904	S	FALSE	2	904	NA	NA	NA	NA	TRUE	TYR
ABL1	TCGA-D1-A17N	UCEC	P	916	H	FALSE	2	916	NA	NA	NA	NA	TRUE	TYR
ABL1	TCGA-CM-4746	COADREAD	P	918	P	TRUE	2	918	NA	NA	NA	NA	TRUE	TYR
ABL1	TCGA-95-7567	LUAD	G	911	V	FALSE	2	930	NA	NA	NA	NA	TRUE	TYR
ABL1	TCGA-AA-3492	COADREAD	P	937	L	FALSE	2	937	NA	NA	NA	NA	TRUE	TYR
ABL1	TCGA-AB-2999	LAML	P	937	L	FALSE	2	937	NA	NA	NA	NA	TRUE	TYR
ABL1	587220	NA	A	941	V	FALSE	2	941	NA	NA	NA	NA	TRUE	TYR
ABL1	TCGA-D1-A103	UCEC	D	963	D	TRUE	2	963	NA	NA	NA	NA	TRUE	TYR
ABL1	TCGA-93-8067	LUAD	P	980	P	TRUE	2	980	NA	NA	NA	NA	TRUE	TYR
ABL1	TCGA-06-5412	GBM	A	988	T	FALSE	2	988	NA	NA	NA	NA	TRUE	TYR
ABL1	H110795	HCC	A	969	T	FALSE	2	988	NA	NA	NA	NA	TRUE	TYR
ABL1	TCGA-EE-A182	SKCM	P	990	S	FALSE	2	990	NA	NA	NA	NA	TRUE	TYR
ABL1	TCGA-EB-A431	SKCM	P	990	S	FALSE	2	990	NA	NA	NA	NA	TRUE	TYR
ABL1	TCGA-93-A4JN	LUAD	P	990	L	FALSE	2	990	NA	NA	NA	NA	TRUE	TYR
ABL1	TCGA-33-4532	LUSC	P	999	P	TRUE	2	999	NA	NA	NA	NA	TRUE	TYR
ABL1	TCGA-FW-A3R5	SKCM	P	1001	L	FALSE	2	1001	NA	NA	NA	NA	TRUE	TYR
ABL1	TCGA-BG-A0M0	UCEC	T	1003	T	TRUE	2	1003	NA	NA	NA	NA	TRUE	TYR
ABL1	TCGA-44-7669	LUAD	G	1013	V	FALSE	2	1013	NA	NA	NA	NA	TRUE	TYR
ABL1	ICGC_MB26	PED	Q	1015	H	FALSE	2	1015	NA	NA	NA	NA	TRUE	TYR
ABL1	CLL152	NA	P	1016	P	TRUE	2	1016	NA	NA	NA	NA	TRUE	TYR
ABL1	TCGA-E7-A541	BLCA	R	1032	W	FALSE	2	1032	NA	NA	NA	NA	TRUE	TYR
ABL1	TCGA-AA-3713	COADREAD	I	1041	I	TRUE	2	1041	NA	NA	NA	NA	TRUE	TYR
ABL1	TCGA-AP-A051	UCEC	S	1043	N	FALSE	2	1043	NA	NA	NA	NA	TRUE	TYR
ABL1	TCGA-BR-4184	STAD	G	1049	G	TRUE	2	1049	NA	NA	NA	NA	TRUE	TYR
ABL1	TCGA-IB-7651	PAAD	A	1057	V	FALSE	2	1057	NA	NA	NA	NA	TRUE	TYR
ABL1	TCGA-73-7498	LUAD	A	1070	A	TRUE	2	1070	NA	NA	NA	NA	TRUE	TYR
ABL1	TCGA-A6-5661	COADREAD	S	1071	S	TRUE	2	1071	NA	NA	NA	NA	TRUE	TYR
ABL1	TCGA-CG-5732	STAD	G	1079	D	FALSE	2	1079	NA	NA	NA	NA	TRUE	TYR
ABL1	TCGA-CK-5916	COADREAD	G	1079	S	FALSE	2	1079	NA	NA	NA	NA	TRUE	TYR
ABL1	TCGA-BP-4998	KIRC	F	1085	F	TRUE	2	1085	NA	NA	NA	NA	TRUE	TYR
ABL1	YUGISMO	SKCM	R	1084	Q	FALSE	2	1103	NA	NA	NA	NA	TRUE	TYR
ABL1	TCGA-36-2534	NA	E	1104	Q	FALSE	2	1104	NA	NA	NA	NA	TRUE	TYR
ABL1	TCGA-A6-5661	COADREAD	R	1114	W	FALSE	2	1114	NA	NA	NA	NA	TRUE	TYR
ABL1	TCGA-66-2754	LUSC	E	1115	E	TRUE	2	1115	NA	NA	NA	NA	TRUE	TYR
ABL1	cSCCP6	NA	P	1127	S	FALSE	2	1127	NA	NA	NA	NA	TRUE	TYR
ABL1	TCGA-DU-6392	LGG	S	1139	L	FALSE	2	1139	NA	NA	NA	NA	TRUE	TYR
ABL2	587376	COADREAD	G	24	D	FALSE	NA	24	NA	NA	NA	NA	FALSE	TYR
ABL2	587376	NA	G	24	D	FALSE	NA	39	NA	NA	NA	NA	FALSE	TYR
ABL2	LUAD-S01413	NA	H	39	L	FALSE	NA	54	NA	NA	NA	NA	FALSE	TYR
ABL2	TCGA-24-2288	OVARY	G	55	G	TRUE	NA	70	NA	NA	NA	NA	FALSE	TYR
ABL2	TCGA-BB-7871	HNSC	E	70	Q	FALSE	NA	85	NA	NA	NA	NA	FALSE	TYR
ABL2	TCGA-A6-6780	COADREAD	E	70	E	TRUE	NA	85	NA	NA	NA	NA	FALSE	TYR
ABL2	TCGA-B5-A0JY	UCEC	A	73	T	FALSE	NA	88	NA	NA	NA	NA	FALSE	TYR
ABL2	TCGA-86-8073	LUAD	R	79	M	FALSE	NA	94	NA	NA	NA	NA	FALSE	TYR
ABL2	TCGA-86-8585	LUAD	K	83	M	FALSE	NA	98	NA	NA	NA	NA	FALSE	TYR
ABL2	TCGA-MP-A4SY	LUAD	E	91	K	FALSE	NA	106	NA	NA	NA	NA	FALSE	TYR
ABL2	TCGA-AP-A056	UCEC	F	97	F	TRUE	NA	112	NA	NA	NA	NA	FALSE	TYR
ABL2	TCGA-EE-A2M8	SKCM	F	97	F	TRUE	NA	112	NA	NA	NA	NA	FALSE	TYR
ABL2	TCGA-CJ-4884	KIRC	V	113	F	FALSE	NA	113	NA	NA	NA	NA	FALSE	TYR
ABL2	TCGA-BH-A18P	BRCA	Q	126	Q	TRUE	NA	141	NA	NA	NA	NA	FALSE	TYR
ABL2	ESO16T	NA	G	128	D	FALSE	NA	143	NA	NA	NA	NA	FALSE	TYR
ABL2	TCGA-44-5644	LUAD	T	148	N	FALSE	NA	163	NA	NA	NA	NA	FALSE	TYR
ABL2	MEL-Ma-Mel-05	SKCM	T	163	I	FALSE	NA	163	NA	NA	NA	NA	FALSE	TYR
ABL2	TCGA-A6-6780	COADREAD	S	152	N	FALSE	NA	167	NA	NA	NA	NA	FALSE	TYR
ABL2	TCGA-AX-A0J1	UCEC	A	167	V	FALSE	NA	182	NA	NA	NA	NA	FALSE	TYR
ABL2	TCGA-BR-8589	STAD	E	169	G	FALSE	NA	184	NA	NA	NA	NA	FALSE	TYR
ABL2	TCGA-BB-4227	HNSC	L	175	L	TRUE	NA	190	NA	NA	NA	NA	FALSE	TYR
ABL2	TCGA-EE-A2MR	SKCM	F	180	F	TRUE	NA	195	NA	NA	NA	NA	FALSE	TYR
ABL2	TCGA-F5-6814	COADREAD	S	187	N	FALSE	NA	202	NA	NA	NA	NA	FALSE	TYR
ABL2	TCGA-EE-A2MR	SKCM	P	189	L	FALSE	NA	204	NA	NA	NA	NA	FALSE	TYR
ABL2	TCGA-49-4487	LUAD	G	190	G	TRUE	NA	205	NA	NA	NA	NA	FALSE	TYR
ABL2	B105-0	BLCA	S	210	L	FALSE	NA	210	NA	NA	NA	NA	FALSE	TYR
ABL2	TCGA-AP-A0LM	UCEC	T	209	P	FALSE	NA	224	NA	NA	NA	NA	FALSE	TYR
ABL2	TCGA-13-1494	OVARY	A	211	T	FALSE	NA	226	NA	NA	NA	NA	FALSE	TYR
ABL2	TCGA-A2-A04W	BRCA	D	212	Y	FALSE	NA	227	NA	NA	NA	NA	FALSE	TYR
ABL2	TCGA-D8-A1JD	BRCA	L	229	F	FALSE	NA	244	NA	NA	NA	NA	FALSE	TYR
ABL2	TCGA-B0-5098	NA	V	230	A	FALSE	NA	245	NA	NA	NA	NA	FALSE	TYR
ABL2	TCGA-06-0939	GBM	D	238	G	FALSE	NA	253	NA	NA	NA	NA	FALSE	TYR
ABL2	TCGA-BR-4361	STAD	L	240	L	TRUE	NA	255	NA	NA	NA	NA	FALSE	TYR
ABL2	TCGA-AA-A01R	NA	H	263	H	TRUE	NA	278	NA	NA	NA	NA	FALSE	TYR
ABL2	ME029T	NA	H	263	Y	FALSE	NA	278	NA	NA	NA	NA	FALSE	TYR
ABL2	ME029	SKCM	H	278	Y	FALSE	NA	278	NA	NA	NA	NA	FALSE	TYR
ABL2	ESO-191	NA	M	268	L	FALSE	NA	283	NA	NA	NA	NA	FALSE	TYR
ABL2	TCGA-D1-A15X	UCEC	E	269	G	FALSE	NA	284	NA	NA	NA	NA	FALSE	TYR
ABL2	TCGA-AP-A0LM	UCEC	D	272	Y	FALSE	NA	287	NA	NA	NA	NA	FALSE	TYR
ABL2	TCGA-55-8203	LUAD	Q	283	L	FALSE	NA	298	ABL2	141	0.896172631	FALSE	FALSE	TYR
ABL2	TCGA-60-2721	LUSC	Y	284	C	FALSE	NA	299	ABL2	144	0.73289326	FALSE	FALSE	TYR
ABL2	TCGA-BP-4976	KIRC	G	285	R	FALSE	NA	300	ABL2	145	0.024675812	TRUE	FALSE	TYR
ABL2	TCGA-AZ-4315	COADREAD	Y	295	C	FALSE	NA	310	ABL2	194	0.187890394	FALSE	FALSE	TYR
ABL2	TCGA-55-8092	LUAD	V	299	G	FALSE	NA	314	ABL2	199	0.896172631	FALSE	FALSE	TYR
ABL2	TCGA-BJ-A3EZ	THCA	V	301	V	TRUE	NA	316	ABL2	201	0.854373799	FALSE	FALSE	TYR
ABL2	TCGA-AD-6895	COADREAD	T	308	I	FALSE	NA	323	ABL2	216	0.917277701	FALSE	FALSE	TYR
ABL2	TCGA-BR-8589	STAD	E	317	D	FALSE	NA	332	ABL2	250	0.83396748	FALSE	FALSE	TYR
ABL2	P04-1790	NA	V	320	I	FALSE	NA	335	ABL2	253	0.812978843	FALSE	FALSE	TYR
ABL2	TCGA-D1-A17A	UCEC	Y	351	Y	TRUE	NA	366	ABL2	585	0.896172631	FALSE	FALSE	TYR
ABL2	TCGA-CA-6718	COADREAD	G	352	G	TRUE	NA	367	ABL2	607	0.726050709	FALSE	FALSE	TYR
ABL2	TCGA-BK-A0C9	UCEC	R	359	P	FALSE	NA	374	ABL2	614	0.985208922	FALSE	FALSE	TYR
ABL2	TCGA-EE-A2A0	SKCM	E	360	K	FALSE	NA	375	ABL2	615	0.941884023	FALSE	FALSE	TYR
ABL2	PD3856a	BRCA	R	363	Q	FALSE	NA	378	ABL2	717	0.026814514	TRUE	FALSE	TYR
ABL2	TCGA-BS-A0UF	UCEC	K	388	N	FALSE	NA	403	ABL2	806	0.773104605	FALSE	FALSE	TYR
ABL2	BR-M-050	BRCA	A	412	G	FALSE	NA	412	ABL2	819	0.733582815	FALSE	FALSE	TYR
ABL2	TCGA-AP-A0LE	UCEC	V	410	M	FALSE	NA	425	ABL2	886	0.726050709	FALSE	FALSE	TYR
ABL2	TCGA-32-2491	GBM	A	428	T	FALSE	NA	443	ABL2	930	0.297788973	FALSE	FALSE	TYR
ABL2	H1155	NA	A	428	T	FALSE	NA	443	ABL2	930	0.297788973	FALSE	FALSE	TYR
ABL2	TCGA-GF-A4EO	SKCM	P	454	L	FALSE	NA	454	ABL2	946	0.917277701	FALSE	FALSE	TYR
ABL2	TCGA-E2-A1LG	BRCA	E	440	Q	FALSE	NA	455	ABL2	947	0.90991103	FALSE	FALSE	TYR
ABL2	587316	NA	V	453	I	FALSE	NA	468	ABL2	1073	0.870750747	FALSE	FALSE	TYR
ABL2	H650	NA	W	454	C	FALSE	NA	469	ABL2	1074	0.917277701	FALSE	FALSE	TYR
ABL2	TCGA-D1-A17Q	UCEC	F	456	C	FALSE	NA	471	ABL2	1076	0.773104605	FALSE	FALSE	TYR
ABL2	TCGA-DH-A66B	LGG	E	477	V	FALSE	NA	477	ABL2	1131	0.371214053	FALSE	FALSE	TYR
ABL2	TCGA-EE-A2MD	SKCM	P	470	P	TRUE	NA	485	ABL2	1166	0.497325208	FALSE	FALSE	TYR
ABL2	TCGA-EE-A3AA	SKCM	P	472	L	FALSE	NA	487	ABL2	1168	0.187890394	FALSE	FALSE	TYR
ABL2	TCGA-AM-5821	COADREAD	L	483	L	TRUE	NA	498	ABL2	1263	0.894559348	FALSE	FALSE	TYR
ABL2	TCGA-CR-7388	HNSC	E	484	K	FALSE	NA	499	ABL2	1360	0.971611352	FALSE	FALSE	TYR
ABL2	TCGA-55-7907	LUAD	Q	491	H	FALSE	NA	506	ABL2	1377	0.497325208	FALSE	FALSE	TYR
ABL2	TCGA-CQ-5327	HNSC	E	493	K	FALSE	NA	508	ABL2	1379	0.83396748	FALSE	FALSE	TYR
ABL2	TCGA-32-5222	GBM	C	495	C	TRUE	NA	510	ABL2	1390	0.917277701	FALSE	FALSE	TYR
ABL2	RK010_C01	NA	C	495	C	TRUE	NA	510	ABL2	1390	0.917277701	FALSE	FALSE	TYR
ABL2	TCGA-A8-A0A6	BRCA	W	524	G	FALSE	NA	524	ABL2	1425	0.812978843	FALSE	FALSE	TYR
ABL2	TCGA-EI-6917	COADREAD	D	513	N	FALSE	NA	528	ABL2	1429	0.985208922	FALSE	FALSE	TYR
ABL2	TCGA-AD-6895	COADREAD	R	514	M	FALSE	NA	529	ABL2	1430	0.051247895	TRUE	FALSE	TYR
ABL2	H112501	HCC	E	555	K	FALSE	NA	555	NA	NA	NA	NA	FALSE	TYR
ABL2	TCGA-AA-3850	NA	G	542	E	FALSE	NA	557	NA	NA	NA	NA	FALSE	TYR
ABL2	TCGA-A5-A0VP	UCEC	A	544	A	TRUE	NA	559	NA	NA	NA	NA	FALSE	TYR
ABL2	TCGA-64-1679	LUAD	R	556	L	FALSE	NA	571	NA	NA	NA	NA	FALSE	TYR
ABL2	TCGA-64-1678	LUAD	K	563	N	FALSE	NA	578	NA	NA	NA	NA	FALSE	TYR
ABL2	587228	NA	R	565	Q	FALSE	NA	580	NA	NA	NA	NA	FALSE	TYR
ABL2	TCGA-05-4396	LUAD	R	580	L	FALSE	NA	580	NA	NA	NA	NA	FALSE	TYR
ABL2	LUAD-E00934	NA	G	579	V	FALSE	NA	594	NA	NA	NA	NA	FALSE	TYR
ABL2	LUAD-5V8LT	NA	D	582	Y	FALSE	NA	597	NA	NA	NA	NA	FALSE	TYR
ABL2	TCGA-A2-A0YG	BRCA	T	584	T	TRUE	NA	599	NA	NA	NA	NA	FALSE	TYR
ABL2	TCGA-GN-A26C	SKCM	S	589	F	FALSE	NA	604	NA	NA	NA	NA	FALSE	TYR
ABL2	TCGA-BH-A0HL	BRCA	R	597	K	FALSE	NA	612	NA	NA	NA	NA	FALSE	TYR
ABL2	TCGA-B5-A0JY	UCEC	E	626	D	FALSE	NA	641	NA	NA	NA	NA	FALSE	TYR
ABL2	TCGA-EE-A2MJ	SKCM	T	630	T	TRUE	NA	645	NA	NA	NA	NA	FALSE	TYR
ABL2	ESO-184	NA	D	632	N	FALSE	NA	647	NA	NA	NA	NA	FALSE	TYR
ABL2	TCGA-18-3414	LUSC	R	633	M	FALSE	NA	648	NA	NA	NA	NA	FALSE	TYR
ABL2	TCGA-AM-5821	COADREAD	G	636	D	FALSE	NA	651	NA	NA	NA	NA	FALSE	TYR
ABL2	TCGA-66-2785	LUSC	M	642	I	FALSE	NA	657	NA	NA	NA	NA	FALSE	TYR
ABL2	TCGA-AX-A0J0	UCEC	R	645	I	FALSE	NA	660	NA	NA	NA	NA	FALSE	TYR
ABL2	TCGA-D1-A17Q	UCEC	K	652	R	FALSE	NA	667	NA	NA	NA	NA	FALSE	TYR
ABL2	MEL-JWCI-WGS-43	SKCM	K	667	E	FALSE	NA	667	NA	NA	NA	NA	FALSE	TYR
ABL2	TCGA-50-5946	LUAD	E	669	E	TRUE	NA	684	NA	NA	NA	NA	FALSE	TYR
ABL2	TCGA-AA-A00N	NA	E	669	K	FALSE	NA	684	NA	NA	NA	NA	FALSE	TYR
ABL2	TCGA-IH-A3EA	SKCM	S	676	F	FALSE	NA	691	NA	NA	NA	NA	FALSE	TYR
ABL2	TCGA-AA-3693	NA	D	684	N	FALSE	NA	699	NA	NA	NA	NA	FALSE	TYR
ABL2	LUAD_E00522	NA	P	690	S	FALSE	NA	705	NA	NA	NA	NA	FALSE	TYR
ABL2	TCGA-CM-6162	COADREAD	D	715	D	TRUE	NA	730	NA	NA	NA	NA	FALSE	TYR
ABL2	113368	NA	G	718	V	FALSE	NA	733	NA	NA	NA	NA	FALSE	TYR
ABL2	TCGA-05-4382	LUAD	G	727	W	FALSE	NA	742	NA	NA	NA	NA	FALSE	TYR
ABL2	S00944	SCLC	G	747	F	FALSE	NA	747	NA	NA	NA	NA	FALSE	TYR
ABL2	TCGA-CG-5723	STAD	R	740	C	FALSE	NA	755	NA	NA	NA	NA	FALSE	TYR
ABL2	TCGA-BR-4184	STAD	R	740	H	FALSE	NA	755	NA	NA	NA	NA	FALSE	TYR
ABL2	TCGA-AP-A056	UCEC	K	744	N	FALSE	NA	759	NA	NA	NA	NA	FALSE	TYR
ABL2	TCGA-EI-6917	COADREAD	K	744	N	FALSE	NA	759	NA	NA	NA	NA	FALSE	TYR
ABL2	MEL-Ma-Mel-55	SKCM	R	764	L	FALSE	NA	764	NA	NA	NA	NA	FALSE	TYR
ABL2	TCGA-HJ-7597	STAD	P	753	L	FALSE	NA	768	NA	NA	NA	NA	FALSE	TYR
ABL2	TCGA-95-A4VN	LUAD	A	755	A	TRUE	NA	770	NA	NA	NA	NA	FALSE	TYR
ABL2	TCGA-EE-A2MJ	SKCM	S	760	F	FALSE	NA	775	NA	NA	NA	NA	FALSE	TYR
ABL2	TCGA-50-5930	LUAD	K	761	N	FALSE	NA	776	NA	NA	NA	NA	FALSE	TYR
ABL2	TCGA-IB-7651	PAAD	S	773	T	FALSE	NA	788	NA	NA	NA	NA	FALSE	TYR
ABL2	TCGA-ER-A19A	SKCM	P	777	S	FALSE	NA	792	NA	NA	NA	NA	FALSE	TYR
ABL2	TCGA-46-3765	LUSC	L	801	I	FALSE	NA	801	NA	NA	NA	NA	FALSE	TYR
ABL2	TCGA-ER-A42K	SKCM	P	822	L	FALSE	NA	822	NA	NA	NA	NA	FALSE	TYR
ABL2	H050329	HCC	E	823	D	FALSE	NA	823	NA	NA	NA	NA	FALSE	TYR
ABL2	S00936	SCLC	D	827	G	FALSE	NA	827	NA	NA	NA	NA	FALSE	TYR
ABL2	TCGA-49-6743	LUAD	N	815	Y	FALSE	NA	830	NA	NA	NA	NA	FALSE	TYR
ABL2	PD4107a	BRCA	K	820	T	FALSE	NA	835	NA	NA	NA	NA	FALSE	TYR
ABL2	CGP_donor_1199129	BRCA	K	820	R	FALSE	NA	835	NA	NA	NA	NA	FALSE	TYR
ABL2	HN_63114	NA	G	841	E	FALSE	NA	856	NA	NA	NA	NA	FALSE	TYR
ABL2	TCGA-AP-A059	UCEC	S	851	Y	FALSE	NA	866	NA	NA	NA	NA	FALSE	TYR
ABL2	TCGA-60-2725	LUSC	G	863	W	FALSE	NA	878	NA	NA	NA	NA	FALSE	TYR
ABL2	TCGA-73-4668	LUAD	G	863	V	FALSE	NA	878	NA	NA	NA	NA	FALSE	TYR
ABL2	TCGA-67-3771	LUAD	K	878	N	FALSE	NA	893	NA	NA	NA	NA	FALSE	TYR
ABL2	TCGA-32-1991	GBM	P	896	P	TRUE	NA	911	NA	NA	NA	NA	FALSE	TYR
ABL2	HX16T	NA	A	902	T	FALSE	NA	917	NA	NA	NA	NA	FALSE	TYR
ABL2	TCGA-AG-A008	COADREAD	P	906	S	FALSE	NA	921	NA	NA	NA	NA	FALSE	TYR
ABL2	TCGA-FD-A3SL	BLCA	L	919	F	FALSE	NA	934	NA	NA	NA	NA	FALSE	TYR
ABL2	TCGA-44-A47F	LUAD	I	920	M	FALSE	NA	935	NA	NA	NA	NA	FALSE	TYR
ABL2	TCGA-AX-A1C8	UCEC	T	923	N	FALSE	NA	938	NA	NA	NA	NA	FALSE	TYR
ABL2	TCGA-AA-3966	NA	D	937	D	TRUE	NA	952	NA	NA	NA	NA	FALSE	TYR
ABL2	TCGA-AA-A00W	COADREAD	F	943	C	FALSE	NA	958	NA	NA	NA	NA	FALSE	TYR
ABL2	S00935	SCLC	H	964	L	FALSE	NA	964	NA	NA	NA	NA	FALSE	TYR
ABL2	TCGA-50-5049	LUAD	Q	950	H	FALSE	NA	965	NA	NA	NA	NA	FALSE	TYR
ABL2	TCGA-D3-A2JF	SKCM	S	953	F	FALSE	NA	968	NA	NA	NA	NA	FALSE	TYR
ABL2	MEL-JWCI-WGS-1	SKCM	P	985	L	FALSE	NA	985	NA	NA	NA	NA	FALSE	TYR
ABL2	TCGA-55-A490	LUAD	V	974	V	TRUE	NA	989	NA	NA	NA	NA	FALSE	TYR
ABL2	NB-1931	NA	P	981	A	FALSE	NA	996	NA	NA	NA	NA	FALSE	TYR
ABL2	TCGA-BR-4266	STAD	S	982	S	TRUE	NA	997	NA	NA	NA	NA	FALSE	TYR
ABL2	TCGA-BR-4264	STAD	S	982	S	TRUE	NA	997	NA	NA	NA	NA	FALSE	TYR
ABL2	TCGA-EE-A2MF	SKCM	S	999	S	TRUE	NA	1014	NA	NA	NA	NA	FALSE	TYR
ABL2	TCGA-CV-7089	HNSC	E	1002	Q	FALSE	NA	1017	NA	NA	NA	NA	FALSE	TYR
ABL2	TCGA-CR-7390	HNSC	G	1006	E	FALSE	NA	1021	NA	NA	NA	NA	FALSE	TYR
ABL2	TCGA-AP-A056	UCEC	A	1010	T	FALSE	NA	1025	NA	NA	NA	NA	FALSE	TYR
ABL2	TCGA-BR-4184	STAD	G	1013	G	TRUE	NA	1028	NA	NA	NA	NA	FALSE	TYR
ABL2	SA072	BRCA	S	1018	I	FALSE	NA	1033	NA	NA	NA	NA	FALSE	TYR
ABL2	TCGA-D1-A174	UCEC	S	1039	S	TRUE	NA	1054	NA	NA	NA	NA	FALSE	TYR
ABL2	TCGA-CM-6674	COADREAD	A	1053	V	FALSE	NA	1068	NA	NA	NA	NA	FALSE	TYR
ABL2	TCGA-E7-A541	BLCA	R	1055	G	FALSE	NA	1070	NA	NA	NA	NA	FALSE	TYR
ABL2	PCA0027	PRAD	S	1098	N	FALSE	NA	1098	NA	NA	NA	NA	FALSE	TYR
ABL2	PCA0002	PRAD	S	1098	N	FALSE	NA	1098	NA	NA	NA	NA	FALSE	TYR
ABL2	TCGA-CR-7402	HNSC	D	1103	Y	FALSE	NA	1118	NA	NA	NA	NA	FALSE	TYR
ABL2	TCGA-AA-3947	NA	G	1107	C	FALSE	NA	1122	NA	NA	NA	NA	FALSE	TYR
ABL2	TCGA-B5-A0JT	UCEC	D	1110	Y	FALSE	NA	1125	NA	NA	NA	NA	FALSE	TYR
ABL2	TCGA-FW-A3R5	SKCM	A	1120	A	TRUE	NA	1135	NA	NA	NA	NA	FALSE	TYR
ABL2	TCGA-B5-A0JY	UCEC	E	1129	K	FALSE	NA	1144	NA	NA	NA	NA	FALSE	TYR
ABL2	TCGA-64-1678	LUAD	L	1130	L	TRUE	NA	1145	NA	NA	NA	NA	FALSE	TYR
ABL2	TCGA-29-1769	NA	L	1132	L	TRUE	NA	1147	NA	NA	NA	NA	FALSE	TYR
ABL2	TCGA-17-Z055	LUAD	V	1144	V	TRUE	NA	1159	NA	NA	NA	NA	FALSE	TYR
ABL2	TCGA-A6-6781	COADREAD	G	1146	R	FALSE	NA	1161	NA	NA	NA	NA	FALSE	TYR
ABL2	TCGA-CA-6717	COADREAD	N	1148	D	FALSE	NA	1163	NA	NA	NA	NA	FALSE	TYR
ABL2	TCGA-BS-A0UV	UCEC	D	1163	Y	FALSE	NA	1178	NA	NA	NA	NA	FALSE	TYR
ACVR1	TCGA-97-7554	LUAD	M	1	I	FALSE	NA	1	NA	NA	NA	NA	FALSE	TKL
ACVR1	NB-0058	NA	M	1	T	FALSE	NA	1	NA	NA	NA	NA	FALSE	TKL
ACVR1	TCGA-ER-A194	SKCM	P	17	S	FALSE	NA	17	NA	NA	NA	NA	FALSE	TKL
ACVR1	TCGA-F1-6874	STAD	S	20	G	FALSE	NA	20	NA	NA	NA	NA	FALSE	TKL
ACVR1	LUAD-QCHM7	NA	K	31	R	FALSE	NA	31	NA	NA	NA	NA	FALSE	TKL
ACVR1	TCGA-EE-A183	SKCM	L	32	L	TRUE	NA	32	NA	NA	NA	NA	FALSE	TKL
ACVR1	TCGA-AP-A051	UCEC	G	50	C	FALSE	NA	50	NA	NA	NA	NA	FALSE	TKL
ACVR1	TCGA-55-7815	LUAD	G	50	V	FALSE	NA	50	NA	NA	NA	NA	FALSE	TKL
ACVR1	TCGA-CR-6477	HNSC	G	62	S	FALSE	NA	62	NA	NA	NA	NA	FALSE	TKL
ACVR1	TCGA-A2-A0D0	BRCA	V	65	I	FALSE	NA	65	NA	NA	NA	NA	FALSE	TKL
ACVR1	TCGA-13-0904	OVARY	G	69	V	FALSE	NA	69	NA	NA	NA	NA	FALSE	TKL
ACVR1	TCGA-CG-5717	STAD	L	141	Q	FALSE	NA	141	NA	NA	NA	NA	FALSE	TKL
ACVR1	MEL-Ma-Mel-65	SKCM	V	144	A	FALSE	NA	144	NA	NA	NA	NA	FALSE	TKL
ACVR1	S00936	SCLC	R	156	H	FALSE	NA	156	NA	NA	NA	NA	FALSE	TKL
ACVR1	TCGA-FW-A3R5	SKCM	P	159	P	TRUE	NA	159	NA	NA	NA	NA	FALSE	TKL
ACVR1	TCGA-DA-A1I2	SKCM	P	159	S	FALSE	NA	159	NA	NA	NA	NA	FALSE	TKL
ACVR1	YUDARE	SKCM	P	159	S	FALSE	NA	159	NA	NA	NA	NA	FALSE	TKL
ACVR1	TCGA-CG-4442	STAD	E	168	K	FALSE	NA	168	NA	NA	NA	NA	FALSE	TKL
ACVR1	TCGA-61-1740	NA	I	171	F	FALSE	NA	171	NA	NA	NA	NA	FALSE	TKL
ACVR1	TCGA-50-6591	LUAD	S	178	I	FALSE	NA	178	NA	NA	NA	NA	FALSE	TKL
ACVR1	TCGA-AP-A051	UCEC	D	185	G	FALSE	NA	185	NA	NA	NA	NA	FALSE	TKL
ACVR1	TCGA-EE-A3J4	SKCM	S	190	L	FALSE	NA	190	NA	NA	NA	NA	FALSE	TKL
ACVR1	TCGA-B5-A0K1	UCEC	R	206	H	FALSE	NA	206	NA	NA	NA	NA	FALSE	TKL
ACVR1	TCGA-AX-A05S	UCEC	R	206	H	FALSE	NA	206	NA	NA	NA	NA	FALSE	TKL
ACVR1	TCGA-BG-A0VX	UCEC	R	206	H	FALSE	NA	206	NA	NA	NA	NA	FALSE	TKL
ACVR1	TCGA-DU-6392	LGG	E	212	K	FALSE	NA	212	ACVR1	70	0.896172631	FALSE	FALSE	TKL
ACVR1	TCGA-06-0128	GBM	A	233	A	TRUE	NA	233	ACVR1	200	0.062175108	TRUE	FALSE	TKL
ACVR1	TCGA-OR-A5JB	ACC	E	242	V	FALSE	NA	242	ACVR1	244	0.896172631	FALSE	FALSE	TKL
ACVR1	TCGA-78-8660	LUAD	F	246	S	FALSE	NA	246	ACVR1	248	0.894559348	FALSE	FALSE	TKL
ACVR1	TCGA-49-4486	LUAD	R	247	K	FALSE	NA	247	ACVR1	249	0.755576717	FALSE	FALSE	TKL
ACVR1	TCGA-AA-3663	COADREAD	T	249	T	TRUE	NA	249	ACVR1	251	0.915703801	FALSE	FALSE	TKL
ACVR1	TCGA-A5-A0GB	UCEC	L	251	S	FALSE	NA	251	ACVR1	253	0.812978843	FALSE	FALSE	TKL
ACVR1	TCGA-BR-4184	STAD	R	258	M	FALSE	NA	258	ACVR1	262	0.915703801	FALSE	FALSE	TKL
ACVR1	TCGA-37-3789	LUSC	I	282	I	TRUE	NA	282	ACVR1	572	0.896172631	FALSE	FALSE	TKL
ACVR1	TCGA-55-6979	LUAD	E	287	K	FALSE	NA	287	ACVR1	584	0.854373799	FALSE	FALSE	TKL
ACVR1	TCGA-AG-A002	COADREAD	S	290	L	FALSE	NA	290	ACVR1	608	0.94262468	FALSE	FALSE	TKL
ACVR1	TCGA-AA-3520	COADREAD	S	290	L	FALSE	NA	290	ACVR1	608	0.94262468	FALSE	FALSE	TKL
ACVR1	TCGA-86-A4JF	LUAD	L	291	L	TRUE	NA	291	ACVR1	609	0.755576717	FALSE	FALSE	TKL
ACVR1	TCGA-AA-3492	COADREAD	T	299	A	FALSE	NA	299	ACVR1	719	0.912747282	FALSE	FALSE	TKL
ACVR1	ESO-152	NA	S	304	R	FALSE	NA	304	ACVR1	726	0.983739886	FALSE	FALSE	TKL
ACVR1	TCGA-D1-A16Y	UCEC	R	307	Q	FALSE	NA	307	ACVR1	729	0.918576083	FALSE	FALSE	TKL
ACVR1	ESO-887	NA	V	309	L	FALSE	NA	309	ACVR1	731	0.065492547	TRUE	FALSE	TKL
ACVR1	TCGA-D1-A16R	UCEC	A	331	A	TRUE	NA	331	ACVR1	807	0.918576083	FALSE	FALSE	TKL
ACVR1	TCGA-DU-6392	LGG	S	339	I	FALSE	NA	339	ACVR1	819	0.733582815	FALSE	FALSE	TKL
ACVR1	TCGA-AA-3520	COADREAD	N	341	I	FALSE	NA	341	ACVR1	821	0.497325208	FALSE	FALSE	TKL
ACVR1	H061142	HCC	Q	349	P	FALSE	NA	349	ACVR1	834	0.83396748	FALSE	FALSE	TKL
ACVR1	TCGA-D1-A167	UCEC	G	356	D	FALSE	NA	356	ACVR1	890	0.497325208	FALSE	FALSE	TKL
ACVR1	ME011T	NA	T	365	I	FALSE	NA	365	ACVR1	899	0.73289326	FALSE	FALSE	TKL
ACVR1	ME011	SKCM	T	365	I	FALSE	NA	365	ACVR1	899	0.73289326	FALSE	FALSE	TKL
ACVR1	TCGA-AP-A05N	UCEC	R	375	C	FALSE	NA	375	ACVR1	937	0.971611352	FALSE	FALSE	TKL
ACVR1	TCGA-BF-A1PZ	SKCM	R	375	C	FALSE	NA	375	ACVR1	937	0.971611352	FALSE	FALSE	TKL
ACVR1	TCGA-MN-A4N1	LUAD	P	384	S	FALSE	NA	384	ACVR1	946	0.917277701	FALSE	FALSE	TKL
ACVR1	TCGA-17-Z022	LUAD	Q	392	L	FALSE	NA	392	ACVR1	954	0.844161258	FALSE	FALSE	TKL
ACVR1	TCGA-A6-6141	COADREAD	F	396	F	TRUE	NA	396	ACVR1	1064	0.917277701	FALSE	FALSE	TKL
ACVR1	TCGA-FW-A3R5	SKCM	A	406	A	TRUE	NA	406	ACVR1	1075	0.755576717	FALSE	FALSE	TKL
ACVR1	LUAD-CHTN-MAD06-00668	NA	V	410	I	FALSE	NA	410	ACVR1	1102	0.95888955	FALSE	FALSE	TKL
ACVR1	TCGA-CR-7365	HNSC	E	413	Q	FALSE	NA	413	ACVR1	1131	0.371214053	FALSE	FALSE	TKL
ACVR1	TCGA-BB-7862	HNSC	R	417	R	TRUE	NA	417	ACVR1	1149	0.9324153	FALSE	FALSE	TKL
ACVR1	CSB1	BRCA	V	419	V	TRUE	NA	419	ACVR1	1151	0.946980559	FALSE	FALSE	TKL
ACVR1	TCGA-CQ-5334	HNSC	E	425	Q	FALSE	NA	425	ACVR1	1160	0.811480657	FALSE	FALSE	TKL
ACVR1	TCGA-CV-7409	HNSC	D	433	V	FALSE	NA	433	ACVR1	1206	0.909513944	FALSE	FALSE	TKL
ACVR1	TCGA-CW-6090	KIRC	V	447	V	TRUE	NA	447	ACVR1	1307	0.971611352	FALSE	FALSE	TKL
ACVR1	TCGA-05-4396	LUAD	P	465	Q	FALSE	NA	465	ACVR1	1405	0.951238089	FALSE	FALSE	TKL
ACVR1	TCGA-AA-3949	NA	A	471	S	FALSE	NA	471	ACVR1	1413	0.854669176	FALSE	FALSE	TKL
ACVR1	MEL-JWCI-WGS-1	SKCM	S	483	F	FALSE	NA	483	ACVR1	1428	0.956004317	FALSE	FALSE	TKL
ACVR1	TCGA-D1-A17H	UCEC	L	489	L	TRUE	NA	489	ACVR1	1434	0.819538908	FALSE	FALSE	TKL
ACVR1	TCGA-CG-5721	STAD	L	489	L	TRUE	NA	489	ACVR1	1434	0.819538908	FALSE	FALSE	TKL
ACVR1	TCGA-B5-A11E	UCEC	R	490	H	FALSE	NA	490	ACVR1	1440	0.714071449	FALSE	FALSE	TKL
ACVR1	TCGA-DU-6392	LGG	R	490	H	FALSE	NA	490	ACVR1	1440	0.714071449	FALSE	FALSE	TKL
ACVR1	TCGA-13-0884	OVARY	L	495	F	FALSE	NA	495	ACVR1	1450	0.812978843	FALSE	FALSE	TKL
ACVR1	TCGA-HU-A4G2	STAD	D	503	N	FALSE	NA	503	NA	NA	NA	NA	FALSE	TKL
ACVR1	TCGA-CV-7242	HNSC	K	504	I	FALSE	NA	504	NA	NA	NA	NA	FALSE	TKL
ACVR1B	LUAD-U6SJ7	NA	L	32	L	TRUE	NA	32	NA	NA	NA	NA	TRUE	TKL
ACVR1B	H112501	HCC	S	55	F	FALSE	NA	55	NA	NA	NA	NA	TRUE	TKL
ACVR1B	TCGA-CH-5754	PRAD	F	57	C	FALSE	NA	57	NA	NA	NA	NA	TRUE	TKL
ACVR1B	631056	NA	V	66	E	FALSE	NA	66	NA	NA	NA	NA	TRUE	TKL
ACVR1B	TCGA-CV-7252	HNSC	R	67	C	FALSE	NA	67	NA	NA	NA	NA	TRUE	TKL
ACVR1B	TCGA-CG-4305	STAD	C	69	Y	FALSE	NA	69	NA	NA	NA	NA	TRUE	TKL
ACVR1B	MEL-13537	SKCM	P	77	S	FALSE	NA	77	NA	NA	NA	NA	TRUE	TKL
ACVR1B	BR-V-008	BRCA	P	81	S	FALSE	NA	81	NA	NA	NA	NA	TRUE	TKL
ACVR1B	TCGA-AP-A054	UCEC	C	84	C	TRUE	NA	84	NA	NA	NA	NA	TRUE	TKL
ACVR1B	TCGA-IB-7651	PAAD	S	86	R	FALSE	NA	86	NA	NA	NA	NA	TRUE	TKL
ACVR1B	TCGA-CZ-4858	KIRC	D	89	N	FALSE	NA	89	NA	NA	NA	NA	TRUE	TKL
ACVR1B	TCGA-DU-6392	LGG	R	91	H	FALSE	NA	91	NA	NA	NA	NA	TRUE	TKL
ACVR1B	TCGA-F4-6857	COADREAD	C	95	S	FALSE	NA	95	NA	NA	NA	NA	TRUE	TKL
ACVR1B	TCGA-05-4410	LUAD	N	102	S	FALSE	NA	102	NA	NA	NA	NA	TRUE	TKL
ACVR1B	TCGA-D3-A3MR	SKCM	I	104	I	TRUE	NA	104	NA	NA	NA	NA	TRUE	TKL
ACVR1B	TCGA-BR-4200	STAD	P	119	P	TRUE	NA	119	NA	NA	NA	NA	TRUE	TKL
ACVR1B	TCGA-A2-A0T5	BRCA	V	125	G	FALSE	NA	125	NA	NA	NA	NA	TRUE	TKL
ACVR1B	TCGA-D1-A103	UCEC	G	129	C	FALSE	NA	129	NA	NA	NA	NA	TRUE	TKL
ACVR1B	TCGA-A8-A08B	BRCA	I	131	I	TRUE	NA	131	NA	NA	NA	NA	TRUE	TKL
ACVR1B	TCGA-EE-A17X	SKCM	P	134	S	FALSE	NA	134	NA	NA	NA	NA	TRUE	TKL
ACVR1B	LUAD-NYU1195	NA	L	137	L	TRUE	NA	137	NA	NA	NA	NA	TRUE	TKL
ACVR1B	TCGA-AP-A051	UCEC	L	138	P	FALSE	NA	138	NA	NA	NA	NA	TRUE	TKL
ACVR1B	TCGA-A6-3807	NA	R	154	H	FALSE	NA	154	NA	NA	NA	NA	TRUE	TKL
ACVR1B	TCGA-CA-6715	NA	N	158	S	FALSE	NA	158	NA	NA	NA	NA	TRUE	TKL
ACVR1B	TCGA-AA-3994	NA	R	159	H	FALSE	NA	159	NA	NA	NA	NA	TRUE	TKL
ACVR1B	TCGA-78-7536	LUAD	T	178	T	TRUE	NA	178	NA	NA	NA	NA	TRUE	TKL
ACVR1B	TCGA-FS-A1ZS	SKCM	S	189	L	FALSE	NA	189	NA	NA	NA	NA	TRUE	TKL
ACVR1B	MEL-JWCI-WGS-1	SKCM	P	196	L	FALSE	NA	196	NA	NA	NA	NA	TRUE	TKL
ACVR1B	TCGA-D3-A2JH	SKCM	L	197	L	TRUE	NA	197	NA	NA	NA	NA	TRUE	TKL
ACVR1B	TCGA-CZ-5467	KIRC	F	198	V	FALSE	NA	198	NA	NA	NA	NA	TRUE	TKL
ACVR1B	TCGA-BR-A4QL	STAD	R	201	H	FALSE	NA	201	NA	NA	NA	NA	TRUE	TKL
ACVR1B	TCGA-BR-6566	STAD	R	201	H	FALSE	NA	201	NA	NA	NA	NA	TRUE	TKL
ACVR1B	PD4120a	BRCA	V	203	M	FALSE	NA	203	NA	NA	NA	NA	TRUE	TKL
ACVR1B	CGP_donor_1212361	BRCA	V	203	M	FALSE	NA	203	NA	NA	NA	NA	TRUE	TKL
ACVR1B	TCGA-D1-A168	UCEC	R	205	Q	FALSE	NA	205	NA	NA	NA	NA	TRUE	TKL
ACVR1B	LUAD-F00121	NA	G	214	C	FALSE	NA	214	ACVR1B	73	0.792380164	FALSE	TRUE	TKL
ACVR1B	8015259	NA	G	214	V	FALSE	NA	214	ACVR1B	73	0.792380164	FALSE	TRUE	TKL
ACVR1B	ICGC_0037_TD	PAAD	G	214	V	FALSE	NA	214	ACVR1B	73	0.792380164	FALSE	TRUE	TKL
ACVR1B	TCGA-D5-6928	COADREAD	G	216	S	FALSE	NA	216	ACVR1B	140	0.909212901	FALSE	TRUE	TKL
ACVR1B	TCGA-AA-A03F	NA	G	216	S	FALSE	NA	216	ACVR1B	140	0.909212901	FALSE	TRUE	TKL
ACVR1B	TCGA-B0-4823	KIRC	F	218	I	FALSE	NA	218	ACVR1B	144	0.73289326	FALSE	TRUE	TKL
ACVR1B	TCGA-AA-3831	NA	G	219	W	FALSE	NA	219	ACVR1B	145	0.024675812	TRUE	TRUE	TKL
ACVR1B	ESO-021	NA	G	219	E	FALSE	NA	219	ACVR1B	145	0.024675812	TRUE	TRUE	TKL
ACVR1B	TCGA-BR-4298	STAD	R	223	W	FALSE	NA	223	ACVR1B	156	0.836864556	FALSE	TRUE	TKL
ACVR1B	TCGA-D1-A176	UCEC	A	232	V	FALSE	NA	232	ACVR1B	200	0.062175108	TRUE	TRUE	TKL
ACVR1B	TCGA-A3-3362	KIRC	F	236	L	FALSE	NA	236	ACVR1B	205	0.000487133	TRUE	TRUE	TKL
ACVR1B	TCGA-AX-A0J0	UCEC	R	239	S	FALSE	NA	239	ACVR1B	212	0.894559348	FALSE	TRUE	TKL
ACVR1B	TCGA-CM-6674	COADREAD	M	255	I	FALSE	NA	255	ACVR1B	259	0.951238089	FALSE	TRUE	TKL
ACVR1B	TCGA-AA-A010	NA	R	257	H	FALSE	NA	257	ACVR1B	262	0.915703801	FALSE	TRUE	TKL
ACVR1B	TCGA-AG-A01L	COADREAD	D	268	N	FALSE	NA	268	ACVR1B	279	0.975923531	FALSE	TRUE	TKL
ACVR1B	TCGA-A2-A04R	BRCA	D	268	E	FALSE	NA	268	ACVR1B	279	0.975923531	FALSE	TRUE	TKL
ACVR1B	TCGA-BR-7707	STAD	T	274	T	TRUE	NA	274	ACVR1B	564	0.73289326	FALSE	TRUE	TKL
ACVR1B	TCGA-44-2661	LUAD	L	278	V	FALSE	NA	278	ACVR1B	569	0.972082359	FALSE	TRUE	TKL
ACVR1B	TCGA-E2-A159	BRCA	M	304	I	FALSE	NA	304	ACVR1B	727	0.73289326	FALSE	TRUE	TKL
ACVR1B	TCGA-18-3409	LUSC	I	305	F	FALSE	NA	305	ACVR1B	728	0.654460625	FALSE	TRUE	TKL
ACVR1B	TCGA-44-6145	LUAD	A	316	T	FALSE	NA	316	ACVR1B	746	0.911865297	FALSE	TRUE	TKL
ACVR1B	TCGA-AA-A01R	NA	H	317	Y	FALSE	NA	317	ACVR1B	747	0.700553417	FALSE	TRUE	TKL
ACVR1B	TCGA-DA-A3F3	SKCM	I	322	I	TRUE	NA	322	ACVR1B	795	0.921457309	FALSE	TRUE	TKL
ACVR1B	TCGA-BS-A0UA	UCEC	V	323	M	FALSE	NA	323	ACVR1B	796	0.909212901	FALSE	TRUE	TKL
ACVR1B	TCGA-AA-3877	NA	H	333	R	FALSE	NA	333	ACVR1B	810	0.894559348	FALSE	TRUE	TKL
ACVR1B	TCGA-AA-A029	NA	D	335	N	FALSE	NA	335	ACVR1B	812	0.755576717	FALSE	TRUE	TKL
ACVR1B	TCGA-HC-7744	PRAD	K	337	E	FALSE	NA	337	ACVR1B	814	0.769498089	FALSE	TRUE	TKL
ACVR1B	TCGA-CK-6751	NA	G	355	S	FALSE	NA	355	ACVR1B	890	0.497325208	FALSE	TRUE	TKL
ACVR1B	TCGA-K4-A3WS	BLCA	L	356	V	FALSE	NA	356	ACVR1B	891	9.46E-09	TRUE	TRUE	TKL
ACVR1B	TCGA-AP-A05A	UCEC	D	361	G	FALSE	NA	361	ACVR1B	896	0.913558513	FALSE	TRUE	TKL
ACVR1B	TCGA-63-6202	LUSC	R	379	L	FALSE	NA	379	ACVR1B	942	0.90064323	FALSE	TRUE	TKL
ACVR1B	TCGA-46-3767	LUSC	E	384	Q	FALSE	NA	384	ACVR1B	947	0.90991103	FALSE	TRUE	TKL
ACVR1B	TCGA-CV-6952	HNSC	F	398	C	FALSE	NA	398	ACVR1B	1068	0.312622957	FALSE	TRUE	TKL
ACVR1B	TCGA-IB-7651	PAAD	A	401	T	FALSE	NA	401	ACVR1B	1071	0.816922928	FALSE	TRUE	TKL
ACVR1B	ICGC_0035	NA	D	402	E	FALSE	NA	402	ACVR1B	1072	0.73289326	FALSE	TRUE	TKL
ACVR1B	8013239	NA	D	402	E	FALSE	NA	402	ACVR1B	1072	0.73289326	FALSE	TRUE	TKL
ACVR1B	ICGC_0035_TD	PAAD	D	402	E	FALSE	NA	402	ACVR1B	1072	0.73289326	FALSE	TRUE	TKL
ACVR1B	TCGA-F1-6177	STAD	Y	404	C	FALSE	NA	404	ACVR1B	1074	0.917277701	FALSE	TRUE	TKL
ACVR1B	TCGA-AP-A0LM	UCEC	A	405	V	FALSE	NA	405	ACVR1B	1075	0.755576717	FALSE	TRUE	TKL
ACVR1B	TCGA-66-2782	LUSC	A	405	V	FALSE	NA	405	ACVR1B	1075	0.755576717	FALSE	TRUE	TKL
ACVR1B	TCGA-AA-A00J	COADREAD	G	407	R	FALSE	NA	407	ACVR1B	1100	0.812978843	FALSE	TRUE	TKL
ACVR1B	TCGA-50-5049	LUAD	W	411	L	FALSE	NA	411	ACVR1B	1130	0.969363257	FALSE	TRUE	TKL
ACVR1B	TCGA-E2-A159	BRCA	E	412	D	FALSE	NA	412	ACVR1B	1131	0.371214053	FALSE	TRUE	TKL
ACVR1B	TCGA-DS-A1OB	CESC	R	415	Q	FALSE	NA	415	ACVR1B	1134	0.024675812	TRUE	TRUE	TKL
ACVR1B	2237	NA	G	420	E	FALSE	NA	420	ACVR1B	1153	0.297788973	FALSE	TRUE	TKL
ACVR1B	2237	ACYC	G	420	E	FALSE	NA	420	ACVR1B	1153	0.297788973	FALSE	TRUE	TKL
ACVR1B	TCGA-AA-A02J	NA	E	425	K	FALSE	NA	425	ACVR1B	1161	0.83396748	FALSE	TRUE	TKL
ACVR1B	TCGA-AA-A022	NA	D	449	V	FALSE	NA	449	ACVR1B	1368	0.946980559	FALSE	TRUE	TKL
ACVR1B	TCGA-AA-3833	NA	D	449	N	FALSE	NA	449	ACVR1B	1368	0.946980559	FALSE	TRUE	TKL
ACVR1B	TCGA-BR-8588	STAD	R	453	H	FALSE	NA	453	ACVR1B	1374	0.917277701	FALSE	TRUE	TKL
ACVR1B	TCGA-78-7155	LUAD	R	453	G	FALSE	NA	453	ACVR1B	1374	0.917277701	FALSE	TRUE	TKL
ACVR1B	TCGA-NJ-A4YP	LUAD	Q	461	H	FALSE	NA	461	ACVR1B	1401	0.971611352	FALSE	TRUE	TKL
ACVR1B	TCGA-E2-A1L7	BRCA	A	465	A	TRUE	NA	465	ACVR1B	1406	0.976792149	FALSE	TRUE	TKL
ACVR1B	TCGA-A8-A08T	BRCA	C	476	Y	FALSE	NA	476	ACVR1B	1420	0.834434207	FALSE	TRUE	TKL
ACVR1B	TCGA-N6-A4VE	UCS	C	476	F	FALSE	NA	476	ACVR1B	1420	0.834434207	FALSE	TRUE	TKL
ACVR1B	TCGA-BR-4200	STAD	N	480	N	TRUE	NA	480	ACVR1B	1426	0.819538908	FALSE	TRUE	TKL
ACVR1B	TCGA-A6-3809	NA	N	480	S	FALSE	NA	480	ACVR1B	1426	0.819538908	FALSE	TRUE	TKL
ACVR1B	H072969	HCC	A	483	D	FALSE	NA	483	ACVR1B	1429	0.985208922	FALSE	TRUE	TKL
ACVR1B	TCGA-BS-A0UA	UCEC	R	484	L	FALSE	NA	484	ACVR1B	1430	0.051247895	TRUE	TRUE	TKL
ACVR1B	TCGA-IN-7806	STAD	R	484	H	FALSE	NA	484	ACVR1B	1430	0.051247895	TRUE	TRUE	TKL
ACVR1B	TCGA-CG-4305	STAD	R	484	H	FALSE	NA	484	ACVR1B	1430	0.051247895	TRUE	TRUE	TKL
ACVR1B	TCGA-MP-A4T8	LUAD	L	488	P	FALSE	NA	488	ACVR1B	1434	0.819538908	FALSE	TRUE	TKL
ACVR1B	TCGA-D6-6827	HNSC	R	489	C	FALSE	NA	489	ACVR1B	1440	0.714071449	FALSE	TRUE	TKL
ACVR1B	TCGA-CM-6674	COADREAD	R	489	H	FALSE	NA	489	ACVR1B	1440	0.714071449	FALSE	TRUE	TKL
ACVR1B	TCGA-AZ-6601	COADREAD	R	489	H	FALSE	NA	489	ACVR1B	1440	0.714071449	FALSE	TRUE	TKL
ACVR1B	TCGA-MP-A4T8	LUAD	I	490	S	FALSE	NA	490	ACVR1B	1441	0.976792149	FALSE	TRUE	TKL
ACVR1C	TCGA-26-5133	GBM	A	4	T	FALSE	NA	4	NA	NA	NA	NA	FALSE	TKL
ACVR1C	TCGA-CG-4460	STAD	R	10	R	TRUE	NA	10	NA	NA	NA	NA	FALSE	TKL
ACVR1C	TCGA-EE-A2MR	SKCM	L	31	F	FALSE	NA	31	NA	NA	NA	NA	FALSE	TKL
ACVR1C	TCGA-AM-5821	COADREAD	F	38	F	TRUE	NA	38	NA	NA	NA	NA	FALSE	TKL
ACVR1C	T93	NA	V	50	G	FALSE	NA	50	NA	NA	NA	NA	FALSE	TKL
ACVR1C	S00539	SCLC	T	53	N	FALSE	NA	53	NA	NA	NA	NA	FALSE	TKL
ACVR1C	TCGA-EE-A2GI	SKCM	S	62	F	FALSE	NA	62	NA	NA	NA	NA	FALSE	TKL
ACVR1C	TCGA-FW-A3R5	SKCM	V	64	V	TRUE	NA	64	NA	NA	NA	NA	FALSE	TKL
ACVR1C	Patient1_Tu	NA	Q	72	E	FALSE	NA	72	NA	NA	NA	NA	FALSE	TKL
ACVR1C	TCGA-E6-A1LZ	UCEC	F	74	F	TRUE	NA	74	NA	NA	NA	NA	FALSE	TKL
ACVR1C	LAU50_2	NA	S	78	F	FALSE	NA	78	NA	NA	NA	NA	FALSE	TKL
ACVR1C	LAU50_1	NA	S	78	F	FALSE	NA	78	NA	NA	NA	NA	FALSE	TKL
ACVR1C	TCGA-95-A4VN	LUAD	D	90	E	FALSE	NA	90	NA	NA	NA	NA	FALSE	TKL
ACVR1C	HF-23896	NA	D	90	N	FALSE	NA	90	NA	NA	NA	NA	FALSE	TKL
ACVR1C	1946219	NA	D	90	N	FALSE	NA	90	NA	NA	NA	NA	FALSE	TKL
ACVR1C	TCGA-22-4591	LUSC	C	92	Y	FALSE	NA	92	NA	NA	NA	NA	FALSE	TKL
ACVR1C	TCGA-ER-A19G	SKCM	L	109	F	FALSE	NA	109	NA	NA	NA	NA	FALSE	TKL
ACVR1C	TCGA-44-8119	LUAD	L	109	H	FALSE	NA	109	NA	NA	NA	NA	FALSE	TKL
ACVR1C	TCGA-AP-A059	UCEC	A	129	A	TRUE	NA	129	NA	NA	NA	NA	FALSE	TKL
ACVR1C	TCGA-32-1977	GBM	A	129	V	FALSE	NA	129	NA	NA	NA	NA	FALSE	TKL
ACVR1C	TCGA-BI-A0VS	CESC	A	129	A	TRUE	NA	129	NA	NA	NA	NA	FALSE	TKL
ACVR1C	585210	NA	W	134	C	FALSE	NA	134	NA	NA	NA	NA	FALSE	TKL
ACVR1C	TCGA-EB-A4IS	SKCM	S	142	S	TRUE	NA	142	NA	NA	NA	NA	FALSE	TKL
ACVR1C	T155	NA	K	147	N	FALSE	NA	147	NA	NA	NA	NA	FALSE	TKL
ACVR1C	TCGA-55-7911	LUAD	V	151	M	FALSE	NA	151	NA	NA	NA	NA	FALSE	TKL
ACVR1C	585208	NA	V	151	L	FALSE	NA	151	NA	NA	NA	NA	FALSE	TKL
ACVR1C	TCGA-B0-4710	KIRC	V	161	A	FALSE	NA	161	NA	NA	NA	NA	FALSE	TKL
ACVR1C	LUAD-E00443	NA	A	163	S	FALSE	NA	163	NA	NA	NA	NA	FALSE	TKL
ACVR1C	TCGA-17-Z031	LUAD	V	174	L	FALSE	NA	174	NA	NA	NA	NA	FALSE	TKL
ACVR1C	TCGA-A6-6651	COADREAD	T	175	T	TRUE	NA	175	NA	NA	NA	NA	FALSE	TKL
ACVR1C	22T	NA	T	175	T	TRUE	NA	175	NA	NA	NA	NA	FALSE	TKL
ACVR1C	YUWAND	SKCM	T	175	I	FALSE	NA	175	NA	NA	NA	NA	FALSE	TKL
ACVR1C	TCGA-D9-A1JW	SKCM	S	181	F	FALSE	NA	181	NA	NA	NA	NA	FALSE	TKL
ACVR1C	TCGA-17-Z031	LUAD	G	182	G	TRUE	NA	182	NA	NA	NA	NA	FALSE	TKL
ACVR1C	TCGA-FJ-A3ZF	BLCA	L	183	L	TRUE	NA	183	NA	NA	NA	NA	FALSE	TKL
ACVR1C	TCGA-66-2758	LUSC	T	194	T	TRUE	NA	194	NA	NA	NA	NA	FALSE	TKL
ACVR1C	TCGA-BR-6452	STAD	I	195	T	FALSE	NA	195	ACVR1C	66	0.812978843	FALSE	FALSE	TKL
ACVR1C	TCGA-78-7159	LUAD	V	209	M	FALSE	NA	209	ACVR1C	147	0.83396748	FALSE	FALSE	TKL
ACVR1C	TCGA-49-4510	LUAD	G	216	V	FALSE	NA	216	ACVR1C	161	0.971611352	FALSE	FALSE	TKL
ACVR1C	YULAN	SKCM	E	217	K	FALSE	NA	217	ACVR1C	197	0.917277701	FALSE	FALSE	TKL
ACVR1C	TCGA-AZ-4315	COADREAD	F	224	L	FALSE	NA	224	ACVR1C	205	0.000487133	TRUE	FALSE	TKL
ACVR1C	TCGA-34-5236	LUSC	S	226	S	TRUE	NA	226	ACVR1C	211	0.971611352	FALSE	FALSE	TKL
ACVR1C	TCGA-B0-5092	KIRC	D	228	N	FALSE	NA	228	ACVR1C	243	0.755576717	FALSE	FALSE	TKL
ACVR1C	TCGA-E2-A150	BRCA	R	230	I	FALSE	NA	230	ACVR1C	245	0.755576717	FALSE	FALSE	TKL
ACVR1C	TCGA-55-7725	LUAD	W	232	L	FALSE	NA	232	ACVR1C	247	0.896172631	FALSE	FALSE	TKL
ACVR1C	MEL-JWCI-WGS-22	SKCM	W	232	S	FALSE	NA	232	ACVR1C	247	0.896172631	FALSE	FALSE	TKL
ACVR1C	TCGA-EE-A2MM	SKCM	R	234	C	FALSE	NA	234	ACVR1C	249	0.755576717	FALSE	FALSE	TKL
ACVR1C	TCGA-66-2758	LUSC	R	234	P	FALSE	NA	234	ACVR1C	249	0.755576717	FALSE	FALSE	TKL
ACVR1C	587302	NA	R	234	C	FALSE	NA	234	ACVR1C	249	0.755576717	FALSE	FALSE	TKL
ACVR1C	TCGA-21-1070	LUSC	Q	240	K	FALSE	NA	240	ACVR1C	255	0.983128517	FALSE	FALSE	TKL
ACVR1C	TCGA-BS-A0UJ	UCEC	V	242	A	FALSE	NA	242	ACVR1C	258	0.026814514	TRUE	FALSE	TKL
ACVR1C	TCGA-AA-3855	NA	R	245	Q	FALSE	NA	245	ACVR1C	262	0.915703801	FALSE	FALSE	TKL
ACVR1C	TCGA-EE-A2GB	SKCM	F	252	F	TRUE	NA	252	ACVR1C	275	0.972082359	FALSE	FALSE	TKL
ACVR1C	TCGA-CR-7399	HNSC	I	253	T	FALSE	NA	253	ACVR1C	276	0.83396748	FALSE	FALSE	TKL
ACVR1C	LUAD-CHTN-MAD06-00668	NA	A	255	S	FALSE	NA	255	ACVR1C	278	0.896172631	FALSE	FALSE	TKL
ACVR1C	PD4602a	BRCA	Q	265	E	FALSE	NA	265	ACVR1C	568	0.983739886	FALSE	FALSE	TKL
ACVR1C	TCGA-53-7626	LUAD	Q	275	R	FALSE	NA	275	ACVR1C	585	0.896172631	FALSE	FALSE	TKL
ACVR1C	TCGA-CH-5737	PRAD	Q	275	H	FALSE	NA	275	ACVR1C	585	0.896172631	FALSE	FALSE	TKL
ACVR1C	TCGA-34-5239	LUSC	G	276	C	FALSE	NA	276	ACVR1C	607	0.726050709	FALSE	FALSE	TKL
ACVR1C	MEL-Ma-Mel-119	SKCM	S	277	F	FALSE	NA	277	ACVR1C	608	0.94262468	FALSE	FALSE	TKL
ACVR1C	TCGA-F4-6808	COADREAD	T	288	N	FALSE	NA	288	ACVR1C	721	0.95888955	FALSE	FALSE	TKL
ACVR1C	TCGA-FG-7637	LGG	I	293	I	TRUE	NA	293	ACVR1C	728	0.654460625	FALSE	FALSE	TKL
ACVR1C	LUAD-QY22Z	NA	I	299	V	FALSE	NA	299	ACVR1C	740	0.755576717	FALSE	FALSE	TKL
ACVR1C	TCGA-AA-3966	NA	H	305	P	FALSE	NA	305	ACVR1C	747	0.700553417	FALSE	FALSE	TKL
ACVR1C	TCGA-ER-A42L	SKCM	H	307	Y	FALSE	NA	307	ACVR1C	751	0.73289326	FALSE	FALSE	TKL
ACVR1C	YULAN	SKCM	H	307	Y	FALSE	NA	307	ACVR1C	751	0.73289326	FALSE	FALSE	TKL
ACVR1C	TCGA-EE-A2MC	SKCM	G	312	D	FALSE	NA	312	ACVR1C	797	0.73289326	FALSE	FALSE	TKL
ACVR1C	TARGET-30-PAPTJB	NA	G	312	D	FALSE	NA	312	ACVR1C	797	0.73289326	FALSE	FALSE	TKL
ACVR1C	H110772	HCC	Q	314	H	FALSE	NA	314	ACVR1C	803	0.896172631	FALSE	FALSE	TKL
ACVR1C	TCGA-61-2094	OVARY	A	318	F	FALSE	NA	318	ACVR1C	807	0.918576083	FALSE	FALSE	TKL
ACVR1C	LUAD-S01331	NA	I	319	V	FALSE	NA	319	ACVR1C	808	0.956004317	FALSE	FALSE	TKL
ACVR1C	16678	LUAD	I	319	N	FALSE	NA	319	ACVR1C	808	0.956004317	FALSE	FALSE	TKL
ACVR1C	TCGA-AG-A002	COADREAD	D	323	Y	FALSE	NA	323	ACVR1C	812	0.755576717	FALSE	FALSE	TKL
ACVR1C	TCGA-EE-A17X	SKCM	K	327	K	TRUE	NA	327	ACVR1C	820	0.005297494	TRUE	FALSE	TKL
ACVR1C	TCGA-HU-A4GQ	STAD	K	332	K	TRUE	NA	332	ACVR1C	830	0.983128517	FALSE	FALSE	TKL
ACVR1C	TCGA-AX-A0J1	UCEC	A	345	V	FALSE	NA	345	ACVR1C	892	0.006606397	TRUE	FALSE	TKL
ACVR1C	TCGA-IB-7651	PAAD	A	345	V	FALSE	NA	345	ACVR1C	892	0.006606397	TRUE	FALSE	TKL
ACVR1C	TCGA-F5-6814	COADREAD	S	350	L	FALSE	NA	350	ACVR1C	897	0.918576083	FALSE	FALSE	TKL
ACVR1C	TCGA-B5-A11E	UCEC	D	356	N	FALSE	NA	356	ACVR1C	931	0.917277701	FALSE	FALSE	TKL
ACVR1C	TCGA-50-5930	LUAD	I	357	I	TRUE	NA	357	ACVR1C	932	0.910142146	FALSE	FALSE	TKL
ACVR1C	1604875	NA	P	361	L	FALSE	NA	361	ACVR1C	936	0.812978843	FALSE	FALSE	TKL
ACVR1C	YUMOYA	SKCM	T	365	A	FALSE	NA	365	ACVR1C	940	0.73289326	FALSE	FALSE	TKL
ACVR1C	TCGA-EW-A1PD	BRCA	K	366	T	FALSE	NA	366	ACVR1C	941	0.024675812	TRUE	FALSE	TKL
ACVR1C	TCGA-AG-A002	COADREAD	I	382	I	TRUE	NA	382	ACVR1C	1063	0.971611352	FALSE	FALSE	TKL
ACVR1C	SA234	BRCA	S	385	Y	FALSE	NA	385	ACVR1C	1067	0.917277701	FALSE	FALSE	TKL
ACVR1C	S01512	SCLC	D	390	G	FALSE	NA	390	ACVR1C	1072	0.73289326	FALSE	FALSE	TKL
ACVR1C	TCGA-97-A4M3	LUAD	I	391	N	FALSE	NA	391	ACVR1C	1073	0.870750747	FALSE	FALSE	TKL
ACVR1C	TCGA-BS-A0UV	UCEC	S	393	Y	FALSE	NA	393	ACVR1C	1075	0.755576717	FALSE	FALSE	TKL
ACVR1C	MEL-JWCI-WGS-34	SKCM	S	406	L	FALSE	NA	406	ACVR1C	1151	0.946980559	FALSE	FALSE	TKL
ACVR1C	TCGA-FJ-A3Z7	BLCA	G	408	R	FALSE	NA	408	ACVR1C	1153	0.297788973	FALSE	FALSE	TKL
ACVR1C	TCGA-HU-8602	STAD	P	423	S	FALSE	NA	423	ACVR1C	1296	0.917277701	FALSE	FALSE	TKL
ACVR1C	TCGA-FW-A3R5	SKCM	S	427	L	FALSE	NA	427	ACVR1C	1300	0.921457309	FALSE	FALSE	TKL
ACVR1C	TCGA-DU-6392	LGG	S	427	S	TRUE	NA	427	ACVR1C	1300	0.921457309	FALSE	FALSE	TKL
ACVR1C	TCGA-AA-3994	NA	S	427	S	TRUE	NA	427	ACVR1C	1300	0.921457309	FALSE	FALSE	TKL
ACVR1C	MEL-JWCI-WGS-12	SKCM	E	430	K	FALSE	NA	430	ACVR1C	1303	0.73289326	FALSE	FALSE	TKL
ACVR1C	TCGA-AX-A05Z	UCEC	R	441	Q	FALSE	NA	441	ACVR1C	1374	0.917277701	FALSE	FALSE	TKL
ACVR1C	MEL-Ma-Mel-08a	SKCM	P	445	S	FALSE	NA	445	ACVR1C	1378	0.951238089	FALSE	FALSE	TKL
ACVR1C	TCGA-55-8302	LUAD	M	457	I	FALSE	NA	457	ACVR1C	1412	0.792696513	FALSE	FALSE	TKL
ACVR1C	TCGA-13-0919	OVARY	R	462	H	FALSE	NA	462	ACVR1C	1418	0.860793442	FALSE	FALSE	TKL
ACVR1C	TCGA-BS-A0UJ	UCEC	N	468	D	FALSE	NA	468	ACVR1C	1426	0.819538908	FALSE	FALSE	TKL
ACVR1C	TCGA-AA-3693	NA	N	468	N	TRUE	NA	468	ACVR1C	1426	0.819538908	FALSE	FALSE	TKL
ACVR1C	TCGA-97-7546	LUAD	G	469	G	TRUE	NA	469	ACVR1C	1427	0.911865297	FALSE	FALSE	TKL
ACVR1C	TCGA-CV-7095	HNSC	G	469	R	FALSE	NA	469	ACVR1C	1427	0.911865297	FALSE	FALSE	TKL
ACVR1C	MEL-Ma-Mel-48	SKCM	G	469	I	FALSE	NA	469	ACVR1C	1427	0.911865297	FALSE	FALSE	TKL
ACVR1C	TCGA-BG-A0M4	UCEC	R	472	H	FALSE	NA	472	ACVR1C	1430	0.051247895	TRUE	FALSE	TKL
ACVR1C	TCGA-HU-A4G9	STAD	R	472	R	TRUE	NA	472	ACVR1C	1430	0.051247895	TRUE	FALSE	TKL
ACVR1C	TCGA-CG-5728	STAD	R	472	H	FALSE	NA	472	ACVR1C	1430	0.051247895	TRUE	FALSE	TKL
ACVR1C	TCGA-A6-5661	COADREAD	R	472	C	FALSE	NA	472	ACVR1C	1430	0.051247895	TRUE	FALSE	TKL
ACVR1C	YUPEET	SKCM	R	477	C	FALSE	NA	477	ACVR1C	1440	0.714071449	FALSE	FALSE	TKL
ACVR1C	TCGA-AM-5821	COADREAD	I	482	V	FALSE	NA	482	ACVR1C	1450	0.812978843	FALSE	FALSE	TKL
ACVR1C	TCGA-95-7947	LUAD	S	483	S	TRUE	NA	483	ACVR1C	1462	0.201594916	FALSE	FALSE	TKL
ACVR2A	TCGA-66-2795	LUSC	M	1	V	FALSE	NA	1	NA	NA	NA	NA	TRUE	TKL
ACVR2A	TCGA-AP-A0LM	UCEC	F	9	L	FALSE	NA	9	NA	NA	NA	NA	TRUE	TKL
ACVR2A	TCGA-FG-7636	LGG	A	20	V	FALSE	NA	20	NA	NA	NA	NA	TRUE	TKL
ACVR2A	TCGA-CQ-6218	HNSC	L	22	V	FALSE	NA	22	NA	NA	NA	NA	TRUE	TKL
ACVR2A	TCGA-GN-A266	SKCM	F	32	F	TRUE	NA	32	NA	NA	NA	NA	TRUE	TKL
ACVR2A	TCGA-DK-A3IS	BLCA	F	32	V	FALSE	NA	32	NA	NA	NA	NA	TRUE	TKL
ACVR2A	TCGA-BR-6453	STAD	F	33	C	FALSE	NA	33	NA	NA	NA	NA	TRUE	TKL
ACVR2A	TCGA-A6-5665	COADREAD	R	57	W	FALSE	NA	57	NA	NA	NA	NA	TRUE	TKL
ACVR2A	TCGA-CA-6717	COADREAD	I	73	V	FALSE	NA	73	NA	NA	NA	NA	TRUE	TKL
ACVR2A	TCGA-EE-A29L	SKCM	V	74	G	FALSE	NA	74	NA	NA	NA	NA	TRUE	TKL
ACVR2A	TCGA-DS-A0VM	CESC	V	74	V	TRUE	NA	74	NA	NA	NA	NA	TRUE	TKL
ACVR2A	TCGA-F5-6814	COADREAD	G	77	D	FALSE	NA	77	NA	NA	NA	NA	TRUE	TKL
ACVR2A	TCGA-55-8302	LUAD	W	79	C	FALSE	NA	79	NA	NA	NA	NA	TRUE	TKL
ACVR2A	TCGA-ER-A19P	SKCM	L	80	L	TRUE	NA	80	NA	NA	NA	NA	TRUE	TKL
ACVR2A	ESO-610	NA	D	81	A	FALSE	NA	81	NA	NA	NA	NA	TRUE	TKL
ACVR2A	HCC82T	NA	Y	101	C	FALSE	NA	101	NA	NA	NA	NA	TRUE	TKL
ACVR2A	TCGA-AM-5821	COADREAD	P	118	P	TRUE	NA	118	NA	NA	NA	NA	TRUE	TKL
ACVR2A	TCGA-GM-A3NY	BRCA	P	125	S	FALSE	NA	125	NA	NA	NA	NA	TRUE	TKL
ACVR2A	ME030T	NA	V	130	A	FALSE	NA	130	NA	NA	NA	NA	TRUE	TKL
ACVR2A	TCGA-DU-A5TY	LGG	V	130	I	FALSE	NA	130	NA	NA	NA	NA	TRUE	TKL
ACVR2A	ME030	SKCM	V	130	A	FALSE	NA	130	NA	NA	NA	NA	TRUE	TKL
ACVR2A	TCGA-BH-A18Q	BRCA	P	132	P	TRUE	NA	132	NA	NA	NA	NA	TRUE	TKL
ACVR2A	TCGA-BH-A0HB	BRCA	L	147	V	FALSE	NA	147	NA	NA	NA	NA	TRUE	TKL
ACVR2A	TCGA-DA-A1I7	SKCM	L	149	F	FALSE	NA	149	NA	NA	NA	NA	TRUE	TKL
ACVR2A	TCGA-DA-A1I7	SKCM	I	150	M	FALSE	NA	150	NA	NA	NA	NA	TRUE	TKL
ACVR2A	TCGA-05-4396	LUAD	W	159	L	FALSE	NA	159	NA	NA	NA	NA	TRUE	TKL
ACVR2A	TCGA-CZ-5458	KIRC	P	178	S	FALSE	NA	178	NA	NA	NA	NA	TRUE	TKL
ACVR2A	TCGA-18-3409	LUSC	L	186	I	FALSE	NA	186	NA	NA	NA	NA	TRUE	TKL
ACVR2A	TCGA-BH-A0HF	BRCA	P	191	L	FALSE	NA	191	NA	NA	NA	NA	TRUE	TKL
ACVR2A	TCGA-78-7220	LUAD	Q	210	L	FALSE	NA	210	ACVR2A	158	0.74885088	FALSE	TRUE	TKL
ACVR2A	TCGA-AP-A0LM	UCEC	E	214	K	FALSE	NA	214	ACVR2A	197	0.917277701	FALSE	TRUE	TKL
ACVR2A	TCGA-F5-6814	COADREAD	E	214	K	FALSE	NA	214	ACVR2A	197	0.917277701	FALSE	TRUE	TKL
ACVR2A	TCGA-A6-3809	NA	Y	233	Y	TRUE	NA	233	ACVR2A	251	0.915703801	FALSE	TRUE	TKL
ACVR2A	TCGA-EE-A29T	SKCM	G	240	E	FALSE	NA	240	ACVR2A	259	0.951238089	FALSE	TRUE	TKL
ACVR2A	TCGA-AZ-4315	COADREAD	K	242	K	TRUE	NA	242	ACVR2A	262	0.915703801	FALSE	TRUE	TKL
ACVR2A	TCGA-BR-4292	STAD	G	256	D	FALSE	NA	256	ACVR2A	282	0.773104605	FALSE	TRUE	TKL
ACVR2A	RK107_C01	NA	D	262	V	FALSE	NA	262	ACVR2A	568	0.983739886	FALSE	TRUE	TKL
ACVR2A	TCGA-BH-A1F2	BRCA	N	282	I	FALSE	NA	282	ACVR2A	616	0.834434207	FALSE	TRUE	TKL
ACVR2A	HCC77T	NA	I	292	F	FALSE	NA	292	ACVR2A	730	0.477986318	FALSE	TRUE	TKL
ACVR2A	TCGA-B5-A11G	UCEC	G	299	R	FALSE	NA	299	ACVR2A	743	0.983775418	FALSE	TRUE	TKL
ACVR2A	TCGA-A2-A0EQ	BRCA	P	308	R	FALSE	NA	308	ACVR2A	796	0.909212901	FALSE	TRUE	TKL
ACVR2A	TCGA-FJ-A3ZF	BLCA	L	310	Q	FALSE	NA	310	ACVR2A	799	NA	NA	TRUE	TKL
ACVR2A	OLID15	NA	K	315	N	FALSE	NA	315	ACVR2A	805	0.985208922	FALSE	TRUE	TKL
ACVR2A	HX16T	NA	K	315	N	FALSE	NA	315	ACVR2A	805	0.985208922	FALSE	TRUE	TKL
ACVR2A	TCGA-EI-6917	COADREAD	N	327	H	FALSE	NA	327	ACVR2A	821	0.497325208	FALSE	TRUE	TKL
ACVR2A	TCGA-B8-4151	KIRC	A	336	S	FALSE	NA	336	ACVR2A	883	0.909212901	FALSE	TRUE	TKL
ACVR2A	HN_00378	HNSC	G	342	W	FALSE	NA	342	ACVR2A	890	0.497325208	FALSE	TRUE	TKL
ACVR2A	TCGA-AA-3984	NA	K	346	T	FALSE	NA	346	ACVR2A	894	2.83E-09	TRUE	TRUE	TKL
ACVR2A	TCGA-BP-5195	KIRC	E	348	D	FALSE	NA	348	ACVR2A	896	0.913558513	FALSE	TRUE	TKL
ACVR2A	TCGA-64-1680	LUAD	E	348	G	FALSE	NA	348	ACVR2A	896	0.913558513	FALSE	TRUE	TKL
ACVR2A	TCGA-A4-8310	KIRP	A	353	T	FALSE	NA	353	ACVR2A	901	0.159801344	FALSE	TRUE	TKL
ACVR2A	TCGA-20-1682	NA	A	353	T	FALSE	NA	353	ACVR2A	901	0.159801344	FALSE	TRUE	TKL
ACVR2A	TCGA-AA-3845	NA	V	360	V	TRUE	NA	360	ACVR2A	938	0.164147478	FALSE	TRUE	TKL
ACVR2A	PD2144a	NA	A	367	T	FALSE	NA	367	ACVR2A	945	8.13E-08	TRUE	TRUE	TKL
ACVR2A	TCGA-CG-5720	STAD	P	368	S	FALSE	NA	368	ACVR2A	946	0.917277701	FALSE	TRUE	TKL
ACVR2A	HCC133T	NA	G	373	V	FALSE	NA	373	ACVR2A	951	0.917277701	FALSE	TRUE	TKL
ACVR2A	TCGA-43-5668	LUSC	A	374	S	FALSE	NA	374	ACVR2A	952	0.809984937	FALSE	TRUE	TKL
ACVR2A	TCGA-AA-3984	NA	N	376	H	FALSE	NA	376	ACVR2A	954	0.844161258	FALSE	TRUE	TKL
ACVR2A	TCGA-AX-A0J1	UCEC	A	381	V	FALSE	NA	381	ACVR2A	1067	0.917277701	FALSE	TRUE	TKL
ACVR2A	TCGA-AK-3458	KIRC	L	397	L	TRUE	NA	397	ACVR2A	1132	0.73289326	FALSE	TRUE	TKL
ACVR2A	TCGA-CM-6677	COADREAD	R	400	H	FALSE	NA	400	ACVR2A	1149	0.9324153	FALSE	TRUE	TKL
ACVR2A	TCGA-AZ-6598	COADREAD	R	400	H	FALSE	NA	400	ACVR2A	1149	0.9324153	FALSE	TRUE	TKL
ACVR2A	TCGA-AN-A0XS	BRCA	R	400	C	FALSE	NA	400	ACVR2A	1149	0.9324153	FALSE	TRUE	TKL
ACVR2A	TCGA-CK-6751	NA	R	400	C	FALSE	NA	400	ACVR2A	1149	0.9324153	FALSE	TRUE	TKL
ACVR2A	TCGA-A6-2672	COADREAD	Y	411	D	FALSE	NA	411	ACVR2A	1162	0.73289326	FALSE	TRUE	TKL
ACVR2A	H060566	HCC	Y	444	D	FALSE	NA	444	ACVR2A	1380	0.73289326	FALSE	TRUE	TKL
ACVR2A	RK041_C01	NA	L	454	R	FALSE	NA	454	ACVR2A	1412	0.792696513	FALSE	TRUE	TKL
ACVR2A	TCGA-ET-A3DW	THCA	I	458	T	FALSE	NA	458	ACVR2A	1417	0.941884023	FALSE	TRUE	TKL
ACVR2A	TCGA-CD-A4MI	STAD	H	464	H	TRUE	NA	464	ACVR2A	1425	0.812978843	FALSE	TRUE	TKL
ACVR2A	TCGA-AQ-A54N	BRCA	H	464	Q	FALSE	NA	464	ACVR2A	1425	0.812978843	FALSE	TRUE	TKL
ACVR2A	TCGA-B5-A11E	UCEC	A	466	T	FALSE	NA	466	ACVR2A	1427	0.911865297	FALSE	TRUE	TKL
ACVR2A	TCGA-A5-A0GQ	UCEC	A	466	S	FALSE	NA	466	ACVR2A	1427	0.911865297	FALSE	TRUE	TKL
ACVR2A	TCGA-F5-6814	COADREAD	R	478	I	FALSE	NA	478	ACVR2A	1444	0.497325208	FALSE	TRUE	TKL
ACVR2A	TCGA-AA-3510	COADREAD	R	478	I	FALSE	NA	478	ACVR2A	1444	0.497325208	FALSE	TRUE	TKL
ACVR2A	HCC74T	NA	R	478	S	FALSE	NA	478	ACVR2A	1444	0.497325208	FALSE	TRUE	TKL
ACVR2A	HCC74T	NA	T	480	A	FALSE	NA	480	ACVR2A	1462	0.201594916	FALSE	TRUE	TKL
ACVR2A	TCGA-CG-4465	STAD	M	482	I	FALSE	NA	482	ACVR2A	1464	0.812978843	FALSE	TRUE	TKL
ACVR2A	TCGA-AA-3710	NA	M	482	T	FALSE	NA	482	ACVR2A	1464	0.812978843	FALSE	TRUE	TKL
ACVR2A	587284	NA	I	488	V	FALSE	NA	488	NA	NA	NA	NA	TRUE	TKL
ACVR2A	CLL086	NA	M	500	T	FALSE	NA	500	NA	NA	NA	NA	TRUE	TKL
ACVR2A	CLL127	NA	P	508	P	TRUE	NA	508	NA	NA	NA	NA	TRUE	TKL
ACVR2A	H093295	HCC	S	512	R	FALSE	NA	512	NA	NA	NA	NA	TRUE	TKL
ACVR2B	pfg017T	NA	R	27	W	FALSE	NA	27	NA	NA	NA	NA	FALSE	TKL
ACVR2B	TCGA-09-2045	OVARY	Y	31	F	FALSE	NA	31	NA	NA	NA	NA	FALSE	TKL
ACVR2B	SE1	NA	N	33	S	FALSE	NA	33	NA	NA	NA	NA	FALSE	TKL
ACVR2B	TCGA-D1-A0ZO	UCEC	A	34	T	FALSE	NA	34	NA	NA	NA	NA	FALSE	TKL
ACVR2B	TCGA-BR-8368	STAD	S	44	S	TRUE	NA	44	NA	NA	NA	NA	FALSE	TKL
ACVR2B	TCGA-AA-3966	NA	G	45	D	FALSE	NA	45	NA	NA	NA	NA	FALSE	TKL
ACVR2B	TCGA-B7-5816	STAD	C	49	C	TRUE	NA	49	NA	NA	NA	NA	FALSE	TKL
ACVR2B	587220	NA	E	50	K	FALSE	NA	50	NA	NA	NA	NA	FALSE	TKL
ACVR2B	TCGA-G4-6628	COADREAD	A	61	T	FALSE	NA	61	NA	NA	NA	NA	FALSE	TKL
ACVR2B	TCGA-BS-A0UF	UCEC	E	71	K	FALSE	NA	71	NA	NA	NA	NA	FALSE	TKL
ACVR2B	TCGA-A5-A0GP	UCEC	L	72	L	TRUE	NA	72	NA	NA	NA	NA	FALSE	TKL
ACVR2B	TCGA-99-8028	LUAD	Q	88	H	FALSE	NA	88	NA	NA	NA	NA	FALSE	TKL
ACVR2B	TCGA-ER-A19P	SKCM	P	97	P	TRUE	NA	97	NA	NA	NA	NA	FALSE	TKL
ACVR2B	TCGA-AP-A056	UCEC	E	111	K	FALSE	NA	111	NA	NA	NA	NA	FALSE	TKL
ACVR2B	TCGA-G4-6586	COADREAD	E	111	K	FALSE	NA	111	NA	NA	NA	NA	FALSE	TKL
ACVR2B	MEL-JWCI-WGS-12	SKCM	A	119	T	FALSE	NA	119	NA	NA	NA	NA	FALSE	TKL
ACVR2B	TCGA-05-4382	LUAD	G	121	V	FALSE	NA	121	NA	NA	NA	NA	FALSE	TKL
ACVR2B	BN06T	NA	P	122	P	TRUE	NA	122	NA	NA	NA	NA	FALSE	TKL
ACVR2B	H090284	HCC	P	122	R	FALSE	NA	122	NA	NA	NA	NA	FALSE	TKL
ACVR2B	TCGA-05-4396	LUAD	P	122	Q	FALSE	NA	122	NA	NA	NA	NA	FALSE	TKL
ACVR2B	TCGA-EU-5905	KIRC	T	131	A	FALSE	NA	131	NA	NA	NA	NA	FALSE	TKL
ACVR2B	TCGA-AA-3684	NA	L	135	L	TRUE	NA	135	NA	NA	NA	NA	FALSE	TKL
ACVR2B	TCGA-AB-2973	LAML	T	137	M	FALSE	NA	137	NA	NA	NA	NA	FALSE	TKL
ACVR2B	TCGA-A2-A1FX	BRCA	I	146	I	TRUE	NA	146	NA	NA	NA	NA	FALSE	TKL
ACVR2B	TCGA-HU-A4GH	STAD	L	151	P	FALSE	NA	151	NA	NA	NA	NA	FALSE	TKL
ACVR2B	cSCCP5	NA	L	151	F	FALSE	NA	151	NA	NA	NA	NA	FALSE	TKL
ACVR2B	TCGA-CK-5916	COADREAD	R	161	Q	FALSE	NA	161	NA	NA	NA	NA	FALSE	TKL
ACVR2B	MEL-JWCI-WGS-12	SKCM	P	166	L	FALSE	NA	166	NA	NA	NA	NA	FALSE	TKL
ACVR2B	MEL-Ma-Mel-37	SKCM	P	179	S	FALSE	NA	179	NA	NA	NA	NA	FALSE	TKL
ACVR2B	TCGA-EB-A44O	SKCM	S	182	S	TRUE	NA	182	NA	NA	NA	NA	FALSE	TKL
ACVR2B	TCGA-BR-4257	STAD	A	197	A	TRUE	NA	197	ACVR2B	73	0.792380164	FALSE	FALSE	TKL
ACVR2B	TCGA-ER-A193	SKCM	F	219	Y	FALSE	NA	219	ACVR2B	205	0.000487133	TRUE	FALSE	TKL
ACVR2B	TCGA-44-3398	LUAD	Q	228	H	FALSE	NA	228	ACVR2B	248	0.894559348	FALSE	FALSE	TKL
ACVR2B	TCGA-CI-6621	COADREAD	R	231	W	FALSE	NA	231	ACVR2B	251	0.915703801	FALSE	FALSE	TKL
ACVR2B	TCGA-46-3767	LUSC	R	231	L	FALSE	NA	231	ACVR2B	251	0.915703801	FALSE	FALSE	TKL
ACVR2B	H110379	HCC	I	233	L	FALSE	NA	233	ACVR2B	253	0.812978843	FALSE	FALSE	TKL
ACVR2B	TCGA-BR-4280	STAD	F	234	F	TRUE	NA	234	ACVR2B	254	0.051247895	TRUE	FALSE	TKL
ACVR2B	TCGA-A6-3809	NA	M	239	T	FALSE	NA	239	ACVR2B	260	0.894559348	FALSE	FALSE	TKL
ACVR2B	TCGA-13-1407	OVARY	A	249	P	FALSE	NA	249	ACVR2B	277	0.917277701	FALSE	FALSE	TKL
ACVR2B	TCGA-13-0900	OVARY	A	249	P	FALSE	NA	249	ACVR2B	277	0.917277701	FALSE	FALSE	TKL
ACVR2B	TCGA-CQ-7063	HNSC	R	253	Q	FALSE	NA	253	ACVR2B	281	0.929811381	FALSE	FALSE	TKL
ACVR2B	TCGA-FW-A3R5	SKCM	L	257	L	TRUE	NA	257	ACVR2B	564	0.73289326	FALSE	FALSE	TKL
ACVR2B	TCGA-BR-4200	STAD	A	266	T	FALSE	NA	266	ACVR2B	580	0.85345607	FALSE	FALSE	TKL
ACVR2B	TCGA-AA-3821	NA	G	271	G	TRUE	NA	271	ACVR2B	607	0.726050709	FALSE	FALSE	TKL
ACVR2B	BN23T	NA	K	278	E	FALSE	NA	278	ACVR2B	614	0.985208922	FALSE	FALSE	TKL
ACVR2B	587376	NA	E	286	K	FALSE	NA	286	ACVR2B	726	0.983739886	FALSE	FALSE	TKL
ACVR2B	587332	NA	V	290	A	FALSE	NA	290	ACVR2B	730	0.477986318	FALSE	FALSE	TKL
ACVR2B	TCGA-05-4396	LUAD	G	310	V	FALSE	NA	310	ACVR2B	801	NA	NA	FALSE	TKL
ACVR2B	TCGA-A6-5660	COADREAD	G	310	G	TRUE	NA	310	ACVR2B	801	NA	NA	FALSE	TKL
ACVR2B	B83	BLCA	E	311	K	FALSE	NA	311	ACVR2B	802	NA	NA	FALSE	TKL
ACVR2B	TCGA-D1-A103	UCEC	V	336	M	FALSE	NA	336	ACVR2B	885	0.773104605	FALSE	FALSE	TKL
ACVR2B	TCGA-G4-6588	COADREAD	F	340	Y	FALSE	NA	340	ACVR2B	889	3.79E-05	TRUE	FALSE	TKL
ACVR2B	H072969	HCC	H	356	N	FALSE	NA	356	ACVR2B	935	0.83396748	FALSE	FALSE	TKL
ACVR2B	TCGA-EL-A3MZ	THCA	V	359	L	FALSE	NA	359	ACVR2B	938	0.164147478	FALSE	FALSE	TKL
ACVR2B	LUAD-YINHD	NA	V	369	L	FALSE	NA	369	ACVR2B	948	0.959180197	FALSE	FALSE	TKL
ACVR2B	MEL-UKRV-Mel-20	SKCM	A	373	V	FALSE	NA	373	ACVR2B	952	0.809984937	FALSE	FALSE	TKL
ACVR2B	TCGA-EE-A2MR	SKCM	F	376	F	TRUE	NA	376	ACVR2B	1061	0.941884023	FALSE	FALSE	TKL
ACVR2B	TCGA-AZ-6598	COADREAD	A	380	A	TRUE	NA	380	ACVR2B	1067	0.917277701	FALSE	FALSE	TKL
ACVR2B	TCGA-EE-A3JD	SKCM	F	381	F	TRUE	NA	381	ACVR2B	1068	0.312622957	FALSE	FALSE	TKL
ACVR2B	TCGA-BR-6452	STAD	R	383	H	FALSE	NA	383	ACVR2B	1070	0.834434207	FALSE	FALSE	TKL
ACVR2B	TCGA-AA-A010	NA	M	386	I	FALSE	NA	386	ACVR2B	1073	0.870750747	FALSE	FALSE	TKL
ACVR2B	TCGA-BR-8361	STAD	E	395	E	TRUE	NA	395	ACVR2B	1131	0.371214053	FALSE	FALSE	TKL
ACVR2B	B104-0	BLCA	G	405	R	FALSE	NA	405	ACVR2B	1157	0.95888955	FALSE	FALSE	TKL
ACVR2B	TCGA-CM-4746	COADREAD	F	414	V	FALSE	NA	414	ACVR2B	1167	0.896172631	FALSE	FALSE	TKL
ACVR2B	MEL-Ma-Mel-105	SKCM	E	415	A	FALSE	NA	415	ACVR2B	1168	0.187890394	FALSE	FALSE	TKL
ACVR2B	pfg019T	NA	S	423	L	FALSE	NA	423	ACVR2B	1300	0.921457309	FALSE	FALSE	TKL
ACVR2B	TCGA-RP-A695	SKCM	S	423	L	FALSE	NA	423	ACVR2B	1300	0.921457309	FALSE	FALSE	TKL
ACVR2B	YULAN	SKCM	S	423	L	FALSE	NA	423	ACVR2B	1300	0.921457309	FALSE	FALSE	TKL
ACVR2B	TCGA-DI-A0WH	UCEC	H	433	L	FALSE	NA	433	ACVR2B	1368	0.946980559	FALSE	FALSE	TKL
ACVR2B	587222	NA	K	434	N	FALSE	NA	434	ACVR2B	1369	0.921031977	FALSE	FALSE	TKL
ACVR2B	TCGA-B5-A0JY	UCEC	C	460	C	TRUE	NA	460	ACVR2B	1420	0.834434207	FALSE	FALSE	TKL
ACVR2B	TCGA-AA-3492	COADREAD	E	466	K	FALSE	NA	466	ACVR2B	1428	0.956004317	FALSE	FALSE	TKL
ACVR2B	TCGA-BR-8382	STAD	S	470	S	TRUE	NA	470	ACVR2B	1432	0.917277701	FALSE	FALSE	TKL
ACVR2B	TCGA-EE-A180	SKCM	S	470	F	FALSE	NA	470	ACVR2B	1432	0.917277701	FALSE	FALSE	TKL
ACVR2B	TCGA-CG-4305	STAD	A	471	A	TRUE	NA	471	ACVR2B	1433	0.983739886	FALSE	FALSE	TKL
ACVR2B	TCGA-55-7907	LUAD	V	474	V	TRUE	NA	474	ACVR2B	1441	0.976792149	FALSE	FALSE	TKL
ACVR2B	24256	LUAD	R	482	L	FALSE	NA	482	NA	NA	NA	NA	FALSE	TKL
ACVR2B	16835	LUAD	R	482	L	FALSE	NA	482	NA	NA	NA	NA	FALSE	TKL
ACVR2B	TCGA-B5-A11E	UCEC	N	486	I	FALSE	NA	486	NA	NA	NA	NA	FALSE	TKL
ACVR2B	TCGA-CG-4306	STAD	G	487	D	FALSE	NA	487	NA	NA	NA	NA	FALSE	TKL
ACVR2B	TCGA-IB-7651	PAAD	S	490	S	TRUE	NA	490	NA	NA	NA	NA	FALSE	TKL
ACVR2B	TCGA-EE-A3JI	SKCM	L	493	L	TRUE	NA	493	NA	NA	NA	NA	FALSE	TKL
ACVR2B	TCGA-BR-8485	STAD	S	499	F	FALSE	NA	499	NA	NA	NA	NA	FALSE	TKL
ACVRL1	TCGA-86-6851	LUAD	G	4	D	FALSE	NA	4	NA	NA	NA	NA	FALSE	TKL
ACVRL1	TCGA-22-5473	LUSC	G	9	R	FALSE	NA	9	NA	NA	NA	NA	FALSE	TKL
ACVRL1	MEL-Ma-Mel-114	SKCM	L	10	F	FALSE	NA	10	NA	NA	NA	NA	FALSE	TKL
ACVRL1	H072992	HCC	A	16	S	FALSE	NA	16	NA	NA	NA	NA	FALSE	TKL
ACVRL1	TCGA-EE-A180	SKCM	G	21	E	FALSE	NA	21	NA	NA	NA	NA	FALSE	TKL
ACVRL1	TCGA-FW-A3R5	SKCM	V	24	V	TRUE	NA	24	NA	NA	NA	NA	FALSE	TKL
ACVRL1	TCGA-66-2766	LUSC	T	35	K	FALSE	NA	35	NA	NA	NA	NA	FALSE	TKL
ACVRL1	TCGA-KN-8424	KICH	S	38	G	FALSE	NA	38	NA	NA	NA	NA	FALSE	TKL
ACVRL1	TCGA-D3-A2JL	SKCM	K	42	K	TRUE	NA	42	NA	NA	NA	NA	FALSE	TKL
ACVRL1	TCGA-50-6590	LUAD	T	45	N	FALSE	NA	45	NA	NA	NA	NA	FALSE	TKL
ACVRL1	TCGA-AZ-6598	COADREAD	R	47	R	TRUE	NA	47	NA	NA	NA	NA	FALSE	TKL
ACVRL1	TCGA-CM-6162	COADREAD	R	47	W	FALSE	NA	47	NA	NA	NA	NA	FALSE	TKL
ACVRL1	TCGA-59-2372	NA	R	47	Q	FALSE	NA	47	NA	NA	NA	NA	FALSE	TKL
ACVRL1	LUAD-D01603	NA	R	47	R	TRUE	NA	47	NA	NA	NA	NA	FALSE	TKL
ACVRL1	LC_C26	NA	R	47	Q	FALSE	NA	47	NA	NA	NA	NA	FALSE	TKL
ACVRL1	24617	LUAD	A	49	V	FALSE	NA	49	NA	NA	NA	NA	FALSE	TKL
ACVRL1	17210	LUAD	A	49	V	FALSE	NA	49	NA	NA	NA	NA	FALSE	TKL
ACVRL1	TCGA-D1-A17Q	UCEC	C	90	C	TRUE	NA	90	NA	NA	NA	NA	FALSE	TKL
ACVRL1	TCGA-CF-A47V	BLCA	E	104	Q	FALSE	NA	104	NA	NA	NA	NA	FALSE	TKL
ACVRL1	TCGA-34-2600	LUSC	S	110	L	FALSE	NA	110	NA	NA	NA	NA	FALSE	TKL
ACVRL1	PR-03-3125	PRAD	E	111	K	FALSE	NA	111	NA	NA	NA	NA	FALSE	TKL
ACVRL1	TCGA-62-A46O	LUAD	P	113	R	FALSE	NA	113	NA	NA	NA	NA	FALSE	TKL
ACVRL1	TCGA-86-A4JF	LUAD	G	124	G	TRUE	NA	124	NA	NA	NA	NA	FALSE	TKL
ACVRL1	TCGA-C4-A0F0	BLCA	V	126	M	FALSE	NA	126	NA	NA	NA	NA	FALSE	TKL
ACVRL1	TCGA-EE-A2MS	SKCM	A	128	A	TRUE	NA	128	NA	NA	NA	NA	FALSE	TKL
ACVRL1	TCGA-CR-5243	HNSC	R	145	R	TRUE	NA	145	NA	NA	NA	NA	FALSE	TKL
ACVRL1	TCGA-DU-6392	LGG	R	151	C	FALSE	NA	151	NA	NA	NA	NA	FALSE	TKL
ACVRL1	P08-492	PRAD	G	158	R	FALSE	NA	158	NA	NA	NA	NA	FALSE	TKL
ACVRL1	TCGA-BR-4298	STAD	A	166	A	TRUE	NA	166	NA	NA	NA	NA	FALSE	TKL
ACVRL1	TCGA-D5-6928	COADREAD	G	170	G	TRUE	NA	170	NA	NA	NA	NA	FALSE	TKL
ACVRL1	TCGA-AD-6889	COADREAD	G	175	W	FALSE	NA	175	NA	NA	NA	NA	FALSE	TKL
ACVRL1	TCGA-E9-A1NA	BRCA	L	178	R	FALSE	NA	178	NA	NA	NA	NA	FALSE	TKL
ACVRL1	YUBER	SKCM	P	191	L	FALSE	NA	191	NA	NA	NA	NA	FALSE	TKL
ACVRL1	LUAD-RT-S01709	NA	G	211	G	TRUE	NA	211	ACVRL1	140	0.909212901	FALSE	FALSE	TKL
ACVRL1	TCGA-BR-6452	STAD	R	212	R	TRUE	NA	212	ACVRL1	141	0.896172631	FALSE	FALSE	TKL
ACVRL1	TCGA-EE-A3AF	SKCM	G	223	S	FALSE	NA	223	ACVRL1	161	0.971611352	FALSE	FALSE	TKL
ACVRL1	ME044T	NA	A	227	V	FALSE	NA	227	ACVRL1	200	0.062175108	TRUE	FALSE	TKL
ACVRL1	ME044	SKCM	A	227	V	FALSE	NA	227	ACVRL1	200	0.062175108	TRUE	FALSE	TKL
ACVRL1	TCGA-44-7667	LUAD	V	228	I	FALSE	NA	228	ACVRL1	201	0.854373799	FALSE	FALSE	TKL
ACVRL1	YUGASP	SKCM	S	233	L	FALSE	NA	233	ACVRL1	211	0.971611352	FALSE	FALSE	TKL
ACVRL1	TCGA-FW-A3R5	SKCM	E	236	K	FALSE	NA	236	ACVRL1	244	0.896172631	FALSE	FALSE	TKL
ACVRL1	TCGA-55-8507	LUAD	R	241	R	TRUE	NA	241	ACVRL1	249	0.755576717	FALSE	FALSE	TKL
ACVRL1	TCGA-AP-A0LM	UCEC	H	253	H	TRUE	NA	253	ACVRL1	268	0.929811381	FALSE	FALSE	TKL
ACVRL1	TCGA-86-A4D0	LUAD	H	253	H	TRUE	NA	253	ACVRL1	268	0.929811381	FALSE	FALSE	TKL
ACVRL1	TCGA-HT-7860	LGG	R	267	C	FALSE	NA	267	ACVRL1	559	0.941884023	FALSE	FALSE	TKL
ACVRL1	TCGA-DA-A1I2	SKCM	S	269	S	TRUE	NA	269	ACVRL1	564	0.73289326	FALSE	FALSE	TKL
ACVRL1	TCGA-CV-7089	HNSC	S	269	S	TRUE	NA	269	ACVRL1	564	0.73289326	FALSE	FALSE	TKL
ACVRL1	TCGA-BG-A0M0	UCEC	T	271	M	FALSE	NA	271	ACVRL1	567	0.867110244	FALSE	FALSE	TKL
ACVRL1	pfg008T	NA	T	271	M	FALSE	NA	271	ACVRL1	567	0.867110244	FALSE	FALSE	TKL
ACVRL1	LUAD-CHTN-Z4716A	NA	I	276	I	TRUE	NA	276	ACVRL1	572	0.896172631	FALSE	FALSE	TKL
ACVRL1	TCGA-G4-6628	COADREAD	T	277	M	FALSE	NA	277	ACVRL1	579	0.854669176	FALSE	FALSE	TKL
ACVRL1	TCGA-AD-6895	COADREAD	T	277	M	FALSE	NA	277	ACVRL1	579	0.854669176	FALSE	FALSE	TKL
ACVRL1	YULAN	SKCM	G	283	D	FALSE	NA	283	ACVRL1	607	0.726050709	FALSE	FALSE	TKL
ACVRL1	TCGA-EE-A20C	SKCM	S	305	S	TRUE	NA	305	ACVRL1	739	0.593971492	FALSE	FALSE	TKL
ACVRL1	TCGA-BR-4361	STAD	A	306	T	FALSE	NA	306	ACVRL1	740	0.755576717	FALSE	FALSE	TKL
ACVRL1	TARGET-30-PASYMX	NA	A	306	A	TRUE	NA	306	ACVRL1	740	0.755576717	FALSE	FALSE	TKL
ACVRL1	TCGA-A6-2676	COADREAD	A	311	V	FALSE	NA	311	ACVRL1	746	0.911865297	FALSE	FALSE	TKL
ACVRL1	TCGA-IB-7651	PAAD	G	319	S	FALSE	NA	319	ACVRL1	797	0.73289326	FALSE	FALSE	TKL
ACVRL1	TCGA-DK-A1AF	BLCA	G	322	D	FALSE	NA	322	ACVRL1	804	NA	NA	FALSE	TKL
ACVRL1	HCC56T	NA	P	324	L	FALSE	NA	324	ACVRL1	806	0.773104605	FALSE	FALSE	TKL
ACVRL1	TCGA-EE-A2GI	SKCM	R	329	C	FALSE	NA	329	ACVRL1	811	0.755576717	FALSE	FALSE	TKL
ACVRL1	TCGA-44-8119	LUAD	D	330	Y	FALSE	NA	330	ACVRL1	812	0.755576717	FALSE	FALSE	TKL
ACVRL1	TCGA-50-5933	LUAD	K	332	N	FALSE	NA	332	ACVRL1	814	0.769498089	FALSE	FALSE	TKL
ACVRL1	LUAD-B02594	NA	S	333	R	FALSE	NA	333	ACVRL1	819	0.733582815	FALSE	FALSE	TKL
ACVRL1	TCGA-EE-A29M	SKCM	G	350	S	FALSE	NA	350	ACVRL1	890	0.497325208	FALSE	FALSE	TKL
ACVRL1	TCGA-EE-A3J8	SKCM	V	353	G	FALSE	NA	353	ACVRL1	893	2.83E-09	TRUE	FALSE	TKL
ACVRL1	PD4120a	BRCA	V	353	V	TRUE	NA	353	ACVRL1	893	2.83E-09	TRUE	FALSE	TKL
ACVRL1	CGP_donor_1212361	BRCA	V	353	V	TRUE	NA	353	ACVRL1	893	2.83E-09	TRUE	FALSE	TKL
ACVRL1	TCGA-BG-A0M8	UCEC	S	359	S	TRUE	NA	359	ACVRL1	899	0.73289326	FALSE	FALSE	TKL
ACVRL1	MEL-JWCI-WGS-34	SKCM	D	363	N	FALSE	NA	363	ACVRL1	931	0.917277701	FALSE	FALSE	TKL
ACVRL1	TCGA-AP-A056	UCEC	I	364	I	TRUE	NA	364	ACVRL1	932	0.910142146	FALSE	FALSE	TKL
ACVRL1	TCGA-D3-A5GO	SKCM	N	367	K	FALSE	NA	367	ACVRL1	935	0.83396748	FALSE	FALSE	TKL
ACVRL1	TCGA-HU-A4GU	STAD	R	369	G	FALSE	NA	369	ACVRL1	937	0.971611352	FALSE	FALSE	TKL
ACVRL1	TCGA-44-7670	LUAD	P	378	H	FALSE	NA	378	ACVRL1	946	0.917277701	FALSE	FALSE	TKL
ACVRL1	MEL-Ma-Mel-65	SKCM	E	379	K	FALSE	NA	379	ACVRL1	947	0.90991103	FALSE	FALSE	TKL
ACVRL1	TCGA-AG-A014	COADREAD	V	380	W	FALSE	NA	380	ACVRL1	948	0.959180197	FALSE	FALSE	TKL
ACVRL1	TCGA-AA-A029	NA	E	383	K	FALSE	NA	383	ACVRL1	951	0.917277701	FALSE	FALSE	TKL
ACVRL1	TCGA-14-0789	GBM	Q	384	Q	TRUE	NA	384	ACVRL1	952	0.809984937	FALSE	FALSE	TKL
ACVRL1	TCGA-EE-A2MS	SKCM	I	385	I	TRUE	NA	385	ACVRL1	953	NA	NA	FALSE	TKL
ACVRL1	TCGA-AA-3949	NA	R	386	H	FALSE	NA	386	ACVRL1	954	0.844161258	FALSE	FALSE	TKL
ACVRL1	TCGA-CR-7399	HNSC	T	387	K	FALSE	NA	387	ACVRL1	1061	0.941884023	FALSE	FALSE	TKL
ACVRL1	TCGA-AX-A05Z	UCEC	C	389	C	TRUE	NA	389	ACVRL1	1063	0.971611352	FALSE	FALSE	TKL
ACVRL1	TCGA-D1-A167	UCEC	R	410	H	FALSE	NA	410	ACVRL1	1134	0.024675812	TRUE	FALSE	TKL
ACVRL1	TCGA-EJ-5525	PRAD	R	411	Q	FALSE	NA	411	ACVRL1	1149	0.9324153	FALSE	FALSE	TKL
ACVRL1	TCGA-55-6712	LUAD	R	411	Q	FALSE	NA	411	ACVRL1	1149	0.9324153	FALSE	FALSE	TKL
ACVRL1	TCGA-AP-A0LM	UCEC	I	417	I	TRUE	NA	417	ACVRL1	1158	0.946538547	FALSE	FALSE	TKL
ACVRL1	TCGA-GV-A3QI	BLCA	Y	421	C	FALSE	NA	421	ACVRL1	1162	0.73289326	FALSE	FALSE	TKL
ACVRL1	TCGA-BP-5199	KIRC	D	427	D	TRUE	NA	427	ACVRL1	1206	0.909513944	FALSE	FALSE	TKL
ACVRL1	LUAD-NYU408	NA	V	429	V	TRUE	NA	429	ACVRL1	1295	0.83396748	FALSE	FALSE	TKL
ACVRL1	TCGA-BR-4361	STAD	N	431	D	FALSE	NA	431	ACVRL1	1297	0.755576717	FALSE	FALSE	TKL
ACVRL1	TCGA-D3-A3MR	SKCM	M	438	I	FALSE	NA	438	ACVRL1	1304	0.917277701	FALSE	FALSE	TKL
ACVRL1	TCGA-EE-A20H	SKCM	K	439	K	TRUE	NA	439	ACVRL1	1305	0.985208922	FALSE	FALSE	TKL
ACVRL1	TCGA-EB-A431	SKCM	V	441	M	FALSE	NA	441	ACVRL1	1307	0.971611352	FALSE	FALSE	TKL
ACVRL1	TCGA-EE-A3JD	SKCM	V	444	V	TRUE	NA	444	ACVRL1	1368	0.946980559	FALSE	FALSE	TKL
ACVRL1	B59-3	BLCA	Q	447	H	FALSE	NA	447	ACVRL1	1373	0.83396748	FALSE	FALSE	TKL
ACVRL1	TCGA-EE-A2GC	SKCM	T	448	T	TRUE	NA	448	ACVRL1	1374	0.917277701	FALSE	FALSE	TKL
ACVRL1	TCGA-CV-7245	HNSC	P	452	H	FALSE	NA	452	ACVRL1	1378	0.951238089	FALSE	FALSE	TKL
ACVRL1	TCGA-14-0813	GBM	L	455	R	FALSE	NA	455	ACVRL1	1400	0.917277701	FALSE	FALSE	TKL
ACVRL1	LUAD-RT-S01699	NA	L	455	M	FALSE	NA	455	ACVRL1	1400	0.917277701	FALSE	FALSE	TKL
ACVRL1	ESO-119	NA	P	476	L	FALSE	NA	476	ACVRL1	1427	0.911865297	FALSE	FALSE	TKL
ACVRL1	TCGA-53-A4EZ	LUAD	T	481	N	FALSE	NA	481	ACVRL1	1432	0.917277701	FALSE	FALSE	TKL
ACVRL1	TCGA-DU-6392	LGG	A	482	A	TRUE	NA	482	ACVRL1	1433	0.983739886	FALSE	FALSE	TKL
ACVRL1	TCGA-17-Z059	LUAD	N	494	N	TRUE	NA	494	NA	NA	NA	NA	FALSE	TKL
ADCK1	TCGA-K4-A54R	BLCA	M	1	L	FALSE	2	1	NA	NA	NA	NA	FALSE	Atypical_ADCK
ADCK1	H050227	HCC	M	14	L	FALSE	2	14	NA	NA	NA	NA	FALSE	Atypical_ADCK
ADCK1	TCGA-AA-A00J	COADREAD	Y	24	C	FALSE	2	24	NA	NA	NA	NA	FALSE	Atypical_ADCK
ADCK1	TCGA-BR-6452	STAD	N	32	N	TRUE	2	32	NA	NA	NA	NA	FALSE	Atypical_ADCK
ADCK1	TCGA-F5-6813	COADREAD	G	35	G	TRUE	2	35	NA	NA	NA	NA	FALSE	Atypical_ADCK
ADCK1	WA11	NA	I	49	M	FALSE	2	49	NA	NA	NA	NA	FALSE	Atypical_ADCK
ADCK1	ME009T	NA	S	50	N	FALSE	2	50	NA	NA	NA	NA	FALSE	Atypical_ADCK
ADCK1	ME009	SKCM	S	50	N	FALSE	2	50	NA	NA	NA	NA	FALSE	Atypical_ADCK
ADCK1	TCGA-AP-A059	UCEC	E	65	D	FALSE	2	65	NA	NA	NA	NA	FALSE	Atypical_ADCK
ADCK1	TCGA-DA-A1HW	SKCM	L	76	F	FALSE	2	76	NA	NA	NA	NA	FALSE	Atypical_ADCK
ADCK1	TCGA-55-8203	LUAD	R	81	H	FALSE	2	81	NA	NA	NA	NA	FALSE	Atypical_ADCK
ADCK1	TCGA-AY-6386	COADREAD	R	90	Q	FALSE	2	90	NA	NA	NA	NA	FALSE	Atypical_ADCK
ADCK1	TCGA-CQ-6225	HNSC	F	93	L	FALSE	2	93	NA	NA	NA	NA	FALSE	Atypical_ADCK
ADCK1	TCGA-FD-A3SN	BLCA	K	95	K	TRUE	2	95	NA	NA	NA	NA	FALSE	Atypical_ADCK
ADCK1	TCGA-HU-8602	STAD	L	103	P	FALSE	2	103	NA	NA	NA	NA	FALSE	Atypical_ADCK
ADCK1	P05-3859	NA	H	119	H	TRUE	2	119	NA	NA	NA	NA	FALSE	Atypical_ADCK
ADCK1	TCGA-D1-A16X	UCEC	R	135	Q	FALSE	2	135	NA	NA	NA	NA	FALSE	Atypical_ADCK
ADCK1	TCGA-BS-A0UF	UCEC	I	142	V	FALSE	2	142	NA	NA	NA	NA	FALSE	Atypical_ADCK
ADCK1	TCGA-EE-A29M	SKCM	F	146	F	TRUE	2	146	NA	NA	NA	NA	FALSE	Atypical_ADCK
ADCK1	TCGA-BS-A0UL	UCEC	V	166	M	FALSE	2	166	ADCK1	189	0.974832509	FALSE	FALSE	Atypical_ADCK
ADCK1	TCGA-17-Z015	LUAD	H	168	L	FALSE	2	168	ADCK1	191	0.985208922	FALSE	FALSE	Atypical_ADCK
ADCK1	TCGA-46-3768	LUSC	G	170	G	TRUE	2	170	ADCK1	194	0.187890394	FALSE	FALSE	Atypical_ADCK
ADCK1	TCGA-55-7574	LUAD	R	171	R	TRUE	2	171	ADCK1	197	0.917277701	FALSE	FALSE	Atypical_ADCK
ADCK1	TCGA-CG-4300	STAD	T	172	T	TRUE	2	172	ADCK1	198	0.755576717	FALSE	FALSE	Atypical_ADCK
ADCK1	TCGA-13-0890	OVARY	K	176	N	FALSE	2	176	ADCK1	202	0.83396748	FALSE	FALSE	Atypical_ADCK
ADCK1	TCGA-B5-A11E	UCEC	R	183	Q	FALSE	2	183	ADCK1	244	0.896172631	FALSE	FALSE	Atypical_ADCK
ADCK1	TCGA-FW-A3R5	SKCM	S	187	L	FALSE	2	187	ADCK1	248	0.894559348	FALSE	FALSE	Atypical_ADCK
ADCK1	cSCCP6	NA	D	189	N	FALSE	2	189	ADCK1	250	0.83396748	FALSE	FALSE	Atypical_ADCK
ADCK1	TCGA-EM-A3FN	THCA	V	197	L	FALSE	2	197	ADCK1	262	0.915703801	FALSE	FALSE	Atypical_ADCK
ADCK1	TCGA-DU-6392	LGG	K	201	N	FALSE	2	201	ADCK1	328	0.861945875	FALSE	FALSE	Atypical_ADCK
ADCK1	TCGA-EE-A20C	SKCM	E	208	E	TRUE	2	208	ADCK1	337	0.909212901	FALSE	FALSE	Atypical_ADCK
ADCK1	TCGA-IB-7651	PAAD	M	210	I	FALSE	2	210	ADCK1	339	0.792696513	FALSE	FALSE	Atypical_ADCK
ADCK1	TCGA-DU-6392	LGG	K	218	E	FALSE	2	218	ADCK1	487	0.917277701	FALSE	FALSE	Atypical_ADCK
ADCK1	TCGA-61-1740	NA	G	230	W	FALSE	2	230	ADCK1	506	NA	NA	FALSE	Atypical_ADCK
ADCK1	TCGA-PE-A5DE	BRCA	R	231	S	FALSE	2	231	ADCK1	507	0.894559348	FALSE	FALSE	Atypical_ADCK
ADCK1	TCGA-D5-6928	COADREAD	E	234	G	FALSE	2	234	ADCK1	510	NA	NA	FALSE	Atypical_ADCK
ADCK1	TCGA-AK-3458	KIRC	H	242	D	FALSE	2	242	ADCK1	562	NA	NA	FALSE	Atypical_ADCK
ADCK1	TCGA-AG-3892	COADREAD	D	244	Y	FALSE	2	244	ADCK1	564	0.73289326	FALSE	FALSE	Atypical_ADCK
ADCK1	TCGA-GN-A266	SKCM	L	246	L	TRUE	2	246	ADCK1	566	0.921457309	FALSE	FALSE	Atypical_ADCK
ADCK1	TCGA-B5-A0JY	UCEC	R	250	Q	FALSE	2	250	ADCK1	570	0.773104605	FALSE	FALSE	Atypical_ADCK
ADCK1	TCGA-CG-5727	STAD	R	250	Q	FALSE	2	250	ADCK1	570	0.773104605	FALSE	FALSE	Atypical_ADCK
ADCK1	TCGA-F5-6814	COADREAD	R	250	Q	FALSE	2	250	ADCK1	570	0.773104605	FALSE	FALSE	Atypical_ADCK
ADCK1	TCGA-CN-4723	HNSC	T	257	T	TRUE	2	257	ADCK1	584	0.854373799	FALSE	FALSE	Atypical_ADCK
ADCK1	TCGA-55-8205	LUAD	G	269	W	FALSE	2	269	ADCK1	617	0.993966914	FALSE	FALSE	Atypical_ADCK
ADCK1	TCGA-AZ-4315	COADREAD	D	273	N	FALSE	2	273	ADCK1	621	0.917277701	FALSE	FALSE	Atypical_ADCK
ADCK1	TCGA-A8-A0A6	BRCA	H	290	P	FALSE	2	290	ADCK1	739	0.593971492	FALSE	FALSE	Atypical_ADCK
ADCK1	TCGA-AA-3492	COADREAD	L	291	M	FALSE	2	291	ADCK1	740	0.755576717	FALSE	FALSE	Atypical_ADCK
ADCK1	TCGA-IB-7651	PAAD	G	292	C	FALSE	2	292	ADCK1	741	0.979877935	FALSE	FALSE	Atypical_ADCK
ADCK1	TCGA-EE-A2MR	SKCM	F	300	F	TRUE	2	300	ADCK1	793	0.917277701	FALSE	FALSE	Atypical_ADCK
ADCK1	HCC87T	NA	V	301	I	FALSE	2	301	ADCK1	797	0.73289326	FALSE	FALSE	Atypical_ADCK
ADCK1	TCGA-J2-A4AD	LUAD	V	316	L	FALSE	2	316	ADCK1	829	0.779696693	FALSE	FALSE	Atypical_ADCK
ADCK1	TCGA-DU-6392	LGG	G	321	S	FALSE	2	321	ADCK1	834	0.83396748	FALSE	FALSE	Atypical_ADCK
ADCK1	TCGA-06-5858	GBM	A	325	A	TRUE	2	325	ADCK1	838	0.836864556	FALSE	FALSE	Atypical_ADCK
ADCK1	TCGA-AA-A01Q	COADREAD	M	337	T	FALSE	2	337	ADCK1	1076	0.773104605	FALSE	FALSE	Atypical_ADCK
ADCK1	TCGA-AG-3892	NA	R	343	C	FALSE	2	343	ADCK1	1084	NA	NA	FALSE	Atypical_ADCK
ADCK1	TCGA-17-Z022	LUAD	L	349	L	TRUE	2	349	ADCK1	1090	0.714071449	FALSE	FALSE	Atypical_ADCK
ADCK1	LUAD-YINHD	NA	L	349	L	TRUE	2	349	ADCK1	1090	0.714071449	FALSE	FALSE	Atypical_ADCK
ADCK1	TCGA-BG-A18B	UCEC	W	355	L	FALSE	2	355	ADCK1	1096	0.959180197	FALSE	FALSE	Atypical_ADCK
ADCK1	ESO-007	NA	Q	366	H	FALSE	2	366	ADCK1	1122	0.85345607	FALSE	FALSE	Atypical_ADCK
ADCK1	PD4100a	BRCA	G	369	G	TRUE	2	369	ADCK1	1126	NA	NA	FALSE	Atypical_ADCK
ADCK1	TCGA-IB-7651	PAAD	G	371	R	FALSE	2	371	ADCK1	1128	NA	NA	FALSE	Atypical_ADCK
ADCK1	TCGA-DU-6392	LGG	D	372	N	FALSE	2	372	ADCK1	1129	0.894559348	FALSE	FALSE	Atypical_ADCK
ADCK1	TCGA-EE-A3J5	SKCM	P	375	L	FALSE	2	375	ADCK1	1132	0.73289326	FALSE	FALSE	Atypical_ADCK
ADCK1	TCGA-AP-A051	UCEC	A	378	A	TRUE	2	378	ADCK1	1154	0.755576717	FALSE	FALSE	Atypical_ADCK
ADCK1	TCGA-AP-A0LD	UCEC	C	379	Y	FALSE	2	379	ADCK1	1157	0.95888955	FALSE	FALSE	Atypical_ADCK
ADCK1	TCGA-D3-A51G	SKCM	S	385	L	FALSE	2	385	ADCK1	1166	0.497325208	FALSE	FALSE	Atypical_ADCK
ADCK1	TCGA-FR-A69P	SKCM	S	385	L	FALSE	2	385	ADCK1	1166	0.497325208	FALSE	FALSE	Atypical_ADCK
ADCK1	HCC108T	NA	D	387	Y	FALSE	2	387	ADCK1	1168	0.187890394	FALSE	FALSE	Atypical_ADCK
ADCK1	PD4118a	BRCA	S	388	L	FALSE	2	388	ADCK1	1169	0.896172631	FALSE	FALSE	Atypical_ADCK
ADCK1	587224	NA	D	403	Y	FALSE	2	403	ADCK1	1187	0.897724444	FALSE	FALSE	Atypical_ADCK
ADCK1	TCGA-CG-5728	STAD	R	407	H	FALSE	2	407	ADCK1	1191	0.921457309	FALSE	FALSE	Atypical_ADCK
ADCK1	PR-05-3440	NA	A	411	T	FALSE	2	411	ADCK1	1199	0.971611352	FALSE	FALSE	Atypical_ADCK
ADCK1	TCGA-BR-4184	STAD	R	426	H	FALSE	2	426	ADCK1	1238	NA	NA	FALSE	Atypical_ADCK
ADCK1	TCGA-AA-3950	NA	R	426	H	FALSE	2	426	ADCK1	1238	NA	NA	FALSE	Atypical_ADCK
ADCK1	TCGA-GV-A3JZ	BLCA	L	430	L	TRUE	2	430	ADCK1	1262	0.977806662	FALSE	FALSE	Atypical_ADCK
ADCK1	TCGA-38-4631	LUAD	T	434	A	FALSE	2	434	ADCK1	1270	0.911865297	FALSE	FALSE	Atypical_ADCK
ADCK1	TCGA-24-1555	OVARY	R	439	H	FALSE	2	439	ADCK1	1275	0.917277701	FALSE	FALSE	Atypical_ADCK
ADCK1	TCGA-AA-3715	NA	G	440	D	FALSE	2	440	ADCK1	1276	0.714071449	FALSE	FALSE	Atypical_ADCK
ADCK1	TCGA-EE-A29V	SKCM	A	444	V	FALSE	2	444	ADCK1	1280	0.941884023	FALSE	FALSE	Atypical_ADCK
ADCK1	YUDEDE	SKCM	S	453	F	FALSE	2	453	ADCK1	1362	0.917277701	FALSE	FALSE	Atypical_ADCK
ADCK1	TCGA-97-A4M5	LUAD	L	455	L	TRUE	2	455	ADCK1	1372	0.909513944	FALSE	FALSE	Atypical_ADCK
ADCK1	TCGA-A7-A26E	BRCA	A	464	S	FALSE	2	464	NA	NA	NA	NA	FALSE	Atypical_ADCK
ADCK1	TCGA-C5-A1MH	CESC	S	483	C	FALSE	2	483	NA	NA	NA	NA	FALSE	Atypical_ADCK
ADCK1	CSB2	BRCA	F	484	F	TRUE	2	484	NA	NA	NA	NA	FALSE	Atypical_ADCK
ADCK1	TCGA-22-4604	LUSC	S	485	S	TRUE	2	485	NA	NA	NA	NA	FALSE	Atypical_ADCK
ADCK1	TCGA-05-4417	LUAD	G	504	G	TRUE	2	504	NA	NA	NA	NA	FALSE	Atypical_ADCK
ADCK1	TCGA-50-5049	LUAD	A	521	P	FALSE	2	521	NA	NA	NA	NA	FALSE	Atypical_ADCK
ADCK1	TCGA-95-7948	LUAD	P	522	A	FALSE	2	522	NA	NA	NA	NA	FALSE	Atypical_ADCK
ADCK1	2112	NA	P	522	L	FALSE	2	522	NA	NA	NA	NA	FALSE	Atypical_ADCK
ADCK2	TCGA-A6-5665	COADREAD	V	11	I	FALSE	NA	11	NA	NA	NA	NA	FALSE	Atypical_ADCK
ADCK2	TCGA-AZ-6601	COADREAD	C	12	C	TRUE	NA	12	NA	NA	NA	NA	FALSE	Atypical_ADCK
ADCK2	TCGA-ER-A19E	SKCM	P	30	S	FALSE	NA	30	NA	NA	NA	NA	FALSE	Atypical_ADCK
ADCK2	TCGA-63-5128	LUSC	C	33	Y	FALSE	NA	33	NA	NA	NA	NA	FALSE	Atypical_ADCK
ADCK2	587342	NA	P	34	S	FALSE	NA	34	NA	NA	NA	NA	FALSE	Atypical_ADCK
ADCK2	TCGA-CV-6936	HNSC	D	36	Y	FALSE	NA	36	NA	NA	NA	NA	FALSE	Atypical_ADCK
ADCK2	TCGA-HT-A5RA	LGG	L	43	V	FALSE	NA	43	NA	NA	NA	NA	FALSE	Atypical_ADCK
ADCK2	TCGA-D5-7000	COADREAD	S	66	G	FALSE	NA	66	NA	NA	NA	NA	FALSE	Atypical_ADCK
ADCK2	TCGA-D8-A1JK	BRCA	V	70	V	TRUE	NA	70	NA	NA	NA	NA	FALSE	Atypical_ADCK
ADCK2	MM-0038	MM	G	74	R	FALSE	NA	74	NA	NA	NA	NA	FALSE	Atypical_ADCK
ADCK2	TCGA-55-A48Y	LUAD	F	94	F	TRUE	NA	94	NA	NA	NA	NA	FALSE	Atypical_ADCK
ADCK2	LAU618	NA	F	94	F	TRUE	NA	94	NA	NA	NA	NA	FALSE	Atypical_ADCK
ADCK2	LAU618	NA	L	95	L	TRUE	NA	95	NA	NA	NA	NA	FALSE	Atypical_ADCK
ADCK2	TCGA-61-1910	NA	L	101	H	FALSE	NA	101	NA	NA	NA	NA	FALSE	Atypical_ADCK
ADCK2	TCGA-BF-A1PX	SKCM	T	128	I	FALSE	NA	128	NA	NA	NA	NA	FALSE	Atypical_ADCK
ADCK2	TCGA-CZ-5986	KIRC	V	174	V	TRUE	NA	174	NA	NA	NA	NA	FALSE	Atypical_ADCK
ADCK2	TCGA-EB-A3XB	SKCM	F	185	F	TRUE	NA	185	NA	NA	NA	NA	FALSE	Atypical_ADCK
ADCK2	TCGA-AC-A23H	BRCA	E	201	Q	FALSE	NA	201	ADCK2	18	0.971611352	FALSE	FALSE	Atypical_ADCK
ADCK2	TCGA-AP-A054	UCEC	A	235	T	FALSE	NA	235	ADCK2	75	0.73289326	FALSE	FALSE	Atypical_ADCK
ADCK2	TCGA-BS-A0UF	UCEC	E	252	K	FALSE	NA	252	ADCK2	92	0.921457309	FALSE	FALSE	Atypical_ADCK
ADCK2	TCGA-IB-7651	PAAD	G	255	E	FALSE	NA	255	ADCK2	95	NA	NA	FALSE	Atypical_ADCK
ADCK2	TCGA-85-6561	LUSC	L	267	L	TRUE	NA	267	ADCK2	107	NA	NA	FALSE	Atypical_ADCK
ADCK2	TCGA-18-3408	LUSC	L	267	L	TRUE	NA	267	ADCK2	107	NA	NA	FALSE	Atypical_ADCK
ADCK2	TCGA-DU-6392	LGG	L	267	I	FALSE	NA	267	ADCK2	107	NA	NA	FALSE	Atypical_ADCK
ADCK2	RK107_C01	NA	A	268	T	FALSE	NA	268	ADCK2	108	0.929811381	FALSE	FALSE	Atypical_ADCK
ADCK2	H091469	HCC	L	273	I	FALSE	NA	273	ADCK2	113	NA	NA	FALSE	Atypical_ADCK
ADCK2	TCGA-44-8117	LUAD	D	282	E	FALSE	NA	282	ADCK2	137	0.263921433	FALSE	FALSE	Atypical_ADCK
ADCK2	TCGA-BR-4190	STAD	V	290	G	FALSE	NA	290	ADCK2	147	0.83396748	FALSE	FALSE	Atypical_ADCK
ADCK2	YUDAB	SKCM	V	312	G	FALSE	NA	312	ADCK2	204	0.909513944	FALSE	FALSE	Atypical_ADCK
ADCK2	TCGA-AP-A059	UCEC	Q	320	H	FALSE	NA	320	ADCK2	246	0.058697462	TRUE	FALSE	Atypical_ADCK
ADCK2	TCGA-D3-A3CB	SKCM	K	329	K	TRUE	NA	329	ADCK2	255	0.983128517	FALSE	FALSE	Atypical_ADCK
ADCK2	P04-594	NA	W	343	G	FALSE	NA	343	ADCK2	335	0.726050709	FALSE	FALSE	Atypical_ADCK
ADCK2	TCGA-DK-A3X1	BLCA	E	348	K	FALSE	NA	348	ADCK2	340	0.971611352	FALSE	FALSE	Atypical_ADCK
ADCK2	TCGA-DJ-A2PO	THCA	L	356	L	TRUE	NA	356	ADCK2	488	0.73289326	FALSE	FALSE	Atypical_ADCK
ADCK2	TCGA-DR-A0ZM	CESC	Q	368	Q	TRUE	NA	368	ADCK2	507	0.894559348	FALSE	FALSE	Atypical_ADCK
ADCK2	TCGA-HU-A4GH	STAD	F	373	V	FALSE	NA	373	ADCK2	527	0.951238089	FALSE	FALSE	Atypical_ADCK
ADCK2	TCGA-EE-A3AB	SKCM	P	386	L	FALSE	NA	386	ADCK2	569	0.972082359	FALSE	FALSE	Atypical_ADCK
ADCK2	TCGA-CK-6746	NA	R	390	H	FALSE	NA	390	ADCK2	579	0.854669176	FALSE	FALSE	Atypical_ADCK
ADCK2	LUAD-S01306	NA	R	390	C	FALSE	NA	390	ADCK2	579	0.854669176	FALSE	FALSE	Atypical_ADCK
ADCK2	H090745	HCC	E	400	K	FALSE	NA	400	ADCK2	611	0.83396748	FALSE	FALSE	Atypical_ADCK
ADCK2	TCGA-CG-5728	STAD	T	401	T	TRUE	NA	401	ADCK2	612	0.917277701	FALSE	FALSE	Atypical_ADCK
ADCK2	TCGA-AA-3516	COADREAD	T	401	M	FALSE	NA	401	ADCK2	612	0.917277701	FALSE	FALSE	Atypical_ADCK
ADCK2	TCGA-BR-4362	STAD	Q	412	Q	TRUE	NA	412	ADCK2	704	0.971611352	FALSE	FALSE	Atypical_ADCK
ADCK2	TCGA-GN-A268	SKCM	P	417	S	FALSE	NA	417	ADCK2	721	0.95888955	FALSE	FALSE	Atypical_ADCK
ADCK2	TCGA-FW-A3R5	SKCM	P	417	S	FALSE	NA	417	ADCK2	721	0.95888955	FALSE	FALSE	Atypical_ADCK
ADCK2	MEL-JWCI-WGS-25	SKCM	P	417	S	FALSE	NA	417	ADCK2	721	0.95888955	FALSE	FALSE	Atypical_ADCK
ADCK2	TCGA-67-3770	LUAD	A	425	P	FALSE	NA	425	ADCK2	731	0.065492547	TRUE	FALSE	Atypical_ADCK
ADCK2	TCGA-CN-4739	HNSC	R	426	P	FALSE	NA	426	ADCK2	738	0.607251176	FALSE	FALSE	Atypical_ADCK
ADCK2	TCGA-IB-7651	PAAD	A	444	T	FALSE	NA	444	ADCK2	811	0.755576717	FALSE	FALSE	Atypical_ADCK
ADCK2	TCGA-AA-A00N	NA	N	450	H	FALSE	NA	450	ADCK2	821	0.497325208	FALSE	FALSE	Atypical_ADCK
ADCK2	TCGA-AC-A23H	BRCA	G	455	D	FALSE	NA	455	ADCK2	831	0.896172631	FALSE	FALSE	Atypical_ADCK
ADCK2	TCGA-A5-A0VP	UCEC	G	458	A	FALSE	NA	458	ADCK2	834	0.83396748	FALSE	FALSE	Atypical_ADCK
ADCK2	H110795	HCC	A	479	S	FALSE	NA	479	ADCK2	870	0.971611352	FALSE	FALSE	Atypical_ADCK
ADCK2	TCGA-17-Z046	LUAD	D	504	N	FALSE	NA	504	ADCK2	1081	0.985208922	FALSE	FALSE	Atypical_ADCK
ADCK2	TCGA-B0-4852	KIRC	F	508	Y	FALSE	NA	508	ADCK2	1087	NA	NA	FALSE	Atypical_ADCK
ADCK2	LAU50_2	NA	R	509	W	FALSE	NA	509	ADCK2	1088	0.958275758	FALSE	FALSE	Atypical_ADCK
ADCK2	LAU50_1	NA	R	509	W	FALSE	NA	509	ADCK2	1088	0.958275758	FALSE	FALSE	Atypical_ADCK
ADCK2	TCGA-EW-A1PB	BRCA	Q	521	H	FALSE	NA	521	ADCK2	1100	0.812978843	FALSE	FALSE	Atypical_ADCK
ADCK2	MEL-JWCI-WGS-7	SKCM	R	522	T	FALSE	NA	522	ADCK2	1101	0.983128517	FALSE	FALSE	Atypical_ADCK
ADCK2	TCGA-BR-4361	STAD	T	544	T	TRUE	NA	544	ADCK2	1154	0.755576717	FALSE	FALSE	Atypical_ADCK
ADCK2	TCGA-EE-A2MI	SKCM	T	559	T	TRUE	NA	559	ADCK2	1184	0.971611352	FALSE	FALSE	Atypical_ADCK
ADCK2	B65	BLCA	H	564	Y	FALSE	NA	564	ADCK2	1189	NA	NA	FALSE	Atypical_ADCK
ADCK2	TCGA-55-7574	LUAD	S	567	R	FALSE	NA	567	ADCK2	1200	0.971611352	FALSE	FALSE	Atypical_ADCK
ADCK2	TCGA-F4-6856	COADREAD	G	599	G	TRUE	NA	599	ADCK2	1272	0.834434207	FALSE	FALSE	Atypical_ADCK
ADCK2	TCGA-E8-A44K	THCA	L	604	L	TRUE	NA	604	ADCK2	1277	0.929811381	FALSE	FALSE	Atypical_ADCK
ADCK2	YUGOE	SKCM	L	611	M	FALSE	NA	611	ADCK2	1295	0.83396748	FALSE	FALSE	Atypical_ADCK
ADCK3	TCGA-B5-A0JY	UCEC	D	7	Y	FALSE	NA	7	NA	NA	NA	NA	NA	#N/A
ADCK3	TCGA-50-5049	LUAD	D	62	V	FALSE	NA	62	NA	NA	NA	NA	NA	#N/A
ADCK3	TCGA-BS-A0UF	UCEC	A	69	D	FALSE	NA	69	NA	NA	NA	NA	NA	#N/A
ADCK3	ESO-191	ESCA	G	74	D	FALSE	NA	74	NA	NA	NA	NA	NA	#N/A
ADCK3	MM-0648	MM	E	76	K	FALSE	NA	76	NA	NA	NA	NA	NA	#N/A
ADCK3	TCGA-56-5897	LUSC	F	81	L	FALSE	NA	81	NA	NA	NA	NA	NA	#N/A
ADCK3	TCGA-05-4417	LUAD	P	84	Q	FALSE	NA	84	NA	NA	NA	NA	NA	#N/A
ADCK3	TCGA-FI-A2EW	UCEC	S	94	F	FALSE	NA	94	NA	NA	NA	NA	NA	#N/A
ADCK3	TCGA-BR-6452	STAD	G	123	R	FALSE	NA	123	NA	NA	NA	NA	NA	#N/A
ADCK3	TCGA-AG-A002	COADREAD	G	157	D	FALSE	NA	157	NA	NA	NA	NA	NA	#N/A
ADCK3	TCGA-BR-8591	STAD	R	160	Q	FALSE	NA	160	NA	NA	NA	NA	NA	#N/A
ADCK3	TCGA-H4-A2HO	BLCA	R	202	M	FALSE	NA	202	NA	NA	NA	NA	NA	#N/A
ADCK3	TCGA-67-6215	LUAD	K	246	T	FALSE	NA	246	NA	NA	NA	NA	NA	#N/A
ADCK3	TCGA-CV-7423	HNSC	V	248	M	FALSE	NA	248	NA	NA	NA	NA	NA	#N/A
ADCK3	YULAN	SKCM	A	258	V	FALSE	NA	258	NA	NA	NA	NA	NA	#N/A
ADCK3	H060607	HCC	K	276	T	FALSE	NA	276	NA	NA	NA	NA	NA	#N/A
ADCK3	LUAD-RT-S01866	LUAD	H	292	Y	FALSE	NA	292	NA	NA	NA	NA	NA	#N/A
ADCK3	BR-M-189	BRCA	L	309	P	FALSE	NA	309	NA	NA	NA	NA	NA	#N/A
ADCK3	TCGA-CG-5728	STAD	V	364	M	FALSE	NA	364	ADCK3	213	0.812978843	FALSE	NA	#N/A
ADCK3	TCGA-AP-A051	UCEC	S	367	I	FALSE	NA	367	ADCK3	246	0.058697462	TRUE	NA	#N/A
ADCK3	TCGA-CF-A1HR	BLCA	I	368	M	FALSE	NA	368	ADCK3	247	0.896172631	FALSE	NA	#N/A
ADCK3	TCGA-BS-A0UF	UCEC	M	381	L	FALSE	NA	381	ADCK3	326	0.951238089	FALSE	NA	#N/A
ADCK3	PR-00-1165	PRAD	P	386	T	FALSE	NA	386	ADCK3	331	0.915703801	FALSE	NA	#N/A
ADCK3	587376	COADREAD	D	396	N	FALSE	NA	396	ADCK3	463	0.921457309	FALSE	NA	#N/A
ADCK3	TCGA-CN-4723	HNSC	E	432	Q	FALSE	NA	432	ADCK3	570	0.773104605	FALSE	NA	#N/A
ADCK3	TCGA-HU-A4H3	STAD	L	443	P	FALSE	NA	443	ADCK3	609	0.755576717	FALSE	NA	#N/A
ADCK3	MEL-Ma-Mel-102	SKCM	L	453	V	FALSE	NA	453	ADCK3	619	0.73289326	FALSE	NA	#N/A
ADCK3	TCGA-B5-A0JY	UCEC	E	457	K	FALSE	NA	457	ADCK3	704	0.971611352	FALSE	NA	#N/A
ADCK3	TCGA-AP-A051	UCEC	A	504	T	FALSE	NA	504	ADCK3	885	0.773104605	FALSE	NA	#N/A
ADCK3	TCGA-AP-A059	UCEC	A	558	T	FALSE	NA	558	NA	NA	NA	NA	NA	#N/A
ADCK3	TCGA-BR-4280	STAD	L	566	M	FALSE	NA	566	NA	NA	NA	NA	NA	#N/A
ADCK3	TCGA-BT-A20O	BLCA	G	567	W	FALSE	NA	567	NA	NA	NA	NA	NA	#N/A
ADCK3	B96	BLCA	D	573	N	FALSE	NA	573	NA	NA	NA	NA	NA	#N/A
ADCK3	TCGA-B5-A0JR	UCEC	E	585	K	FALSE	NA	585	NA	NA	NA	NA	NA	#N/A
ADCK3	TCGA-BR-4370	STAD	R	598	H	FALSE	NA	598	NA	NA	NA	NA	NA	#N/A
ADCK3	TCGA-D7-A4YT	STAD	S	616	C	FALSE	NA	616	NA	NA	NA	NA	NA	#N/A
ADCK4	TCGA-A4-7288	KIRP	M	1	V	FALSE	NA	1	NA	NA	NA	NA	FALSE	#N/A
ADCK4	TCGA-HL-7533	HNSC	R	10	W	FALSE	NA	10	NA	NA	NA	NA	FALSE	#N/A
ADCK4	TCGA-DA-A1I0	SKCM	G	11	G	TRUE	NA	11	NA	NA	NA	NA	FALSE	#N/A
ADCK4	TCGA-35-4122	LUAD	C	24	S	FALSE	NA	24	NA	NA	NA	NA	FALSE	#N/A
ADCK4	TCGA-A6-6653	COADREAD	G	25	V	FALSE	NA	25	NA	NA	NA	NA	FALSE	#N/A
ADCK4	TCGA-D1-A176	UCEC	G	30	V	FALSE	NA	30	NA	NA	NA	NA	FALSE	#N/A
ADCK4	TCGA-78-7536	LUAD	G	49	W	FALSE	NA	49	NA	NA	NA	NA	FALSE	#N/A
ADCK4	HCC137T	NA	G	49	R	FALSE	NA	49	NA	NA	NA	NA	FALSE	#N/A
ADCK4	TCGA-AP-A0LM	UCEC	R	60	C	FALSE	NA	60	NA	NA	NA	NA	FALSE	#N/A
ADCK4	TCGA-EE-A2MR	SKCM	R	60	C	FALSE	NA	60	NA	NA	NA	NA	FALSE	#N/A
ADCK4	pfg014T	NA	R	63	W	FALSE	NA	63	NA	NA	NA	NA	FALSE	#N/A
ADCK4	TCGA-OR-A5LD	ACC	R	63	P	FALSE	NA	63	NA	NA	NA	NA	FALSE	#N/A
ADCK4	TCGA-AA-3815	NA	P	73	P	TRUE	NA	73	NA	NA	NA	NA	FALSE	#N/A
ADCK4	TCGA-D1-A103	UCEC	R	82	C	FALSE	NA	82	NA	NA	NA	NA	FALSE	#N/A
ADCK4	TCGA-46-3769	LUSC	P	85	S	FALSE	NA	85	NA	NA	NA	NA	FALSE	#N/A
ADCK4	587332	NA	A	86	T	FALSE	NA	86	NA	NA	NA	NA	FALSE	#N/A
ADCK4	TCGA-EE-A2MS	SKCM	G	96	R	FALSE	NA	96	NA	NA	NA	NA	FALSE	#N/A
ADCK4	TCGA-MP-A4TA	LUAD	L	98	L	TRUE	NA	98	NA	NA	NA	NA	FALSE	#N/A
ADCK4	TCGA-CM-5864	COADREAD	G	103	G	TRUE	NA	103	NA	NA	NA	NA	FALSE	#N/A
ADCK4	BRC7	BRCA	G	105	A	FALSE	NA	105	NA	NA	NA	NA	FALSE	#N/A
ADCK4	LUAD-CHTN-Z4716A	NA	A	108	A	TRUE	NA	108	NA	NA	NA	NA	FALSE	#N/A
ADCK4	TCGA-NG-A4VU	UCS	E	109	K	FALSE	NA	109	NA	NA	NA	NA	FALSE	#N/A
ADCK4	PD4001a	BRCA	K	113	N	FALSE	NA	113	NA	NA	NA	NA	FALSE	#N/A
ADCK4	TCGA-75-5126	LUAD	D	129	H	FALSE	NA	129	NA	NA	NA	NA	FALSE	#N/A
ADCK4	TCGA-BR-A4QL	STAD	S	130	F	FALSE	NA	130	NA	NA	NA	NA	FALSE	#N/A
ADCK4	TCGA-61-1913	NA	A	139	T	FALSE	NA	139	NA	NA	NA	NA	FALSE	#N/A
ADCK4	H060607	HCC	T	148	A	FALSE	NA	148	NA	NA	NA	NA	FALSE	#N/A
ADCK4	TCGA-GN-A269	SKCM	G	151	E	FALSE	NA	151	NA	NA	NA	NA	FALSE	#N/A
ADCK4	TCGA-A5-A0GB	UCEC	A	153	T	FALSE	NA	153	NA	NA	NA	NA	FALSE	#N/A
ADCK4	GC8_T	NA	F	167	L	FALSE	NA	167	NA	NA	NA	NA	FALSE	#N/A
ADCK4	GC8_T	NA	H	174	R	FALSE	NA	174	NA	NA	NA	NA	FALSE	#N/A
ADCK4	TCGA-B6-A0X5	BRCA	H	174	R	FALSE	NA	174	NA	NA	NA	NA	FALSE	#N/A
ADCK4	TCGA-76-6280	GBM	V	194	L	FALSE	NA	194	ADCK4	92	0.921457309	FALSE	FALSE	#N/A
ADCK4	TCGA-17-Z018	LUAD	Q	222	H	FALSE	NA	222	ADCK4	158	0.74885088	FALSE	FALSE	#N/A
ADCK4	TCGA-FW-A3R5	SKCM	A	235	A	TRUE	NA	235	ADCK4	200	0.062175108	TRUE	FALSE	#N/A
ADCK4	TCGA-BT-A20J	BLCA	V	236	M	FALSE	NA	236	ADCK4	201	0.854373799	FALSE	FALSE	#N/A
ADCK4	TCGA-AA-A022	NA	A	244	S	FALSE	NA	244	ADCK4	244	0.896172631	FALSE	FALSE	#N/A
ADCK4	TCGA-AP-A051	UCEC	S	249	S	TRUE	NA	249	ADCK4	249	0.755576717	FALSE	FALSE	#N/A
ADCK4	TCGA-A5-A0GH	UCEC	A	256	V	FALSE	NA	256	ADCK4	257	0.508733226	FALSE	FALSE	#N/A
ADCK4	TCGA-BR-7707	STAD	A	256	T	FALSE	NA	256	ADCK4	257	0.508733226	FALSE	FALSE	#N/A
ADCK4	TCGA-F4-6570	COADREAD	A	256	V	FALSE	NA	256	ADCK4	257	0.508733226	FALSE	FALSE	#N/A
ADCK4	587228	NA	A	256	V	FALSE	NA	256	ADCK4	257	0.508733226	FALSE	FALSE	#N/A
ADCK4	TCGA-CN-6013	HNSC	L	258	R	FALSE	NA	258	ADCK4	262	0.915703801	FALSE	FALSE	#N/A
ADCK4	TCGA-E9-A1ND	BRCA	P	265	P	TRUE	NA	265	ADCK4	331	0.915703801	FALSE	FALSE	#N/A
ADCK4	TCGA-CV-7261	HNSC	A	266	V	FALSE	NA	266	ADCK4	332	0.971611352	FALSE	FALSE	#N/A
ADCK4	TCGA-EE-A2MS	SKCM	L	274	L	TRUE	NA	274	ADCK4	462	NA	NA	FALSE	#N/A
ADCK4	TCGA-BR-4361	STAD	A	292	T	FALSE	NA	292	ADCK4	507	0.894559348	FALSE	FALSE	#N/A
ADCK4	TCGA-EE-A29L	SKCM	F	297	F	TRUE	NA	297	ADCK4	527	0.951238089	FALSE	FALSE	#N/A
ADCK4	LUAD-NYU584S	NA	R	298	K	FALSE	NA	298	ADCK4	528	0.971611352	FALSE	FALSE	#N/A
ADCK4	TCGA-FS-A4F5	SKCM	P	305	S	FALSE	NA	305	ADCK4	564	0.73289326	FALSE	FALSE	#N/A
ADCK4	TCGA-FW-A3TU	SKCM	P	305	L	FALSE	NA	305	ADCK4	564	0.73289326	FALSE	FALSE	#N/A
ADCK4	TCGA-50-6590	LUAD	R	308	L	FALSE	NA	308	ADCK4	567	0.867110244	FALSE	FALSE	#N/A
ADCK4	TCGA-DU-6392	LGG	T	318	T	TRUE	NA	318	ADCK4	584	0.854373799	FALSE	FALSE	#N/A
ADCK4	TCGA-AP-A0LM	UCEC	R	320	W	FALSE	NA	320	ADCK4	607	0.726050709	FALSE	FALSE	#N/A
ADCK4	TCGA-D5-7000	COADREAD	M	324	I	FALSE	NA	324	ADCK4	611	0.83396748	FALSE	FALSE	#N/A
ADCK4	TCGA-38-4631	LUAD	L	332	L	TRUE	NA	332	ADCK4	619	0.73289326	FALSE	FALSE	#N/A
ADCK4	TCGA-CV-6962	HNSC	S	339	R	FALSE	NA	339	ADCK4	719	0.912747282	FALSE	FALSE	#N/A
ADCK4	TCGA-AM-5821	COADREAD	T	352	R	FALSE	NA	352	ADCK4	742	0.23003636	FALSE	FALSE	#N/A
ADCK4	TCGA-GD-A2C5	BLCA	T	352	T	TRUE	NA	352	ADCK4	742	0.23003636	FALSE	FALSE	#N/A
ADCK4	TCGA-EB-A3XD	SKCM	F	361	F	TRUE	NA	361	ADCK4	806	0.773104605	FALSE	FALSE	#N/A
ADCK4	HCC125T	NA	R	362	L	FALSE	NA	362	ADCK4	807	0.918576083	FALSE	FALSE	#N/A
ADCK4	YURKEN	SKCM	N	372	S	FALSE	NA	372	ADCK4	821	0.497325208	FALSE	FALSE	#N/A
ADCK4	TCGA-FD-A43P	BLCA	D	386	H	FALSE	NA	386	ADCK4	888	0.734973399	FALSE	FALSE	#N/A
ADCK4	TCGA-DM-A28C	COADREAD	G	388	D	FALSE	NA	388	ADCK4	890	0.497325208	FALSE	FALSE	#N/A
ADCK4	TCGA-43-6771	LUSC	S	390	I	FALSE	NA	390	ADCK4	950	0.755576717	FALSE	FALSE	#N/A
ADCK4	TCGA-IB-7651	PAAD	R	391	Q	FALSE	NA	391	ADCK4	1075	0.755576717	FALSE	FALSE	#N/A
ADCK4	PD4203a	BRCA	V	404	V	TRUE	NA	404	ADCK4	1090	0.714071449	FALSE	FALSE	#N/A
ADCK4	TCGA-KN-8428	KICH	Q	418	R	FALSE	NA	418	ADCK4	1105	0.522327383	FALSE	FALSE	#N/A
ADCK4	TCGA-BF-A1Q0	SKCM	Q	452	Q	TRUE	NA	452	NA	NA	NA	NA	FALSE	#N/A
ADCK4	TCGA-B7-5816	STAD	V	472	M	FALSE	NA	472	NA	NA	NA	NA	FALSE	#N/A
ADCK4	YUKLAB	SKCM	R	475	Q	FALSE	NA	475	NA	NA	NA	NA	FALSE	#N/A
ADCK4	TCGA-IB-7651	PAAD	R	490	C	FALSE	NA	490	NA	NA	NA	NA	FALSE	#N/A
ADCK4	TCGA-AL-3466	KIRP	A	493	T	FALSE	NA	493	NA	NA	NA	NA	FALSE	#N/A
ADCK4	587364	NA	R	518	H	FALSE	NA	518	NA	NA	NA	NA	FALSE	#N/A
ADCK4	TCGA-FG-8185	LGG	D	526	H	FALSE	NA	526	NA	NA	NA	NA	FALSE	#N/A
ADCK5	HCC51T	NA	Q	6	Q	TRUE	NA	6	NA	NA	NA	NA	FALSE	Atypical_ADCK
ADCK5	TCGA-AM-5820	COADREAD	R	17	S	FALSE	NA	17	NA	NA	NA	NA	FALSE	Atypical_ADCK
ADCK5	GC8_T	NA	R	17	S	FALSE	NA	17	NA	NA	NA	NA	FALSE	Atypical_ADCK
ADCK5	TCGA-A8-A08F	BRCA	R	17	S	FALSE	NA	17	NA	NA	NA	NA	FALSE	Atypical_ADCK
ADCK5	TCGA-DK-A1AD	BLCA	S	41	C	FALSE	NA	41	NA	NA	NA	NA	FALSE	Atypical_ADCK
ADCK5	TCGA-BR-4362	STAD	A	54	A	TRUE	NA	54	NA	NA	NA	NA	FALSE	Atypical_ADCK
ADCK5	TCGA-AP-A059	UCEC	A	58	A	TRUE	NA	58	NA	NA	NA	NA	FALSE	Atypical_ADCK
ADCK5	TCGA-BR-7723	STAD	R	65	C	FALSE	NA	65	NA	NA	NA	NA	FALSE	Atypical_ADCK
ADCK5	MEL-Ma-Mel-114	SKCM	G	94	S	FALSE	NA	94	NA	NA	NA	NA	FALSE	Atypical_ADCK
ADCK5	TCGA-EE-A29Q	SKCM	S	98	F	FALSE	NA	98	NA	NA	NA	NA	FALSE	Atypical_ADCK
ADCK5	MM-0526	MM	L	99	Q	FALSE	NA	99	NA	NA	NA	NA	FALSE	Atypical_ADCK
ADCK5	TCGA-D8-A1J8	BRCA	V	112	M	FALSE	NA	112	NA	NA	NA	NA	FALSE	Atypical_ADCK
ADCK5	TCGA-A5-A0GA	UCEC	Q	128	Q	TRUE	NA	128	NA	NA	NA	NA	FALSE	Atypical_ADCK
ADCK5	TCGA-DK-A1AC	BLCA	G	151	E	FALSE	NA	151	NA	NA	NA	NA	FALSE	Atypical_ADCK
ADCK5	TCGA-D1-A103	UCEC	E	162	K	FALSE	NA	162	NA	NA	NA	NA	FALSE	Atypical_ADCK
ADCK5	TCGA-A2-A3XV	BRCA	Y	163	H	FALSE	NA	163	NA	NA	NA	NA	FALSE	Atypical_ADCK
ADCK5	ESO-717	NA	L	193	P	FALSE	NA	193	ADCK5	104	0.951238089	FALSE	FALSE	Atypical_ADCK
ADCK5	TCGA-HU-8602	STAD	V	214	V	TRUE	NA	214	ADCK5	184	0.917277701	FALSE	FALSE	Atypical_ADCK
ADCK5	MEL-JWCI-WGS-8	SKCM	V	214	M	FALSE	NA	214	ADCK5	184	0.917277701	FALSE	FALSE	Atypical_ADCK
ADCK5	TCGA-AP-A0LM	UCEC	R	237	H	FALSE	NA	237	ADCK5	246	0.058697462	TRUE	FALSE	Atypical_ADCK
ADCK5	TCGA-AZ-6599	COADREAD	G	240	G	TRUE	NA	240	ADCK5	249	0.755576717	FALSE	FALSE	Atypical_ADCK
ADCK5	TCGA-AP-A059	UCEC	R	250	W	FALSE	NA	250	ADCK5	268	0.929811381	FALSE	FALSE	Atypical_ADCK
ADCK5	TCGA-AD-6895	COADREAD	G	270	V	FALSE	NA	270	ADCK5	487	0.917277701	FALSE	FALSE	Atypical_ADCK
ADCK5	HX13T	NA	R	302	R	TRUE	NA	302	ADCK5	570	0.773104605	FALSE	FALSE	Atypical_ADCK
ADCK5	TCGA-AR-A24S	BRCA	V	312	M	FALSE	NA	312	ADCK5	608	0.94262468	FALSE	FALSE	Atypical_ADCK
ADCK5	TCGA-B5-A0K1	UCEC	T	354	N	FALSE	NA	354	ADCK5	806	0.773104605	FALSE	FALSE	Atypical_ADCK
ADCK5	TCGA-KN-8424	KICH	G	355	S	FALSE	NA	355	ADCK5	807	0.918576083	FALSE	FALSE	Atypical_ADCK
ADCK5	HN_00076	HNSC	P	363	H	FALSE	NA	363	ADCK5	819	0.733582815	FALSE	FALSE	Atypical_ADCK
ADCK5	TCGA-AP-A059	UCEC	G	364	D	FALSE	NA	364	ADCK5	820	0.005297494	TRUE	FALSE	Atypical_ADCK
ADCK5	TCGA-DU-6392	LGG	R	369	W	FALSE	NA	369	ADCK5	830	0.983128517	FALSE	FALSE	Atypical_ADCK
ADCK5	TCGA-CQ-7069	HNSC	R	369	Q	FALSE	NA	369	ADCK5	830	0.983128517	FALSE	FALSE	Atypical_ADCK
ADCK5	TARGET-30-PARVNT	NA	E	377	E	TRUE	NA	377	ADCK5	879	0.917277701	FALSE	FALSE	Atypical_ADCK
ADCK5	587238	NA	L	389	R	FALSE	NA	389	ADCK5	1077	0.896172631	FALSE	FALSE	Atypical_ADCK
ADCK5	ESO-721	NA	G	420	R	FALSE	NA	420	NA	NA	NA	NA	FALSE	Atypical_ADCK
ADCK5	587338	NA	R	449	C	FALSE	NA	449	NA	NA	NA	NA	FALSE	Atypical_ADCK
ADCK5	BN42T	NA	A	468	E	FALSE	NA	468	NA	NA	NA	NA	FALSE	Atypical_ADCK
ADCK5	587284	NA	P	474	Q	FALSE	NA	474	NA	NA	NA	NA	FALSE	Atypical_ADCK
ADCK5	TCGA-BR-8361	STAD	R	482	H	FALSE	NA	482	NA	NA	NA	NA	FALSE	Atypical_ADCK
ADCK5	TCGA-BR-4370	STAD	R	488	R	TRUE	NA	488	NA	NA	NA	NA	FALSE	Atypical_ADCK
ADCK5	TCGA-CG-5733	STAD	M	504	V	FALSE	NA	504	NA	NA	NA	NA	FALSE	Atypical_ADCK
ADCK5	TCGA-EE-A184	SKCM	R	510	L	FALSE	NA	510	NA	NA	NA	NA	FALSE	Atypical_ADCK
ADCK5	TCGA-AH-6643	COADREAD	T	555	T	TRUE	NA	555	NA	NA	NA	NA	FALSE	Atypical_ADCK
ADRBK1	TCGA-G4-6311	COADREAD	I	32	I	TRUE	NA	32	NA	NA	NA	NA	FALSE	#N/A
ADRBK1	TCGA-G4-6302	COADREAD	I	32	I	TRUE	NA	32	NA	NA	NA	NA	FALSE	#N/A
ADRBK1	TCGA-F4-6463	COADREAD	I	32	I	TRUE	NA	32	NA	NA	NA	NA	FALSE	#N/A
ADRBK1	TCGA-CM-6161	COADREAD	I	32	I	TRUE	NA	32	NA	NA	NA	NA	FALSE	#N/A
ADRBK1	TCGA-AA-3697	COADREAD	I	32	I	TRUE	NA	32	NA	NA	NA	NA	FALSE	#N/A
ADRBK1	TCGA-AA-3663	COADREAD	I	32	I	TRUE	NA	32	NA	NA	NA	NA	FALSE	#N/A
ADRBK1	TCGA-AA-3662	COADREAD	I	32	I	TRUE	NA	32	NA	NA	NA	NA	FALSE	#N/A
ADRBK1	TCGA-CV-5440	HNSC	E	48	E	TRUE	NA	48	NA	NA	NA	NA	FALSE	#N/A
ADRBK1	TCGA-DR-A0ZM	CESC	Q	61	Q	TRUE	NA	61	NA	NA	NA	NA	FALSE	#N/A
ADRBK1	TCGA-HT-8109	LGG	R	69	G	FALSE	NA	69	NA	NA	NA	NA	FALSE	#N/A
ADRBK1	MEL-JWCI-WGS-19	SKCM	R	69	Q	FALSE	NA	69	NA	NA	NA	NA	FALSE	#N/A
ADRBK1	TCGA-43-6143	LUSC	R	104	H	FALSE	NA	104	NA	NA	NA	NA	FALSE	#N/A
ADRBK1	TCGA-CG-4442	STAD	A	119	T	FALSE	NA	119	NA	NA	NA	NA	FALSE	#N/A
ADRBK1	TCGA-BR-4184	STAD	V	132	A	FALSE	NA	132	NA	NA	NA	NA	FALSE	#N/A
ADRBK1	TCGA-ER-A19F	SKCM	P	143	P	TRUE	NA	143	NA	NA	NA	NA	FALSE	#N/A
ADRBK1	TCGA-CN-4739	HNSC	L	145	I	FALSE	NA	145	NA	NA	NA	NA	FALSE	#N/A
ADRBK1	TCGA-DU-6392	LGG	Y	149	Y	TRUE	NA	149	NA	NA	NA	NA	FALSE	#N/A
ADRBK1	TCGA-CG-5723	STAD	E	152	V	FALSE	NA	152	NA	NA	NA	NA	FALSE	#N/A
ADRBK1	TCGA-C5-A1BK	CESC	R	158	Q	FALSE	NA	158	NA	NA	NA	NA	FALSE	#N/A
ADRBK1	TCGA-AC-A23H	BRCA	E	167	K	FALSE	NA	167	NA	NA	NA	NA	FALSE	#N/A
ADRBK1	MEL-Ma-Mel-114	SKCM	D	169	V	FALSE	NA	169	NA	NA	NA	NA	FALSE	#N/A
ADRBK1	587238	NA	R	173	W	FALSE	NA	173	NA	NA	NA	NA	FALSE	#N/A
ADRBK1	TCGA-AO-A128	BRCA	R	173	W	FALSE	NA	173	NA	NA	NA	NA	FALSE	#N/A
ADRBK1	TCGA-HV-A5A6	PAAD	H	185	H	TRUE	NA	185	NA	NA	NA	NA	FALSE	#N/A
ADRBK1	TCGA-HD-7229	HNSC	M	188	I	FALSE	NA	188	NA	NA	NA	NA	FALSE	#N/A
ADRBK1	TCGA-BR-6566	STAD	S	192	S	TRUE	NA	192	ADRBK1	67	0.929458547	FALSE	FALSE	#N/A
ADRBK1	TCGA-AP-A059	UCEC	R	199	C	FALSE	NA	199	ADRBK1	74	0.929811381	FALSE	FALSE	#N/A
ADRBK1	TCGA-BR-8361	STAD	G	203	C	FALSE	NA	203	ADRBK1	145	0.024675812	TRUE	FALSE	#N/A
ADRBK1	TCGA-E2-A1IN	BRCA	G	203	G	TRUE	NA	203	ADRBK1	145	0.024675812	TRUE	FALSE	#N/A
ADRBK1	ESO-0015	NA	R	209	Q	FALSE	NA	209	ADRBK1	158	0.74885088	FALSE	FALSE	#N/A
ADRBK1	TCGA-A6-5665	COADREAD	C	221	Y	FALSE	NA	221	ADRBK1	204	0.909513944	FALSE	FALSE	#N/A
ADRBK1	TCGA-B5-A11E	UCEC	K	225	N	FALSE	NA	225	ADRBK1	212	0.894559348	FALSE	FALSE	#N/A
ADRBK1	TCGA-CG-5726	STAD	R	226	C	FALSE	NA	226	ADRBK1	213	0.812978843	FALSE	FALSE	#N/A
ADRBK1	YUKLAB	SKCM	R	226	C	FALSE	NA	226	ADRBK1	213	0.812978843	FALSE	FALSE	#N/A
ADRBK1	758	CLL	M	229	V	FALSE	NA	229	ADRBK1	239	0.772653525	FALSE	FALSE	#N/A
ADRBK1	758-2041-01TD	NA	M	229	V	FALSE	NA	229	ADRBK1	239	0.772653525	FALSE	FALSE	#N/A
ADRBK1	Patient1_Tu	NA	D	250	N	FALSE	NA	250	ADRBK1	455	0.992873262	FALSE	FALSE	#N/A
ADRBK1	TCGA-BA-4076	HNSC	A	260	A	TRUE	NA	260	ADRBK1	501	0.971611352	FALSE	FALSE	#N/A
ADRBK1	TCGA-DU-6392	LGG	T	263	T	TRUE	NA	263	ADRBK1	565	0.983739886	FALSE	FALSE	#N/A
ADRBK1	TCGA-75-5125	LUAD	G	276	R	FALSE	NA	276	ADRBK1	585	0.896172631	FALSE	FALSE	#N/A
ADRBK1	TCGA-DU-6392	LGG	R	295	H	FALSE	NA	295	ADRBK1	728	0.654460625	FALSE	FALSE	#N/A
ADRBK1	TCGA-EE-A29H	SKCM	F	312	F	TRUE	NA	312	ADRBK1	807	0.918576083	FALSE	FALSE	#N/A
ADRBK1	TCGA-55-A491	LUAD	L	325	L	TRUE	NA	325	ADRBK1	829	0.779696693	FALSE	FALSE	#N/A
ADRBK1	TCGA-D3-A5GU	SKCM	D	326	N	FALSE	NA	326	ADRBK1	830	0.983128517	FALSE	FALSE	#N/A
ADRBK1	TCGA-44-2656	LUAD	H	330	Q	FALSE	NA	330	ADRBK1	882	0.915703801	FALSE	FALSE	#N/A
ADRBK1	TCGA-IB-7651	PAAD	Y	356	C	FALSE	NA	356	ADRBK1	1631	0.917277701	FALSE	FALSE	#N/A
ADRBK1	TCGA-IB-7651	PAAD	A	358	T	FALSE	NA	358	ADRBK1	1633	0.929811381	FALSE	FALSE	#N/A
ADRBK1	TCGA-66-2792	LUSC	P	359	Q	FALSE	NA	359	ADRBK1	1634	0.971611352	FALSE	FALSE	#N/A
ADRBK1	TCGA-BS-A0UF	UCEC	D	369	N	FALSE	NA	369	ADRBK1	1661	0.915703801	FALSE	FALSE	#N/A
ADRBK1	TCGA-D1-A167	UCEC	W	374	R	FALSE	NA	374	ADRBK1	1666	0.747106138	FALSE	FALSE	#N/A
ADRBK1	S00936	SCLC	R	386	W	FALSE	NA	386	ADRBK1	1680	0.917277701	FALSE	FALSE	#N/A
ADRBK1	TCGA-IB-7651	PAAD	I	402	I	TRUE	NA	402	ADRBK1	1702	0.94262468	FALSE	FALSE	#N/A
ADRBK1	TCGA-AP-A059	UCEC	D	403	D	TRUE	NA	403	ADRBK1	1703	0.947141349	FALSE	FALSE	#N/A
ADRBK1	TCGA-FG-A4MT	LGG	R	404	H	FALSE	NA	404	ADRBK1	1704	0.947141349	FALSE	FALSE	#N/A
ADRBK1	TCGA-E9-A1RB	BRCA	T	406	M	FALSE	NA	406	ADRBK1	1706	0.971611352	FALSE	FALSE	#N/A
ADRBK1	TCGA-CR-7394	HNSC	V	411	V	TRUE	NA	411	ADRBK1	1713	0.951238089	FALSE	FALSE	#N/A
ADRBK1	TCGA-C8-A12Q	BRCA	S	416	C	FALSE	NA	416	ADRBK1	1721	0.951238089	FALSE	FALSE	#N/A
ADRBK1	TCGA-CJ-4908	KIRC	P	419	P	TRUE	NA	419	ADRBK1	1725	0.745668459	FALSE	FALSE	#N/A
ADRBK1	TCGA-EE-A3J4	SKCM	N	434	N	TRUE	NA	434	ADRBK1	1742	0.95888955	FALSE	FALSE	#N/A
ADRBK1	TCGA-EE-A3J4	SKCM	R	435	W	FALSE	NA	435	ADRBK1	1743	0.921457309	FALSE	FALSE	#N/A
ADRBK1	TCGA-BR-8360	STAD	F	452	L	FALSE	NA	452	ADRBK1	1762	0.812978843	FALSE	FALSE	#N/A
ADRBK1	587228	NA	F	452	L	FALSE	NA	452	ADRBK1	1762	0.812978843	FALSE	FALSE	#N/A
ADRBK1	TCGA-GC-A3YS	BLCA	F	453	F	TRUE	NA	453	ADRBK1	1763	0.941884023	FALSE	FALSE	#N/A
ADRBK1	TCGA-BG-A0MQ	UCEC	R	454	H	FALSE	NA	454	NA	NA	NA	NA	FALSE	#N/A
ADRBK1	TCGA-EJ-7125	PRAD	L	456	M	FALSE	NA	456	NA	NA	NA	NA	FALSE	#N/A
ADRBK1	TCGA-38-4625	LUAD	K	465	N	FALSE	NA	465	NA	NA	NA	NA	FALSE	#N/A
ADRBK1	TCGA-D1-A17R	UCEC	D	481	D	TRUE	NA	481	NA	NA	NA	NA	FALSE	#N/A
ADRBK1	TCGA-AZ-4315	COADREAD	F	483	F	TRUE	NA	483	NA	NA	NA	NA	FALSE	#N/A
ADRBK1	TCGA-HD-8635	HNSC	I	485	F	FALSE	NA	485	NA	NA	NA	NA	FALSE	#N/A
ADRBK1	SWE-46	NA	D	489	Y	FALSE	NA	489	NA	NA	NA	NA	FALSE	#N/A
ADRBK1	TCGA-CV-6960	HNSC	S	514	S	TRUE	NA	514	NA	NA	NA	NA	FALSE	#N/A
ADRBK1	TCGA-BR-4292	STAD	R	516	W	FALSE	NA	516	NA	NA	NA	NA	FALSE	#N/A
ADRBK1	TCGA-AA-3492	COADREAD	R	516	W	FALSE	NA	516	NA	NA	NA	NA	FALSE	#N/A
ADRBK1	TCGA-DK-A1AC	BLCA	F	526	F	TRUE	NA	526	NA	NA	NA	NA	FALSE	#N/A
ADRBK1	TCGA-AG-A014	COADREAD	A	531	P	FALSE	NA	531	NA	NA	NA	NA	FALSE	#N/A
ADRBK1	TCGA-FW-A3R5	SKCM	R	539	C	FALSE	NA	539	NA	NA	NA	NA	FALSE	#N/A
ADRBK1	S00944	SCLC	G	563	R	FALSE	NA	563	NA	NA	NA	NA	FALSE	#N/A
ADRBK1	TCGA-CU-A3YL	BLCA	F	572	L	FALSE	NA	572	NA	NA	NA	NA	FALSE	#N/A
ADRBK1	TCGA-EE-A2GC	SKCM	P	585	L	FALSE	NA	585	NA	NA	NA	NA	FALSE	#N/A
ADRBK1	TCGA-EE-A2GC	SKCM	P	597	S	FALSE	NA	597	NA	NA	NA	NA	FALSE	#N/A
ADRBK1	TCGA-K4-A54R	BLCA	V	609	M	FALSE	NA	609	NA	NA	NA	NA	FALSE	#N/A
ADRBK1	TCGA-CR-6478	HNSC	L	622	F	FALSE	NA	622	NA	NA	NA	NA	FALSE	#N/A
ADRBK1	TCGA-EE-A2M5	SKCM	I	631	F	FALSE	NA	631	NA	NA	NA	NA	FALSE	#N/A
ADRBK1	TCGA-BR-4184	STAD	C	634	C	TRUE	NA	634	NA	NA	NA	NA	FALSE	#N/A
ADRBK1	TCGA-AP-A0LM	UCEC	D	635	N	FALSE	NA	635	NA	NA	NA	NA	FALSE	#N/A
ADRBK1	TCGA-AX-A05Z	UCEC	D	635	N	FALSE	NA	635	NA	NA	NA	NA	FALSE	#N/A
ADRBK1	TCGA-G9-6332	PRAD	E	639	E	TRUE	NA	639	NA	NA	NA	NA	FALSE	#N/A
ADRBK1	DLBCL-PatientA	NA	L	647	V	FALSE	NA	647	NA	NA	NA	NA	FALSE	#N/A
ADRBK1	TCGA-BS-A0TJ	UCEC	P	668	S	FALSE	NA	668	NA	NA	NA	NA	FALSE	#N/A
ADRBK1	TCGA-44-8120	LUAD	P	668	P	TRUE	NA	668	NA	NA	NA	NA	FALSE	#N/A
ADRBK1	WA16	NA	G	684	S	FALSE	NA	684	NA	NA	NA	NA	FALSE	#N/A
ADRBK1	TCGA-FD-A3SO	BLCA	A	686	A	TRUE	NA	686	NA	NA	NA	NA	FALSE	#N/A
ADRBK2	TCGA-GN-A268	SKCM	K	19	K	TRUE	NA	19	NA	NA	NA	NA	FALSE	#N/A
ADRBK2	cSCCP2	NA	T	54	P	FALSE	NA	54	NA	NA	NA	NA	FALSE	#N/A
ADRBK2	TCGA-B5-A11E	UCEC	D	70	Y	FALSE	NA	70	NA	NA	NA	NA	FALSE	#N/A
ADRBK2	YUWAND	SKCM	E	75	Q	FALSE	NA	75	NA	NA	NA	NA	FALSE	#N/A
ADRBK2	TCGA-DQ-5629	HNSC	V	83	V	TRUE	NA	83	NA	NA	NA	NA	FALSE	#N/A
ADRBK2	TCGA-A5-A0GP	UCEC	K	94	T	FALSE	NA	94	NA	NA	NA	NA	FALSE	#N/A
ADRBK2	S00827	NA	S	119	C	FALSE	NA	119	NA	NA	NA	NA	FALSE	#N/A
ADRBK2	TCGA-F5-6861	COADREAD	H	131	H	TRUE	NA	131	NA	NA	NA	NA	FALSE	#N/A
ADRBK2	TCGA-AG-3892	NA	K	138	N	FALSE	NA	138	NA	NA	NA	NA	FALSE	#N/A
ADRBK2	TCGA-QB-A6FS	SKCM	E	155	K	FALSE	NA	155	NA	NA	NA	NA	FALSE	#N/A
ADRBK2	TCGA-D1-A17U	UCEC	L	157	I	FALSE	NA	157	NA	NA	NA	NA	FALSE	#N/A
ADRBK2	TCGA-AX-A0J0	UCEC	R	158	Q	FALSE	NA	158	NA	NA	NA	NA	FALSE	#N/A
ADRBK2	TCGA-AP-A0LM	UCEC	R	158	Q	FALSE	NA	158	NA	NA	NA	NA	FALSE	#N/A
ADRBK2	TCGA-DU-6392	LGG	R	158	Q	FALSE	NA	158	NA	NA	NA	NA	FALSE	#N/A
ADRBK2	144	CLL	S	168	C	FALSE	NA	168	NA	NA	NA	NA	FALSE	#N/A
ADRBK2	144-01-1TD	NA	S	168	C	FALSE	NA	168	NA	NA	NA	NA	FALSE	#N/A
ADRBK2	TCGA-D1-A17F	UCEC	N	179	N	TRUE	NA	179	NA	NA	NA	NA	FALSE	#N/A
ADRBK2	TCGA-BR-4200	STAD	I	196	I	TRUE	NA	196	ADRBK2	71	0.951238089	FALSE	FALSE	#N/A
ADRBK2	TCGA-E6-A1LZ	UCEC	D	212	H	FALSE	NA	212	ADRBK2	186	0.93887532	FALSE	FALSE	#N/A
ADRBK2	TCGA-AP-A056	UCEC	K	220	T	FALSE	NA	220	ADRBK2	202	0.83396748	FALSE	FALSE	#N/A
ADRBK2	TCGA-86-8585	LUAD	E	239	K	FALSE	NA	239	ADRBK2	250	0.83396748	FALSE	FALSE	#N/A
ADRBK2	21454	LUAD	S	244	F	FALSE	NA	244	ADRBK2	255	0.983128517	FALSE	FALSE	#N/A
ADRBK2	16632	LUAD	S	244	F	FALSE	NA	244	ADRBK2	255	0.983128517	FALSE	FALSE	#N/A
ADRBK2	TCGA-22-5477	LUSC	H	286	H	TRUE	NA	286	ADRBK2	616	0.834434207	FALSE	FALSE	#N/A
ADRBK2	TCGA-EB-A5UN	SKCM	G	287	D	FALSE	NA	287	ADRBK2	718	0.917277701	FALSE	FALSE	#N/A
ADRBK2	TCGA-AP-A051	UCEC	R	295	W	FALSE	NA	295	ADRBK2	728	0.654460625	FALSE	FALSE	#N/A
ADRBK2	TCGA-CV-7090	HNSC	R	295	W	FALSE	NA	295	ADRBK2	728	0.654460625	FALSE	FALSE	#N/A
ADRBK2	TCGA-CV-5442	HNSC	F	296	I	FALSE	NA	296	ADRBK2	729	0.918576083	FALSE	FALSE	#N/A
ADRBK2	MEL-JWCI-WGS-36	SKCM	G	304	S	FALSE	NA	304	ADRBK2	743	0.983775418	FALSE	FALSE	#N/A
ADRBK2	TCGA-A6-6781	COADREAD	Y	315	Y	TRUE	NA	315	ADRBK2	810	0.894559348	FALSE	FALSE	#N/A
ADRBK2	TCGA-32-2491	GBM	A	321	T	FALSE	NA	321	ADRBK2	820	0.005297494	TRUE	FALSE	#N/A
ADRBK2	MM-0531	MM	N	322	S	FALSE	NA	322	ADRBK2	821	0.497325208	FALSE	FALSE	#N/A
ADRBK2	TCGA-BR-4257	STAD	H	330	H	TRUE	NA	330	ADRBK2	882	0.915703801	FALSE	FALSE	#N/A
ADRBK2	TCGA-BQ-7061	KIRP	A	331	T	FALSE	NA	331	ADRBK2	883	0.909212901	FALSE	FALSE	#N/A
ADRBK2	TCGA-AA-A00A	COADREAD	A	331	T	FALSE	NA	331	ADRBK2	883	0.909212901	FALSE	FALSE	#N/A
ADRBK2	TCGA-AX-A05Z	UCEC	R	332	I	FALSE	NA	332	ADRBK2	885	0.773104605	FALSE	FALSE	#N/A
ADRBK2	TCGA-B5-A0JY	UCEC	K	345	N	FALSE	NA	345	ADRBK2	898	0.971611352	FALSE	FALSE	#N/A
ADRBK2	LUAD-NYU201	NA	H	348	D	FALSE	NA	348	ADRBK2	1623	0.773104605	FALSE	FALSE	#N/A
ADRBK2	TCGA-EE-A3AA	SKCM	G	352	S	FALSE	NA	352	ADRBK2	1627	0.917277701	FALSE	FALSE	#N/A
ADRBK2	TCGA-DM-A28F	COADREAD	Q	363	L	FALSE	NA	363	ADRBK2	1638	0.853295434	FALSE	FALSE	#N/A
ADRBK2	TCGA-86-8669	LUAD	G	365	G	TRUE	NA	365	ADRBK2	1650	0.812978843	FALSE	FALSE	#N/A
ADRBK2	TCGA-BR-4201	STAD	A	372	A	TRUE	NA	372	ADRBK2	1664	0.917277701	FALSE	FALSE	#N/A
ADRBK2	YUDEDE	SKCM	A	372	V	FALSE	NA	372	ADRBK2	1664	0.917277701	FALSE	FALSE	#N/A
ADRBK2	TCGA-AP-A051	UCEC	G	378	G	TRUE	NA	378	ADRBK2	1670	0.946980559	FALSE	FALSE	#N/A
ADRBK2	TCGA-AN-A0XN	BRCA	V	411	M	FALSE	NA	411	ADRBK2	1713	0.951238089	FALSE	FALSE	#N/A
ADRBK2	TCGA-ER-A199	SKCM	S	423	S	TRUE	NA	423	ADRBK2	1729	0.83396748	FALSE	FALSE	#N/A
ADRBK2	cSCCP7	NA	R	431	Q	FALSE	NA	431	ADRBK2	1739	0.909513944	FALSE	FALSE	#N/A
ADRBK2	GC8_T	NA	D	432	D	TRUE	NA	432	ADRBK2	1740	0.971611352	FALSE	FALSE	#N/A
ADRBK2	TCGA-BS-A0U7	UCEC	V	433	I	FALSE	NA	433	ADRBK2	1741	0.983128517	FALSE	FALSE	#N/A
ADRBK2	TCGA-25-1319	OVARY	R	436	W	FALSE	NA	436	ADRBK2	1744	0.971611352	FALSE	FALSE	#N/A
ADRBK2	MEL-13575	SKCM	G	441	R	FALSE	NA	441	ADRBK2	1751	0.917277701	FALSE	FALSE	#N/A
ADRBK2	TCGA-BR-6453	STAD	G	442	G	TRUE	NA	442	ADRBK2	1752	0.946980559	FALSE	FALSE	#N/A
ADRBK2	TCGA-EI-6882	COADREAD	G	443	V	FALSE	NA	443	ADRBK2	1753	0.906808794	FALSE	FALSE	#N/A
ADRBK2	TCGA-IB-7651	PAAD	P	469	P	TRUE	NA	469	NA	NA	NA	NA	FALSE	#N/A
ADRBK2	CLL090	NA	P	473	T	FALSE	NA	473	NA	NA	NA	NA	FALSE	#N/A
ADRBK2	HN_62739	HNSC	R	474	P	FALSE	NA	474	NA	NA	NA	NA	FALSE	#N/A
ADRBK2	TCGA-EE-A2GU	SKCM	A	482	V	FALSE	NA	482	NA	NA	NA	NA	FALSE	#N/A
ADRBK2	TCGA-A6-6781	COADREAD	G	486	G	TRUE	NA	486	NA	NA	NA	NA	FALSE	#N/A
ADRBK2	TCGA-91-6836	LUAD	D	492	Y	FALSE	NA	492	NA	NA	NA	NA	FALSE	#N/A
ADRBK2	TCGA-B5-A11E	UCEC	K	494	R	FALSE	NA	494	NA	NA	NA	NA	FALSE	#N/A
ADRBK2	587376	NA	D	500	E	FALSE	NA	500	NA	NA	NA	NA	FALSE	#N/A
ADRBK2	TCGA-BR-4184	STAD	C	501	C	TRUE	NA	501	NA	NA	NA	NA	FALSE	#N/A
ADRBK2	TCGA-BR-6458	STAD	F	509	V	FALSE	NA	509	NA	NA	NA	NA	FALSE	#N/A
ADRBK2	TCGA-FS-A1ZC	SKCM	F	509	F	TRUE	NA	509	NA	NA	NA	NA	FALSE	#N/A
ADRBK2	TCGA-AX-A05Z	UCEC	V	521	A	FALSE	NA	521	NA	NA	NA	NA	FALSE	#N/A
ADRBK2	TCGA-95-7043	LUAD	R	539	M	FALSE	NA	539	NA	NA	NA	NA	FALSE	#N/A
ADRBK2	YUWAND	SKCM	G	548	S	FALSE	NA	548	NA	NA	NA	NA	FALSE	#N/A
ADRBK2	TCGA-B5-A0JY	UCEC	E	550	K	FALSE	NA	550	NA	NA	NA	NA	FALSE	#N/A
ADRBK2	LAU108	NA	D	552	D	TRUE	NA	552	NA	NA	NA	NA	FALSE	#N/A
ADRBK2	TCGA-BR-4368	STAD	Y	553	C	FALSE	NA	553	NA	NA	NA	NA	FALSE	#N/A
ADRBK2	TCGA-CM-6162	COADREAD	H	562	H	TRUE	NA	562	NA	NA	NA	NA	FALSE	#N/A
ADRBK2	TCGA-18-3414	LUSC	G	563	W	FALSE	NA	563	NA	NA	NA	NA	FALSE	#N/A
ADRBK2	TCGA-DU-6392	LGG	R	578	C	FALSE	NA	578	NA	NA	NA	NA	FALSE	#N/A
ADRBK2	TCGA-BP-4161	KIRC	R	578	L	FALSE	NA	578	NA	NA	NA	NA	FALSE	#N/A
ADRBK2	587234	NA	R	578	H	FALSE	NA	578	NA	NA	NA	NA	FALSE	#N/A
ADRBK2	TCGA-AP-A051	UCEC	R	579	H	FALSE	NA	579	NA	NA	NA	NA	FALSE	#N/A
ADRBK2	TCGA-AH-6643	COADREAD	R	579	C	FALSE	NA	579	NA	NA	NA	NA	FALSE	#N/A
ADRBK2	MEL-JWCI-WGS-7	SKCM	P	585	S	FALSE	NA	585	NA	NA	NA	NA	FALSE	#N/A
ADRBK2	TCGA-CV-7180	HNSC	R	597	Q	FALSE	NA	597	NA	NA	NA	NA	FALSE	#N/A
ADRBK2	TCGA-BR-4368	STAD	K	615	I	FALSE	NA	615	NA	NA	NA	NA	FALSE	#N/A
ADRBK2	TCGA-28-5207	GBM	C	619	Y	FALSE	NA	619	NA	NA	NA	NA	FALSE	#N/A
ADRBK2	TCGA-BK-A0C9	UCEC	F	630	V	FALSE	NA	630	NA	NA	NA	NA	FALSE	#N/A
ADRBK2	TCGA-CQ-5327	HNSC	E	646	K	FALSE	NA	646	NA	NA	NA	NA	FALSE	#N/A
ADRBK2	TCGA-AZ-4315	COADREAD	E	649	K	FALSE	NA	649	NA	NA	NA	NA	FALSE	#N/A
ADRBK2	TCGA-G4-6588	COADREAD	A	654	V	FALSE	NA	654	NA	NA	NA	NA	FALSE	#N/A
ADRBK2	TCGA-BR-7707	STAD	R	659	C	FALSE	NA	659	NA	NA	NA	NA	FALSE	#N/A
ADRBK2	TCGA-24-1604	OVARY	R	659	P	FALSE	NA	659	NA	NA	NA	NA	FALSE	#N/A
ADRBK2	TCGA-D3-A3C7	SKCM	R	660	C	FALSE	NA	660	NA	NA	NA	NA	FALSE	#N/A
ADRBK2	BRC35	BRCA	R	660	H	FALSE	NA	660	NA	NA	NA	NA	FALSE	#N/A
ADRBK2	MEL-JWCI-WGS-4	SKCM	R	660	C	FALSE	NA	660	NA	NA	NA	NA	FALSE	#N/A
ADRBK2	TCGA-56-6546	LUSC	P	662	A	FALSE	NA	662	NA	NA	NA	NA	FALSE	#N/A
ADRBK2	TCGA-HT-8564	LGG	P	662	L	FALSE	NA	662	NA	NA	NA	NA	FALSE	#N/A
ADRBK2	TCGA-FW-A3R5	SKCM	P	668	S	FALSE	NA	668	NA	NA	NA	NA	FALSE	#N/A
ADRBK2	TCGA-44-6774	LUAD	P	676	Q	FALSE	NA	676	NA	NA	NA	NA	FALSE	#N/A
ADRBK2	LUAD-S01413	NA	L	680	L	TRUE	NA	680	NA	NA	NA	NA	FALSE	#N/A
ADRBK2	TCGA-38-4630	LUAD	G	687	C	FALSE	NA	687	NA	NA	NA	NA	FALSE	#N/A
AKT1	TCGA-IB-7651	PAAD	S	2	S	TRUE	NA	2	NA	NA	NA	NA	TRUE	AGC
AKT1	TCGA-GM-A3NW	BRCA	V	4	L	FALSE	NA	4	NA	NA	NA	NA	TRUE	AGC
AKT1	TCGA-BG-A0YU	UCEC	E	17	K	FALSE	NA	17	NA	NA	NA	NA	TRUE	AGC
AKT1	TCGA-BG-A0VT	UCEC	E	17	K	FALSE	NA	17	NA	NA	NA	NA	TRUE	AGC
AKT1	TCGA-BG-A0MO	UCEC	E	17	K	FALSE	NA	17	NA	NA	NA	NA	TRUE	AGC
AKT1	TCGA-B5-A11O	UCEC	E	17	K	FALSE	NA	17	NA	NA	NA	NA	TRUE	AGC
AKT1	TCGA-AP-A0LL	UCEC	E	17	K	FALSE	NA	17	NA	NA	NA	NA	TRUE	AGC
AKT1	TCGA-E8-A418	THCA	E	17	K	FALSE	NA	17	NA	NA	NA	NA	TRUE	AGC
AKT1	TCGA-DJ-A3VJ	THCA	E	17	K	FALSE	NA	17	NA	NA	NA	NA	TRUE	AGC
AKT1	TCGA-BR-6852	STAD	E	17	K	FALSE	NA	17	NA	NA	NA	NA	TRUE	AGC
AKT1	TCGA-ER-A198	SKCM	E	17	K	FALSE	NA	17	NA	NA	NA	NA	TRUE	AGC
AKT1	TCGA-EJ-5530	PRAD	E	17	K	FALSE	NA	17	NA	NA	NA	NA	TRUE	AGC
AKT1	PD4205a	BRCA	E	17	K	FALSE	NA	17	NA	NA	NA	NA	TRUE	AGC
AKT1	PD4123a	BRCA	E	17	K	FALSE	NA	17	NA	NA	NA	NA	TRUE	AGC
AKT1	PD3995a	BRCA	E	17	K	FALSE	NA	17	NA	NA	NA	NA	TRUE	AGC
AKT1	TCGA-46-3767	LUSC	E	17	K	FALSE	NA	17	NA	NA	NA	NA	TRUE	AGC
AKT1	TCGA-55-7724	LUAD	E	17	K	FALSE	NA	17	NA	NA	NA	NA	TRUE	AGC
AKT1	TCGA-55-6968	LUAD	E	17	K	FALSE	NA	17	NA	NA	NA	NA	TRUE	AGC
AKT1	TCGA-CV-5443	HNSC	E	17	K	FALSE	NA	17	NA	NA	NA	NA	TRUE	AGC
AKT1	TCGA-D5-5537	COADREAD	E	17	K	FALSE	NA	17	NA	NA	NA	NA	TRUE	AGC
AKT1	TCGA-AD-6889	COADREAD	E	17	K	FALSE	NA	17	NA	NA	NA	NA	TRUE	AGC
AKT1	TCGA-A6-5661	COADREAD	E	17	K	FALSE	NA	17	NA	NA	NA	NA	TRUE	AGC
AKT1	TCGA-A8-A099	BRCA	E	17	K	FALSE	NA	17	NA	NA	NA	NA	TRUE	AGC
AKT1	TCGA-EW-A1IY	BRCA	E	17	K	FALSE	NA	17	NA	NA	NA	NA	TRUE	AGC
AKT1	TCGA-E9-A22H	BRCA	E	17	K	FALSE	NA	17	NA	NA	NA	NA	TRUE	AGC
AKT1	TCGA-E2-A1L9	BRCA	E	17	K	FALSE	NA	17	NA	NA	NA	NA	TRUE	AGC
AKT1	TCGA-E2-A15I	BRCA	E	17	K	FALSE	NA	17	NA	NA	NA	NA	TRUE	AGC
AKT1	TCGA-E2-A107	BRCA	E	17	K	FALSE	NA	17	NA	NA	NA	NA	TRUE	AGC
AKT1	TCGA-D8-A27P	BRCA	E	17	K	FALSE	NA	17	NA	NA	NA	NA	TRUE	AGC
AKT1	TCGA-D8-A1XU	BRCA	E	17	K	FALSE	NA	17	NA	NA	NA	NA	TRUE	AGC
AKT1	TCGA-D8-A1X8	BRCA	E	17	K	FALSE	NA	17	NA	NA	NA	NA	TRUE	AGC
AKT1	TCGA-D8-A141	BRCA	E	17	K	FALSE	NA	17	NA	NA	NA	NA	TRUE	AGC
AKT1	TCGA-C8-A26V	BRCA	E	17	K	FALSE	NA	17	NA	NA	NA	NA	TRUE	AGC
AKT1	TCGA-BH-A0W4	BRCA	E	17	K	FALSE	NA	17	NA	NA	NA	NA	TRUE	AGC
AKT1	TCGA-BH-A0BS	BRCA	E	17	K	FALSE	NA	17	NA	NA	NA	NA	TRUE	AGC
AKT1	TCGA-BH-A0BR	BRCA	E	17	K	FALSE	NA	17	NA	NA	NA	NA	TRUE	AGC
AKT1	TCGA-B6-A0WZ	BRCA	E	17	K	FALSE	NA	17	NA	NA	NA	NA	TRUE	AGC
AKT1	TCGA-AR-A24X	BRCA	E	17	K	FALSE	NA	17	NA	NA	NA	NA	TRUE	AGC
AKT1	TCGA-AO-A12H	BRCA	E	17	K	FALSE	NA	17	NA	NA	NA	NA	TRUE	AGC
AKT1	TCGA-A8-A094	BRCA	E	17	K	FALSE	NA	17	NA	NA	NA	NA	TRUE	AGC
AKT1	24317	LUAD	E	17	K	FALSE	NA	17	NA	NA	NA	NA	TRUE	AGC
AKT1	SE4	NA	E	17	K	FALSE	NA	17	NA	NA	NA	NA	TRUE	AGC
AKT1	P06-1125	NA	E	17	K	FALSE	NA	17	NA	NA	NA	NA	TRUE	AGC
AKT1	MN-292	NA	E	17	K	FALSE	NA	17	NA	NA	NA	NA	TRUE	AGC
AKT1	MN-26	NA	E	17	K	FALSE	NA	17	NA	NA	NA	NA	TRUE	AGC
AKT1	MN-105	NA	E	17	K	FALSE	NA	17	NA	NA	NA	NA	TRUE	AGC
AKT1	LUAD-E00934	NA	E	17	K	FALSE	NA	17	NA	NA	NA	NA	TRUE	AGC
AKT1	LAPC-4	NA	E	17	K	FALSE	NA	17	NA	NA	NA	NA	TRUE	AGC
AKT1	BL043	BLCA	E	17	K	FALSE	NA	17	NA	NA	NA	NA	TRUE	AGC
AKT1	BL049	BLCA	E	17	K	FALSE	NA	17	NA	NA	NA	NA	TRUE	AGC
AKT1	B110	BLCA	E	17	K	FALSE	NA	17	NA	NA	NA	NA	TRUE	AGC
AKT1	BR-V-017	BRCA	E	17	K	FALSE	NA	17	NA	NA	NA	NA	TRUE	AGC
AKT1	BR-V-016	BRCA	E	17	K	FALSE	NA	17	NA	NA	NA	NA	TRUE	AGC
AKT1	BR-M-192	BRCA	E	17	K	FALSE	NA	17	NA	NA	NA	NA	TRUE	AGC
AKT1	BR-M-167	BRCA	E	17	K	FALSE	NA	17	NA	NA	NA	NA	TRUE	AGC
AKT1	BR-M-155	BRCA	E	17	K	FALSE	NA	17	NA	NA	NA	NA	TRUE	AGC
AKT1	BR-M-129	BRCA	E	17	K	FALSE	NA	17	NA	NA	NA	NA	TRUE	AGC
AKT1	TCGA-A8-A095	BRCA	E	17	K	FALSE	NA	17	NA	NA	NA	NA	TRUE	AGC
AKT1	H061195	HCC	E	17	K	FALSE	NA	17	NA	NA	NA	NA	TRUE	AGC
AKT1	16947	LUAD	E	17	K	FALSE	NA	17	NA	NA	NA	NA	TRUE	AGC
AKT1	TCGA-D1-A103	UCEC	R	25	R	TRUE	NA	25	NA	NA	NA	NA	TRUE	AGC
AKT1	16668	LUAD	F	35	L	FALSE	NA	35	NA	NA	NA	NA	TRUE	AGC
AKT1	TCGA-B8-4620	KIRC	E	40	K	FALSE	NA	40	NA	NA	NA	NA	TRUE	AGC
AKT1	TCGA-D1-A160	UCEC	D	44	N	FALSE	NA	44	NA	NA	NA	NA	TRUE	AGC
AKT1	TCGA-CM-6166	COADREAD	R	48	H	FALSE	NA	48	NA	NA	NA	NA	TRUE	AGC
AKT1	TCGA-CV-6936	HNSC	E	49	K	FALSE	NA	49	NA	NA	NA	NA	TRUE	AGC
AKT1	PD4204a	BRCA	L	52	R	FALSE	NA	52	NA	NA	NA	NA	TRUE	AGC
AKT1	TCGA-AN-A0XR	BRCA	L	52	R	FALSE	NA	52	NA	NA	NA	NA	TRUE	AGC
AKT1	TCGA-B0-4848	KIRC	L	52	R	FALSE	NA	52	NA	NA	NA	NA	TRUE	AGC
AKT1	TCGA-A6-6141	COADREAD	F	55	L	FALSE	NA	55	NA	NA	NA	NA	TRUE	AGC
AKT1	TCGA-AA-3492	COADREAD	T	65	M	FALSE	NA	65	NA	NA	NA	NA	TRUE	AGC
AKT1	TCGA-FD-A3SS	BLCA	R	69	R	TRUE	NA	69	NA	NA	NA	NA	TRUE	AGC
AKT1	CSB25	BRCA	C	77	F	FALSE	NA	77	NA	NA	NA	NA	TRUE	AGC
AKT1	TCGA-AP-A059	UCEC	Q	79	K	FALSE	NA	79	NA	NA	NA	NA	TRUE	AGC
AKT1	PD4076a	BRCA	Q	79	K	FALSE	NA	79	NA	NA	NA	NA	TRUE	AGC
AKT1	TCGA-BG-A0YU	UCEC	W	80	R	FALSE	NA	80	NA	NA	NA	NA	TRUE	AGC
AKT1	TCGA-E3-A3DZ	THCA	D	108	D	TRUE	NA	108	NA	NA	NA	NA	TRUE	AGC
AKT1	TCGA-GV-A3JZ	BLCA	D	108	D	TRUE	NA	108	NA	NA	NA	NA	TRUE	AGC
AKT1	TCGA-DI-A0WH	UCEC	E	114	Q	FALSE	NA	114	NA	NA	NA	NA	TRUE	AGC
AKT1	TCGA-EE-A2GC	SKCM	F	120	F	TRUE	NA	120	NA	NA	NA	NA	TRUE	AGC
AKT1	TCGA-G4-6586	COADREAD	R	121	W	FALSE	NA	121	NA	NA	NA	NA	TRUE	AGC
AKT1	OV207	NA	R	121	W	FALSE	NA	121	NA	NA	NA	NA	TRUE	AGC
AKT1	TCGA-30-1855	NA	S	122	S	TRUE	NA	122	NA	NA	NA	NA	TRUE	AGC
AKT1	TCGA-IB-7651	PAAD	N	128	S	FALSE	NA	128	NA	NA	NA	NA	TRUE	AGC
AKT1	TCGA-BJ-A4O9	THCA	E	133	D	FALSE	NA	133	NA	NA	NA	NA	TRUE	AGC
AKT1	TCGA-CG-5721	STAD	R	144	R	TRUE	NA	144	NA	NA	NA	NA	TRUE	AGC
AKT1	pfg011T	NA	T	146	T	TRUE	NA	146	NA	NA	NA	NA	TRUE	AGC
AKT1	TCGA-AA-3516	COADREAD	L	153	P	FALSE	NA	153	AKT1	69	0.909513944	FALSE	TRUE	AGC
AKT1	TCGA-DA-A1IC	SKCM	A	177	A	TRUE	NA	177	AKT1	200	0.062175108	TRUE	TRUE	AGC
AKT1	TCGA-FS-A1ZD	SKCM	A	193	A	TRUE	NA	193	AKT1	245	0.755576717	FALSE	TRUE	AGC
AKT1	TCGA-FS-A1ZD	SKCM	H	194	Y	FALSE	NA	194	AKT1	246	0.058697462	TRUE	TRUE	AGC
AKT1	TCGA-CN-6011	HNSC	T	197	T	TRUE	NA	197	AKT1	249	0.755576717	FALSE	TRUE	AGC
AKT1	TCGA-DU-6392	LGG	V	201	I	FALSE	NA	201	AKT1	254	0.051247895	TRUE	TRUE	AGC
AKT1	TCGA-EE-A3JD	SKCM	L	210	L	TRUE	NA	210	AKT1	488	0.73289326	FALSE	TRUE	AGC
AKT1	TCGA-14-0789	GBM	T	211	I	FALSE	NA	211	AKT1	489	0.894559348	FALSE	TRUE	AGC
AKT1	MD-274	NA	D	221	N	FALSE	NA	221	AKT1	567	0.867110244	FALSE	TRUE	AGC
AKT1	TCGA-A6-6781	COADREAD	R	222	R	TRUE	NA	222	AKT1	568	0.983739886	FALSE	TRUE	AGC
AKT1	TCGA-AA-3530	NA	N	231	N	TRUE	NA	231	AKT1	584	0.854373799	FALSE	TRUE	AGC
AKT1	MM-0506	MM	E	242	Q	FALSE	NA	242	AKT1	616	0.834434207	FALSE	TRUE	AGC
AKT1	B66	BLCA	D	248	H	FALSE	NA	248	AKT1	725	0.917277701	FALSE	TRUE	AGC
AKT1	TCGA-FW-A3R5	SKCM	S	266	S	TRUE	NA	266	AKT1	793	0.917277701	FALSE	TRUE	AGC
AKT1	MEL-JWCI-WGS-38	SKCM	E	267	G	FALSE	NA	267	AKT1	797	0.73289326	FALSE	TRUE	AGC
AKT1	TCGA-BG-A0MU	UCEC	K	284	K	TRUE	NA	284	AKT1	831	0.896172631	FALSE	TRUE	AGC
AKT1	TCGA-BR-4200	STAD	D	285	D	TRUE	NA	285	AKT1	832	0.894559348	FALSE	TRUE	AGC
AKT1	TCGA-AU-6004	COADREAD	F	293	F	TRUE	NA	293	AKT1	889	3.79E-05	TRUE	TRUE	AGC
AKT1	LC_C18	NA	M	306	L	FALSE	NA	306	AKT1	1620	0.83396748	FALSE	TRUE	AGC
AKT1	TCGA-D3-A5GS	SKCM	G	311	D	FALSE	NA	311	AKT1	1627	0.917277701	FALSE	TRUE	AGC
AKT1	TCGA-55-7283	LUAD	D	323	Y	FALSE	NA	323	AKT1	1650	0.812978843	FALSE	TRUE	AGC
AKT1	B96	BLCA	D	323	G	FALSE	NA	323	AKT1	1650	0.812978843	FALSE	TRUE	AGC
AKT1	H080360	HCC	D	331	E	FALSE	NA	331	AKT1	1665	0.755576717	FALSE	TRUE	AGC
AKT1	TCGA-HU-A4H3	STAD	G	336	G	TRUE	NA	336	AKT1	1670	0.946980559	FALSE	TRUE	AGC
AKT1	Patient5_Tu	NA	R	367	C	FALSE	NA	367	AKT1	1714	0.73289326	FALSE	TRUE	AGC
AKT1	TCGA-AA-3715	NA	R	370	C	FALSE	NA	370	AKT1	1720	0.917277701	FALSE	TRUE	AGC
AKT1	TCGA-BS-A0UF	UCEC	T	371	T	TRUE	NA	371	AKT1	1721	0.951238089	FALSE	TRUE	AGC
AKT1	PCSI_0088	PAAD	P	374	T	FALSE	NA	374	AKT1	1725	0.745668459	FALSE	TRUE	AGC
AKT1	PCSI_0088_Pa_P	NA	P	374	T	FALSE	NA	374	AKT1	1725	0.745668459	FALSE	TRUE	AGC
AKT1	TCGA-BR-4298	STAD	D	398	D	TRUE	NA	398	AKT1	1753	0.906808794	FALSE	TRUE	AGC
AKT1	TCGA-A8-A06X	BRCA	V	416	V	TRUE	NA	416	NA	NA	NA	NA	TRUE	AGC
AKT1	TCGA-BR-6452	STAD	Y	417	C	FALSE	NA	417	NA	NA	NA	NA	TRUE	AGC
AKT1	TCGA-D1-A17Q	UCEC	T	443	T	TRUE	NA	443	NA	NA	NA	NA	TRUE	AGC
AKT1	TCGA-HU-8243	STAD	I	447	V	FALSE	NA	447	NA	NA	NA	NA	TRUE	AGC
AKT1	585208	NA	R	465	C	FALSE	NA	465	NA	NA	NA	NA	TRUE	AGC
AKT2	TCGA-DR-A0ZM	CESC	L	12	L	TRUE	NA	12	NA	NA	NA	NA	FALSE	AGC
AKT2	BRC21	BRCA	L	12	L	TRUE	NA	12	NA	NA	NA	NA	FALSE	AGC
AKT2	TCGA-EL-A4JZ	THCA	E	17	K	FALSE	NA	17	NA	NA	NA	NA	FALSE	AGC
AKT2	PD4134a	BRCA	E	17	K	FALSE	NA	17	NA	NA	NA	NA	FALSE	AGC
AKT2	TCGA-BR-7703	STAD	R	25	Q	FALSE	NA	25	NA	NA	NA	NA	FALSE	AGC
AKT2	TCGA-EE-A182	SKCM	L	49	L	TRUE	NA	49	NA	NA	NA	NA	FALSE	AGC
AKT2	TCGA-D6-6516	HNSC	P	51	P	TRUE	NA	51	NA	NA	NA	NA	FALSE	AGC
AKT2	TCGA-D1-A17Q	UCEC	N	53	H	FALSE	NA	53	NA	NA	NA	NA	FALSE	AGC
AKT2	TCGA-HU-A4GQ	STAD	V	57	I	FALSE	NA	57	NA	NA	NA	NA	FALSE	AGC
AKT2	TCGA-CM-6162	COADREAD	P	68	P	TRUE	NA	68	NA	NA	NA	NA	FALSE	AGC
AKT2	TCGA-AA-3811	NA	P	68	P	TRUE	NA	68	NA	NA	NA	NA	FALSE	AGC
AKT2	TCGA-AP-A056	UCEC	R	69	Q	FALSE	NA	69	NA	NA	NA	NA	FALSE	AGC
AKT2	2334196	NA	W	80	L	FALSE	NA	80	NA	NA	NA	NA	FALSE	AGC
AKT2	TCGA-A8-A08S	BRCA	I	84	I	TRUE	NA	84	NA	NA	NA	NA	FALSE	AGC
AKT2	cSCCP5	NA	E	85	Q	FALSE	NA	85	NA	NA	NA	NA	FALSE	AGC
AKT2	TCGA-78-7156	LUAD	S	92	F	FALSE	NA	92	NA	NA	NA	NA	FALSE	AGC
AKT2	TCGA-39-5039	LUSC	E	95	E	TRUE	NA	95	NA	NA	NA	NA	FALSE	AGC
AKT2	TCGA-D3-A1Q6	SKCM	P	127	N	FALSE	NA	127	NA	NA	NA	NA	FALSE	AGC
AKT2	TCGA-AP-A0LM	UCEC	T	132	T	TRUE	NA	132	NA	NA	NA	NA	FALSE	AGC
AKT2	TCGA-B5-A11E	UCEC	A	139	A	TRUE	NA	139	NA	NA	NA	NA	FALSE	AGC
AKT2	TCGA-AA-3977	NA	A	139	V	FALSE	NA	139	NA	NA	NA	NA	FALSE	AGC
AKT2	TCGA-78-7158	LUAD	S	141	S	TRUE	NA	141	NA	NA	NA	NA	FALSE	AGC
AKT2	TCGA-AX-A0J1	UCEC	R	144	W	FALSE	NA	144	NA	NA	NA	NA	FALSE	AGC
AKT2	TCGA-AA-A010	NA	F	152	F	TRUE	NA	152	AKT2	66	0.812978843	FALSE	FALSE	AGC
AKT2	TCGA-EE-A185	SKCM	G	161	V	FALSE	NA	161	AKT2	140	0.909212901	FALSE	FALSE	AGC
AKT2	TCGA-AP-A051	UCEC	R	170	W	FALSE	NA	170	AKT2	158	0.74885088	FALSE	FALSE	AGC
AKT2	TCGA-BR-4184	STAD	R	170	W	FALSE	NA	170	AKT2	158	0.74885088	FALSE	FALSE	AGC
AKT2	TCGA-66-2727	LUSC	R	170	R	TRUE	NA	170	AKT2	158	0.74885088	FALSE	FALSE	AGC
AKT2	TCGA-BR-4292	STAD	A	179	T	FALSE	NA	179	AKT2	200	0.062175108	TRUE	FALSE	AGC
AKT2	TCGA-EE-A2A6	SKCM	I	182	I	TRUE	NA	182	AKT2	204	0.909513944	FALSE	FALSE	AGC
AKT2	TCGA-EE-A2MR	SKCM	V	194	V	TRUE	NA	194	AKT2	244	0.896172631	FALSE	FALSE	AGC
AKT2	TCGA-EI-6507	COADREAD	A	195	T	FALSE	NA	195	AKT2	245	0.755576717	FALSE	FALSE	AGC
AKT2	TCGA-75-5122	LUAD	T	199	S	FALSE	NA	199	AKT2	249	0.755576717	FALSE	FALSE	AGC
AKT2	TCGA-ER-A19P	SKCM	R	202	P	FALSE	NA	202	AKT2	252	0.951238089	FALSE	FALSE	AGC
AKT2	TCGA-78-7146	LUAD	V	203	V	TRUE	NA	203	AKT2	254	0.051247895	TRUE	FALSE	AGC
AKT2	TCGA-55-6982	LUAD	R	208	G	FALSE	NA	208	AKT2	455	0.992873262	FALSE	FALSE	AGC
AKT2	TCGA-44-2662	LUAD	H	209	H	TRUE	NA	209	AKT2	456	0.681699772	FALSE	FALSE	AGC
AKT2	TCGA-HC-7738	PRAD	A	214	V	FALSE	NA	214	AKT2	490	0.910142146	FALSE	FALSE	AGC
AKT2	TCGA-DU-6392	LGG	Q	220	Q	TRUE	NA	220	AKT2	564	0.73289326	FALSE	FALSE	AGC
AKT2	WA10	NA	T	221	A	FALSE	NA	221	AKT2	565	0.983739886	FALSE	FALSE	AGC
AKT2	TCGA-AZ-4315	COADREAD	D	223	D	TRUE	NA	223	AKT2	567	0.867110244	FALSE	FALSE	AGC
AKT2	TCGA-D5-6930	COADREAD	S	261	S	TRUE	NA	261	AKT2	742	0.23003636	FALSE	FALSE	AGC
AKT2	TCGA-HU-A4GN	STAD	R	269	W	FALSE	NA	269	AKT2	797	0.73289326	FALSE	FALSE	AGC
AKT2	TCGA-D3-A2JL	SKCM	R	274	P	FALSE	NA	274	AKT2	811	0.755576717	FALSE	FALSE	AGC
AKT2	TCGA-A1-A0SI	BRCA	I	289	M	FALSE	NA	289	AKT2	883	0.909212901	FALSE	FALSE	AGC
AKT2	BR-M-191	BRCA	I	289	M	FALSE	NA	289	AKT2	883	0.909212901	FALSE	FALSE	AGC
AKT2	TCGA-B2-4101	KIRC	D	324	H	FALSE	NA	324	AKT2	1650	0.812978843	FALSE	FALSE	AGC
AKT2	TCGA-B0-4827	KIRC	D	324	G	FALSE	NA	324	AKT2	1650	0.812978843	FALSE	FALSE	AGC
AKT2	TCGA-EE-A2A2	SKCM	A	330	V	FALSE	NA	330	AKT2	1663	0.941884023	FALSE	FALSE	AGC
AKT2	TCGA-MN-A4N4	LUAD	D	332	E	FALSE	NA	332	AKT2	1665	0.755576717	FALSE	FALSE	AGC
AKT2	TCGA-A2-A0T5	BRCA	W	334	G	FALSE	NA	334	AKT2	1667	0.497325208	FALSE	FALSE	AGC
AKT2	TCGA-B5-A11E	UCEC	M	344	V	FALSE	NA	344	AKT2	1679	0.913558513	FALSE	FALSE	AGC
AKT2	TCGA-AA-3715	NA	C	345	C	TRUE	NA	345	AKT2	1680	0.917277701	FALSE	FALSE	AGC
AKT2	TCGA-BR-8382	STAD	R	347	H	FALSE	NA	347	AKT2	1682	0.917277701	FALSE	FALSE	AGC
AKT2	TCGA-CN-6998	HNSC	Y	351	C	FALSE	NA	351	AKT2	1686	0.971611352	FALSE	FALSE	AGC
AKT2	HNPTS_45	NA	Y	351	C	FALSE	NA	351	AKT2	1686	0.971611352	FALSE	FALSE	AGC
AKT2	TCGA-DA-A3F5	SKCM	H	355	Y	FALSE	NA	355	AKT2	1699	0.951238089	FALSE	FALSE	AGC
AKT2	YURDE	SKCM	H	355	Y	FALSE	NA	355	AKT2	1699	0.951238089	FALSE	FALSE	AGC
AKT2	TCGA-C8-A1HM	BRCA	E	356	K	FALSE	NA	356	AKT2	1700	0.909513944	FALSE	FALSE	AGC
AKT2	TCGA-B5-A0JY	UCEC	R	368	H	FALSE	NA	368	AKT2	1714	0.73289326	FALSE	FALSE	AGC
AKT2	TCGA-AA-3715	NA	R	368	C	FALSE	NA	368	AKT2	1714	0.73289326	FALSE	FALSE	AGC
AKT2	2334188	NA	R	371	L	FALSE	NA	371	AKT2	1720	0.917277701	FALSE	FALSE	AGC
AKT2	TCGA-DQ-5625	HNSC	D	388	N	FALSE	NA	388	AKT2	1740	0.971611352	FALSE	FALSE	AGC
AKT2	TCGA-86-8054	LUAD	G	395	V	FALSE	NA	395	AKT2	1747	0.941884023	FALSE	FALSE	AGC
AKT2	TCGA-AA-A01R	NA	P	397	S	FALSE	NA	397	AKT2	1751	0.917277701	FALSE	FALSE	AGC
AKT2	TCGA-BP-4797	KIRC	P	425	S	FALSE	NA	425	NA	NA	NA	NA	FALSE	AGC
AKT2	TCGA-HE-7130	KIRP	Q	429	E	FALSE	NA	429	NA	NA	NA	NA	FALSE	AGC
AKT2	TCGA-AA-3968	NA	D	440	E	FALSE	NA	440	NA	NA	NA	NA	FALSE	AGC
AKT2	TCGA-AG-A002	COADREAD	D	440	N	FALSE	NA	440	NA	NA	NA	NA	FALSE	AGC
AKT2	TCGA-91-6831	LUAD	Q	446	H	FALSE	NA	446	NA	NA	NA	NA	FALSE	AGC
AKT2	TCGA-EE-A2ML	SKCM	S	447	F	FALSE	NA	447	NA	NA	NA	NA	FALSE	AGC
AKT2	TCGA-AA-3542	COADREAD	T	468	S	FALSE	NA	468	NA	NA	NA	NA	FALSE	AGC
AKT2	TCGA-CV-7252	HNSC	P	471	S	FALSE	NA	471	NA	NA	NA	NA	FALSE	AGC
AKT2	TCGA-EE-A2MR	SKCM	S	474	F	FALSE	NA	474	NA	NA	NA	NA	FALSE	AGC
AKT2	TCGA-MN-A4N4	LUAD	R	480	C	FALSE	NA	480	NA	NA	NA	NA	FALSE	AGC
AKT3	TCGA-A3-3322	KIRC	G	16	V	FALSE	NA	16	NA	NA	NA	NA	FALSE	AGC
AKT3	TCGA-EE-A20C	SKCM	E	17	K	FALSE	NA	17	NA	NA	NA	NA	FALSE	AGC
AKT3	TCGA-BP-5009	KIRC	E	17	K	FALSE	NA	17	NA	NA	NA	NA	FALSE	AGC
AKT3	ME015T	NA	E	17	K	FALSE	NA	17	NA	NA	NA	NA	FALSE	AGC
AKT3	ME015	SKCM	E	17	K	FALSE	NA	17	NA	NA	NA	NA	FALSE	AGC
AKT3	TCGA-21-5787	LUSC	W	22	C	FALSE	NA	22	NA	NA	NA	NA	FALSE	AGC
AKT3	TCGA-CM-5348	COADREAD	G	37	R	FALSE	NA	37	NA	NA	NA	NA	FALSE	AGC
AKT3	TCGA-D7-6528	STAD	Y	38	F	FALSE	NA	38	NA	NA	NA	NA	FALSE	AGC
AKT3	TCGA-D7-6528	STAD	K	39	I	FALSE	NA	39	NA	NA	NA	NA	FALSE	AGC
AKT3	TCGA-78-7536	LUAD	D	46	H	FALSE	NA	46	NA	NA	NA	NA	FALSE	AGC
AKT3	TCGA-BR-4200	STAD	Y	49	Y	TRUE	NA	49	NA	NA	NA	NA	FALSE	AGC
AKT3	cSCCP7	NA	P	50	S	FALSE	NA	50	NA	NA	NA	NA	FALSE	AGC
AKT3	S00827	NA	L	51	R	FALSE	NA	51	NA	NA	NA	NA	FALSE	AGC
AKT3	LUAD-NYU1101	NA	Q	60	H	FALSE	NA	60	NA	NA	NA	NA	FALSE	AGC
AKT3	585260	NA	R	66	L	FALSE	NA	66	NA	NA	NA	NA	FALSE	AGC
AKT3	TCGA-50-6592	LUAD	R	75	I	FALSE	NA	75	NA	NA	NA	NA	FALSE	AGC
AKT3	PR-00-1165	NA	Q	78	K	FALSE	NA	78	NA	NA	NA	NA	FALSE	AGC
AKT3	TCGA-E9-A1R4	BRCA	E	84	K	FALSE	NA	84	NA	NA	NA	NA	FALSE	AGC
AKT3	BL035	BLCA	E	97	K	FALSE	NA	97	NA	NA	NA	NA	FALSE	AGC
AKT3	TCGA-HF-7132	STAD	R	108	I	FALSE	NA	108	NA	NA	NA	NA	FALSE	AGC
AKT3	TCGA-AX-A0J1	UCEC	L	109	M	FALSE	NA	109	NA	NA	NA	NA	FALSE	AGC
AKT3	21468	LUAD	Q	124	L	FALSE	NA	124	NA	NA	NA	NA	FALSE	AGC
AKT3	16660	LUAD	Q	124	L	FALSE	NA	124	NA	NA	NA	NA	FALSE	AGC
AKT3	TCGA-73-4677	LUAD	G	129	E	FALSE	NA	129	NA	NA	NA	NA	FALSE	AGC
AKT3	TCGA-18-3409	LUSC	E	131	K	FALSE	NA	131	NA	NA	NA	NA	FALSE	AGC
AKT3	TCGA-CV-7407	HNSC	S	136	C	FALSE	NA	136	NA	NA	NA	NA	FALSE	AGC
AKT3	TCGA-55-1596	LUAD	H	139	Y	FALSE	NA	139	NA	NA	NA	NA	FALSE	AGC
AKT3	TCGA-AG-A002	COADREAD	R	142	I	FALSE	NA	142	NA	NA	NA	NA	FALSE	AGC
AKT3	HCC119T	NA	M	145	V	FALSE	NA	145	NA	NA	NA	NA	FALSE	AGC
AKT3	TCGA-G4-6320	COADREAD	G	157	C	FALSE	NA	157	AKT3	140	0.909212901	FALSE	FALSE	AGC
AKT3	184	CLL	K	172	Q	FALSE	NA	172	AKT3	197	0.917277701	FALSE	FALSE	AGC
AKT3	184-01-4TD	NA	K	172	Q	FALSE	NA	172	AKT3	197	0.917277701	FALSE	FALSE	AGC
AKT3	TCGA-78-7156	LUAD	E	182	Q	FALSE	NA	182	AKT3	212	0.894559348	FALSE	FALSE	AGC
AKT3	TCGA-BR-8680	STAD	E	189	E	TRUE	NA	189	AKT3	243	0.755576717	FALSE	FALSE	AGC
AKT3	ESO-0025	NA	E	189	D	FALSE	NA	189	AKT3	243	0.755576717	FALSE	FALSE	AGC
AKT3	TCGA-55-6969	LUAD	A	191	A	TRUE	NA	191	AKT3	245	0.755576717	FALSE	FALSE	AGC
AKT3	TCGA-CN-6024	HNSC	T	195	T	TRUE	NA	195	AKT3	249	0.755576717	FALSE	FALSE	AGC
AKT3	587376	NA	F	207	L	FALSE	NA	207	AKT3	458	0.812978843	FALSE	FALSE	AGC
AKT3	TCGA-AP-A0LM	UCEC	S	210	S	TRUE	NA	210	AKT3	490	0.910142146	FALSE	FALSE	AGC
AKT3	TCGA-CG-4465	STAD	S	214	S	TRUE	NA	214	AKT3	501	0.971611352	FALSE	FALSE	AGC
AKT3	TCGA-50-5933	LUAD	L	233	L	TRUE	NA	233	AKT3	609	0.755576717	FALSE	FALSE	AGC
AKT3	TCGA-55-6968	LUAD	I	255	I	TRUE	NA	255	AKT3	740	0.755576717	FALSE	FALSE	AGC
AKT3	TCGA-CQ-6222	HNSC	I	255	V	FALSE	NA	255	AKT3	740	0.755576717	FALSE	FALSE	AGC
AKT3	T56	NA	S	264	F	FALSE	NA	264	AKT3	793	0.917277701	FALSE	FALSE	AGC
AKT3	TCGA-A2-A0CW	BRCA	L	274	L	TRUE	NA	274	AKT3	819	0.733582815	FALSE	FALSE	AGC
AKT3	TCGA-D1-A17Q	UCEC	E	275	D	FALSE	NA	275	AKT3	820	0.005297494	TRUE	FALSE	AGC
AKT3	TCGA-BR-6452	STAD	E	275	E	TRUE	NA	275	AKT3	820	0.005297494	TRUE	FALSE	AGC
AKT3	LUAD-YINHD	NA	E	275	E	TRUE	NA	275	AKT3	820	0.005297494	TRUE	FALSE	AGC
AKT3	TCGA-B5-A11E	UCEC	M	278	I	FALSE	NA	278	AKT3	828	0.058697462	TRUE	FALSE	AGC
AKT3	TCGA-DK-A3WW	BLCA	D	280	H	FALSE	NA	280	AKT3	830	0.983128517	FALSE	FALSE	AGC
AKT3	cSCCP6	NA	K	281	E	FALSE	NA	281	AKT3	831	0.896172631	FALSE	FALSE	AGC
AKT3	T155	NA	K	286	Q	FALSE	NA	286	AKT3	885	0.773104605	FALSE	FALSE	AGC
AKT3	TCGA-D7-8573	STAD	I	287	S	FALSE	NA	287	AKT3	886	0.726050709	FALSE	FALSE	AGC
AKT3	TCGA-AX-A0J1	UCEC	A	300	V	FALSE	NA	300	AKT3	899	0.73289326	FALSE	FALSE	AGC
AKT3	TCGA-78-7162	LUAD	A	300	T	FALSE	NA	300	AKT3	899	0.73289326	FALSE	FALSE	AGC
AKT3	TCGA-95-7043	LUAD	A	301	D	FALSE	NA	301	AKT3	1618	0.915703801	FALSE	FALSE	AGC
AKT3	TCGA-CR-5243	HNSC	F	306	F	TRUE	NA	306	AKT3	1625	0.917277701	FALSE	FALSE	AGC
AKT3	TCGA-AR-A0TU	BRCA	P	310	A	FALSE	NA	310	AKT3	1629	0.971611352	FALSE	FALSE	AGC
AKT3	LUAD-CHTN-Z4716A	NA	G	331	G	TRUE	NA	331	AKT3	1668	0.941884023	FALSE	FALSE	AGC
AKT3	TCGA-BA-4074	HNSC	R	343	M	FALSE	NA	343	AKT3	1682	0.917277701	FALSE	FALSE	AGC
AKT3	TCGA-CA-6717	COADREAD	E	352	D	FALSE	NA	352	AKT3	1700	0.909513944	FALSE	FALSE	AGC
AKT3	TCGA-EQ-5647	STAD	L	354	R	FALSE	NA	354	AKT3	1702	0.94262468	FALSE	FALSE	AGC
AKT3	LUAD-NYU1051S	NA	L	354	L	TRUE	NA	354	AKT3	1702	0.94262468	FALSE	FALSE	AGC
AKT3	TCGA-AX-A05Z	UCEC	R	367	Q	FALSE	NA	367	AKT3	1720	0.917277701	FALSE	FALSE	AGC
AKT3	TCGA-AP-A0LM	UCEC	R	367	Q	FALSE	NA	367	AKT3	1720	0.917277701	FALSE	FALSE	AGC
AKT3	TCGA-AC-A2FF	BRCA	A	373	G	FALSE	NA	373	AKT3	1727	0.946980559	FALSE	FALSE	AGC
AKT3	TCGA-FI-A2EW	UCEC	G	392	E	FALSE	NA	392	AKT3	1748	0.971611352	FALSE	FALSE	AGC
AKT3	TCGA-85-6561	LUSC	D	395	E	FALSE	NA	395	AKT3	1753	0.906808794	FALSE	FALSE	AGC
AKT3	TCGA-B5-A11J	UCEC	A	396	A	TRUE	NA	396	AKT3	1754	0.639028101	FALSE	FALSE	AGC
AKT3	TCGA-CR-7367	HNSC	S	403	G	FALSE	NA	403	AKT3	1761	0.917277701	FALSE	FALSE	AGC
AKT3	TCGA-DR-A0ZM	CESC	F	404	L	FALSE	NA	404	AKT3	1762	0.812978843	FALSE	FALSE	AGC
AKT3	TCGA-B5-A11E	UCEC	V	419	A	FALSE	NA	419	NA	NA	NA	NA	FALSE	AGC
AKT3	TCGA-F1-6177	STAD	V	419	A	FALSE	NA	419	NA	NA	NA	NA	FALSE	AGC
AKT3	ESO-0019	NA	T	445	T	TRUE	NA	445	NA	NA	NA	NA	FALSE	AGC
AKT3	TCGA-ER-A19F	SKCM	P	449	S	FALSE	NA	449	NA	NA	NA	NA	FALSE	AGC
AKT3	TCGA-AA-3525	COADREAD	D	461	D	TRUE	NA	461	NA	NA	NA	NA	FALSE	AGC
AKT3	TCGA-BT-A0S7	BLCA	Q	470	Q	TRUE	NA	470	NA	NA	NA	NA	FALSE	AGC
AKT3	TCGA-AP-A0LD	UCEC	S	472	S	TRUE	NA	472	NA	NA	NA	NA	FALSE	AGC
AKT3	TCGA-EI-6917	COADREAD	R	478	Q	FALSE	NA	478	NA	NA	NA	NA	FALSE	AGC
AKT3	TCGA-G4-6317	COADREAD	R	478	Q	FALSE	NA	478	NA	NA	NA	NA	FALSE	AGC
ALK	TCGA-CI-6620	COADREAD	L	9	L	TRUE	NA	9	NA	NA	NA	NA	TRUE	TYR
ALK	TCGA-AH-6644	COADREAD	L	9	L	TRUE	NA	9	NA	NA	NA	NA	TRUE	TYR
ALK	TCGA-AY-6196	COADREAD	L	9	L	TRUE	NA	9	NA	NA	NA	NA	TRUE	TYR
ALK	TCGA-AU-6004	COADREAD	L	9	L	TRUE	NA	9	NA	NA	NA	NA	TRUE	TYR
ALK	587376	NA	F	58	L	FALSE	NA	58	NA	NA	NA	NA	TRUE	TYR
ALK	TCGA-AU-6004	COADREAD	V	60	M	FALSE	NA	60	NA	NA	NA	NA	TRUE	TYR
ALK	LUAD-S01356	NA	S	62	S	TRUE	NA	62	NA	NA	NA	NA	TRUE	TYR
ALK	TCGA-24-2267	OVARY	F	64	L	FALSE	NA	64	NA	NA	NA	NA	TRUE	TYR
ALK	HCC98T	NA	F	64	F	TRUE	NA	64	NA	NA	NA	NA	TRUE	TYR
ALK	TCGA-05-4397	LUAD	L	80	M	FALSE	NA	80	NA	NA	NA	NA	TRUE	TYR
ALK	TCGA-05-4427	LUAD	S	131	S	TRUE	NA	131	NA	NA	NA	NA	TRUE	TYR
ALK	TCGA-95-7043	LUAD	V	132	L	FALSE	NA	132	NA	NA	NA	NA	TRUE	TYR
ALK	TCGA-F1-A448	STAD	R	136	Q	FALSE	NA	136	NA	NA	NA	NA	TRUE	TYR
ALK	TCGA-64-1678	LUAD	V	142	L	FALSE	NA	142	NA	NA	NA	NA	TRUE	TYR
ALK	587338	NA	R	179	H	FALSE	NA	179	NA	NA	NA	NA	TRUE	TYR
ALK	TCGA-ER-A3ET	SKCM	I	187	N	FALSE	NA	187	NA	NA	NA	NA	TRUE	TYR
ALK	587338	NA	R	188	C	FALSE	NA	188	NA	NA	NA	NA	TRUE	TYR
ALK	B86	BLCA	R	188	H	FALSE	NA	188	NA	NA	NA	NA	TRUE	TYR
ALK	TCGA-G4-6304	COADREAD	E	192	K	FALSE	NA	192	NA	NA	NA	NA	TRUE	TYR
ALK	ESO-717	NA	E	192	K	FALSE	NA	192	NA	NA	NA	NA	TRUE	TYR
ALK	TCGA-AP-A051	UCEC	A	195	V	FALSE	NA	195	NA	NA	NA	NA	TRUE	TYR
ALK	TCGA-IB-7651	PAAD	R	200	K	FALSE	NA	200	NA	NA	NA	NA	TRUE	TYR
ALK	587342	NA	R	200	S	FALSE	NA	200	NA	NA	NA	NA	TRUE	TYR
ALK	TCGA-BS-A0TA	UCEC	A	206	V	FALSE	NA	206	NA	NA	NA	NA	TRUE	TYR
ALK	TCGA-CD-8531	STAD	A	206	V	FALSE	NA	206	NA	NA	NA	NA	TRUE	TYR
ALK	MD-243	NA	A	207	T	FALSE	NA	207	NA	NA	NA	NA	TRUE	TYR
ALK	TCGA-BH-A0HF	BRCA	P	213	L	FALSE	NA	213	NA	NA	NA	NA	TRUE	TYR
ALK	TCGA-BS-A0TA	UCEC	R	214	H	FALSE	NA	214	NA	NA	NA	NA	TRUE	TYR
ALK	TCGA-78-7154	LUAD	L	216	V	FALSE	NA	216	NA	NA	NA	NA	TRUE	TYR
ALK	TCGA-D1-A103	UCEC	Q	218	H	FALSE	NA	218	NA	NA	NA	NA	TRUE	TYR
ALK	TCGA-24-1427	OVARY	S	225	R	FALSE	NA	225	NA	NA	NA	NA	TRUE	TYR
ALK	TCGA-EE-A3AA	SKCM	P	236	S	FALSE	NA	236	NA	NA	NA	NA	TRUE	TYR
ALK	TCGA-17-Z060	LUAD	F	241	F	TRUE	NA	241	NA	NA	NA	NA	TRUE	TYR
ALK	LUAD-NYU315	NA	W	247	S	FALSE	NA	247	NA	NA	NA	NA	TRUE	TYR
ALK	LUAD-E00897	NA	W	247	C	FALSE	NA	247	NA	NA	NA	NA	TRUE	TYR
ALK	H110795	HCC	D	251	V	FALSE	NA	251	NA	NA	NA	NA	TRUE	TYR
ALK	TCGA-AA-3663	COADREAD	S	252	S	TRUE	NA	252	NA	NA	NA	NA	TRUE	TYR
ALK	TCGA-17-Z043	LUAD	S	260	I	FALSE	NA	260	NA	NA	NA	NA	TRUE	TYR
ALK	TCGA-05-4432	LUAD	G	263	V	FALSE	NA	263	NA	NA	NA	NA	TRUE	TYR
ALK	TCGA-A6-2676	COADREAD	G	263	G	TRUE	NA	263	NA	NA	NA	NA	TRUE	TYR
ALK	TCGA-EE-A2MS	SKCM	F	270	F	TRUE	NA	270	NA	NA	NA	NA	TRUE	TYR
ALK	TCGA-FS-A1ZK	SKCM	E	273	E	TRUE	NA	273	NA	NA	NA	NA	TRUE	TYR
ALK	TCGA-FW-A3R5	SKCM	S	277	F	FALSE	NA	277	NA	NA	NA	NA	TRUE	TYR
ALK	TCGA-64-5781	LUAD	P	278	P	TRUE	NA	278	NA	NA	NA	NA	TRUE	TYR
ALK	TCGA-HU-A4GN	STAD	L	280	L	TRUE	NA	280	NA	NA	NA	NA	TRUE	TYR
ALK	TCGA-B0-5694	KIRC	D	282	E	FALSE	NA	282	NA	NA	NA	NA	TRUE	TYR
ALK	TCGA-66-2742	LUSC	R	284	K	FALSE	NA	284	NA	NA	NA	NA	TRUE	TYR
ALK	TCGA-BH-A0E1	BRCA	Q	286	Q	TRUE	NA	286	NA	NA	NA	NA	TRUE	TYR
ALK	TCGA-22-5474	LUSC	S	289	S	TRUE	NA	289	NA	NA	NA	NA	TRUE	TYR
ALK	TCGA-15-1444	GBM	R	291	C	FALSE	NA	291	NA	NA	NA	NA	TRUE	TYR
ALK	TCGA-CA-6717	COADREAD	R	291	C	FALSE	NA	291	NA	NA	NA	NA	TRUE	TYR
ALK	587330	NA	R	291	H	FALSE	NA	291	NA	NA	NA	NA	TRUE	TYR
ALK	TCGA-AA-3950	NA	R	292	C	FALSE	NA	292	NA	NA	NA	NA	TRUE	TYR
ALK	TCGA-D3-A3ML	SKCM	I	293	I	TRUE	NA	293	NA	NA	NA	NA	TRUE	TYR
ALK	TCGA-G4-6628	COADREAD	P	294	P	TRUE	NA	294	NA	NA	NA	NA	TRUE	TYR
ALK	LUAD-F00089	NA	P	294	T	FALSE	NA	294	NA	NA	NA	NA	TRUE	TYR
ALK	TCGA-D3-A3C7	SKCM	S	295	F	FALSE	NA	295	NA	NA	NA	NA	TRUE	TYR
ALK	TCGA-DS-A1OB	CESC	S	295	S	TRUE	NA	295	NA	NA	NA	NA	TRUE	TYR
ALK	TCGA-ER-A19E	SKCM	E	296	K	FALSE	NA	296	NA	NA	NA	NA	TRUE	TYR
ALK	LUAD-74TBW	NA	R	311	L	FALSE	NA	311	NA	NA	NA	NA	TRUE	TYR
ALK	TCGA-DK-A2I2	BLCA	P	316	R	FALSE	NA	316	NA	NA	NA	NA	TRUE	TYR
ALK	TCGA-D3-A5GU	SKCM	S	319	F	FALSE	NA	319	NA	NA	NA	NA	TRUE	TYR
ALK	YUKLAB	SKCM	S	319	F	FALSE	NA	319	NA	NA	NA	NA	TRUE	TYR
ALK	TCGA-FW-A3R5	SKCM	L	321	L	TRUE	NA	321	NA	NA	NA	NA	TRUE	TYR
ALK	TCGA-AA-3510	COADREAD	L	321	I	FALSE	NA	321	NA	NA	NA	NA	TRUE	TYR
ALK	TCGA-AA-3663	COADREAD	L	322	I	FALSE	NA	322	NA	NA	NA	NA	TRUE	TYR
ALK	TCGA-BB-7872	HNSC	S	326	L	FALSE	NA	326	NA	NA	NA	NA	TRUE	TYR
ALK	24T	NA	S	329	F	FALSE	NA	329	NA	NA	NA	NA	TRUE	TYR
ALK	TCGA-CG-4469	STAD	K	330	R	FALSE	NA	330	NA	NA	NA	NA	TRUE	TYR
ALK	TCGA-DS-A1OB	CESC	I	333	I	TRUE	NA	333	NA	NA	NA	NA	TRUE	TYR
ALK	TCGA-20-1683	NA	S	342	S	TRUE	NA	342	NA	NA	NA	NA	TRUE	TYR
ALK	TCGA-D7-6528	STAD	E	343	Q	FALSE	NA	343	NA	NA	NA	NA	TRUE	TYR
ALK	TCGA-05-4382	LUAD	V	349	F	FALSE	NA	349	NA	NA	NA	NA	TRUE	TYR
ALK	TCGA-BR-8680	STAD	S	350	L	FALSE	NA	350	NA	NA	NA	NA	TRUE	TYR
ALK	TCGA-22-4599	LUSC	V	351	V	TRUE	NA	351	NA	NA	NA	NA	TRUE	TYR
ALK	TCGA-17-Z030	LUAD	H	352	H	TRUE	NA	352	NA	NA	NA	NA	TRUE	TYR
ALK	TCGA-DU-6392	LGG	R	353	R	TRUE	NA	353	NA	NA	NA	NA	TRUE	TYR
ALK	TCGA-GN-A266	SKCM	I	375	I	TRUE	NA	375	NA	NA	NA	NA	TRUE	TYR
ALK	TCGA-EI-6917	COADREAD	I	375	I	TRUE	NA	375	NA	NA	NA	NA	TRUE	TYR
ALK	TCGA-EE-A2MS	SKCM	P	381	L	FALSE	NA	381	NA	NA	NA	NA	TRUE	TYR
ALK	TCGA-EE-A2GC	SKCM	G	382	G	TRUE	NA	382	NA	NA	NA	NA	TRUE	TYR
ALK	TCGA-D9-A6EC	SKCM	G	391	E	FALSE	NA	391	NA	NA	NA	NA	TRUE	TYR
ALK	TCGA-AP-A0LM	UCEC	I	393	S	FALSE	NA	393	NA	NA	NA	NA	TRUE	TYR
ALK	TCGA-AA-3864	NA	I	393	I	TRUE	NA	393	NA	NA	NA	NA	TRUE	TYR
ALK	TCGA-AA-3976	NA	G	394	R	FALSE	NA	394	NA	NA	NA	NA	TRUE	TYR
ALK	TCGA-CR-7390	HNSC	R	395	H	FALSE	NA	395	NA	NA	NA	NA	TRUE	TYR
ALK	ESOSCC158T	NA	R	395	H	FALSE	NA	395	NA	NA	NA	NA	TRUE	TYR
ALK	TCGA-BS-A0UV	UCEC	S	408	Y	FALSE	NA	408	NA	NA	NA	NA	TRUE	TYR
ALK	585210	NA	S	409	I	FALSE	NA	409	NA	NA	NA	NA	TRUE	TYR
ALK	TCGA-FS-A4FC	SKCM	G	410	E	FALSE	NA	410	NA	NA	NA	NA	TRUE	TYR
ALK	TCGA-78-7156	LUAD	S	415	S	TRUE	NA	415	NA	NA	NA	NA	TRUE	TYR
ALK	TCGA-AF-6136	COADREAD	F	420	L	FALSE	NA	420	NA	NA	NA	NA	TRUE	TYR
ALK	TCGA-AA-3977	NA	A	421	V	FALSE	NA	421	NA	NA	NA	NA	TRUE	TYR
ALK	TCGA-D3-A5GO	SKCM	N	424	S	FALSE	NA	424	NA	NA	NA	NA	TRUE	TYR
ALK	TCGA-AP-A0LT	UCEC	C	425	Y	FALSE	NA	425	NA	NA	NA	NA	TRUE	TYR
ALK	TCGA-AG-A002	COADREAD	C	425	C	TRUE	NA	425	NA	NA	NA	NA	TRUE	TYR
ALK	TCGA-55-8205	LUAD	S	426	C	FALSE	NA	426	NA	NA	NA	NA	TRUE	TYR
ALK	ESO-224	NA	K	434	T	FALSE	NA	434	NA	NA	NA	NA	TRUE	TYR
ALK	TCGA-AA-3715	NA	A	436	V	FALSE	NA	436	NA	NA	NA	NA	TRUE	TYR
ALK	TCGA-91-6831	LUAD	S	439	S	TRUE	NA	439	NA	NA	NA	NA	TRUE	TYR
ALK	TCGA-44-6777	LUAD	S	439	I	FALSE	NA	439	NA	NA	NA	NA	TRUE	TYR
ALK	TCGA-D1-A17Q	UCEC	S	440	S	TRUE	NA	440	NA	NA	NA	NA	TRUE	TYR
ALK	TCGA-17-Z031	LUAD	S	440	C	FALSE	NA	440	NA	NA	NA	NA	TRUE	TYR
ALK	TCGA-44-7670	LUAD	G	446	R	FALSE	NA	446	NA	NA	NA	NA	TRUE	TYR
ALK	TCGA-MP-A4TI	LUAD	G	452	W	FALSE	NA	452	NA	NA	NA	NA	TRUE	TYR
ALK	TCGA-91-6829	LUAD	G	452	G	TRUE	NA	452	NA	NA	NA	NA	TRUE	TYR
ALK	TCGA-44-2656	LUAD	Q	453	H	FALSE	NA	453	NA	NA	NA	NA	TRUE	TYR
ALK	TCGA-D9-A6EA	SKCM	H	458	Y	FALSE	NA	458	NA	NA	NA	NA	TRUE	TYR
ALK	TCGA-38-4626	LUAD	D	460	Y	FALSE	NA	460	NA	NA	NA	NA	TRUE	TYR
ALK	TCGA-44-4112	LUAD	E	467	D	FALSE	NA	467	NA	NA	NA	NA	TRUE	TYR
ALK	TCGA-53-7813	LUAD	P	475	P	TRUE	NA	475	NA	NA	NA	NA	TRUE	TYR
ALK	TCGA-AM-5820	COADREAD	V	476	A	FALSE	NA	476	NA	NA	NA	NA	TRUE	TYR
ALK	TCGA-AG-A002	COADREAD	Y	479	D	FALSE	NA	479	NA	NA	NA	NA	TRUE	TYR
ALK	TCGA-55-7995	LUAD	C	480	Y	FALSE	NA	480	NA	NA	NA	NA	TRUE	TYR
ALK	TCGA-EE-A29E	SKCM	E	483	K	FALSE	NA	483	NA	NA	NA	NA	TRUE	TYR
ALK	RK004_C01	NA	G	485	S	FALSE	NA	485	NA	NA	NA	NA	TRUE	TYR
ALK	TCGA-B5-A0JY	UCEC	F	486	L	FALSE	NA	486	NA	NA	NA	NA	TRUE	TYR
ALK	TCGA-EE-A29M	SKCM	F	486	F	TRUE	NA	486	NA	NA	NA	NA	TRUE	TYR
ALK	21468	LUAD	P	496	L	FALSE	NA	496	NA	NA	NA	NA	TRUE	TYR
ALK	16660	LUAD	P	496	L	FALSE	NA	496	NA	NA	NA	NA	TRUE	TYR
ALK	TCGA-EE-A2MJ	SKCM	R	504	R	TRUE	NA	504	NA	NA	NA	NA	TRUE	TYR
ALK	TCGA-EE-A3JI	SKCM	T	505	T	TRUE	NA	505	NA	NA	NA	NA	TRUE	TYR
ALK	90003	NA	L	521	P	FALSE	NA	521	NA	NA	NA	NA	TRUE	TYR
ALK	YUKLAB	SKCM	E	530	K	FALSE	NA	530	NA	NA	NA	NA	TRUE	TYR
ALK	ESO-0013	NA	T	535	P	FALSE	NA	535	NA	NA	NA	NA	TRUE	TYR
ALK	TCGA-CA-6717	COADREAD	F	539	C	FALSE	NA	539	NA	NA	NA	NA	TRUE	TYR
ALK	TCGA-17-Z036	LUAD	P	542	R	FALSE	NA	542	NA	NA	NA	NA	TRUE	TYR
ALK	24303	LUAD	P	542	R	FALSE	NA	542	NA	NA	NA	NA	TRUE	TYR
ALK	16929	LUAD	P	542	R	FALSE	NA	542	NA	NA	NA	NA	TRUE	TYR
ALK	TCGA-AA-3845	NA	E	549	D	FALSE	NA	549	NA	NA	NA	NA	TRUE	TYR
ALK	587284	NA	R	551	Q	FALSE	NA	551	NA	NA	NA	NA	TRUE	TYR
ALK	YUGASP	SKCM	R	551	Q	FALSE	NA	551	NA	NA	NA	NA	TRUE	TYR
ALK	ME020T	NA	R	557	C	FALSE	NA	557	NA	NA	NA	NA	TRUE	TYR
ALK	MEL-JWCI-WGS-1	SKCM	R	557	C	FALSE	NA	557	NA	NA	NA	NA	TRUE	TYR
ALK	ME020	SKCM	R	557	C	FALSE	NA	557	NA	NA	NA	NA	TRUE	TYR
ALK	TCGA-GF-A3OT	SKCM	G	558	V	FALSE	NA	558	NA	NA	NA	NA	TRUE	TYR
ALK	TCGA-AZ-6608	NA	L	560	S	FALSE	NA	560	NA	NA	NA	NA	TRUE	TYR
ALK	TCGA-55-1592	LUAD	S	565	P	FALSE	NA	565	NA	NA	NA	NA	TRUE	TYR
ALK	TCGA-50-5930	LUAD	L	566	F	FALSE	NA	566	NA	NA	NA	NA	TRUE	TYR
ALK	TCGA-DU-6392	LGG	V	569	M	FALSE	NA	569	NA	NA	NA	NA	TRUE	TYR
ALK	TCGA-EE-A29L	SKCM	G	574	E	FALSE	NA	574	NA	NA	NA	NA	TRUE	TYR
ALK	TCGA-D8-A27G	BRCA	E	576	Q	FALSE	NA	576	NA	NA	NA	NA	TRUE	TYR
ALK	TCGA-05-4410	LUAD	R	579	R	TRUE	NA	579	NA	NA	NA	NA	TRUE	TYR
ALK	TCGA-G2-A2EO	BLCA	V	584	V	TRUE	NA	584	NA	NA	NA	NA	TRUE	TYR
ALK	TCGA-AA-3984	NA	V	584	V	TRUE	NA	584	NA	NA	NA	NA	TRUE	TYR
ALK	TCGA-AG-3609	COADREAD	A	585	T	FALSE	NA	585	NA	NA	NA	NA	TRUE	TYR
ALK	TCGA-91-6836	LUAD	A	585	A	TRUE	NA	585	NA	NA	NA	NA	TRUE	TYR
ALK	587228	NA	A	585	T	FALSE	NA	585	NA	NA	NA	NA	TRUE	TYR
ALK	TCGA-D3-A5GU	SKCM	A	586	V	FALSE	NA	586	NA	NA	NA	NA	TRUE	TYR
ALK	TCGA-CV-5441	HNSC	Q	594	K	FALSE	NA	594	NA	NA	NA	NA	TRUE	TYR
ALK	TCGA-IH-A3EA	SKCM	L	601	F	FALSE	NA	601	NA	NA	NA	NA	TRUE	TYR
ALK	TCGA-AA-3861	NA	L	601	L	TRUE	NA	601	NA	NA	NA	NA	TRUE	TYR
ALK	TCGA-49-6767	LUAD	F	607	F	TRUE	NA	607	NA	NA	NA	NA	TRUE	TYR
ALK	TCGA-CM-5868	COADREAD	Q	610	Q	TRUE	NA	610	NA	NA	NA	NA	TRUE	TYR
ALK	YUPROST	SKCM	G	618	R	FALSE	NA	618	NA	NA	NA	NA	TRUE	TYR
ALK	16686	LUAD	S	631	I	FALSE	NA	631	NA	NA	NA	NA	TRUE	TYR
ALK	TCGA-EE-A2GJ	SKCM	L	632	L	TRUE	NA	632	NA	NA	NA	NA	TRUE	TYR
ALK	ESO-838	NA	S	639	S	TRUE	NA	639	NA	NA	NA	NA	TRUE	TYR
ALK	TCGA-CG-5721	STAD	G	640	E	FALSE	NA	640	NA	NA	NA	NA	TRUE	TYR
ALK	TCGA-EE-A2MR	SKCM	I	644	I	TRUE	NA	644	NA	NA	NA	NA	TRUE	TYR
ALK	TCGA-FW-A3R5	SKCM	Q	646	Q	TRUE	NA	646	NA	NA	NA	NA	TRUE	TYR
ALK	TCGA-64-1677	LUAD	P	666	P	TRUE	NA	666	NA	NA	NA	NA	TRUE	TYR
ALK	TCGA-49-6767	LUAD	P	666	P	TRUE	NA	666	NA	NA	NA	NA	TRUE	TYR
ALK	LUAD-NYU201	NA	P	666	S	FALSE	NA	666	NA	NA	NA	NA	TRUE	TYR
ALK	91T	NA	P	666	L	FALSE	NA	666	NA	NA	NA	NA	TRUE	TYR
ALK	TCGA-EE-A182	SKCM	G	667	G	TRUE	NA	667	NA	NA	NA	NA	TRUE	TYR
ALK	YUMER	SKCM	E	668	K	FALSE	NA	668	NA	NA	NA	NA	TRUE	TYR
ALK	TCGA-D9-A3Z1	SKCM	S	670	L	FALSE	NA	670	NA	NA	NA	NA	TRUE	TYR
ALK	TCGA-EE-A20C	SKCM	Q	673	Q	TRUE	NA	673	NA	NA	NA	NA	TRUE	TYR
ALK	TCGA-AA-3818	NA	Q	673	K	FALSE	NA	673	NA	NA	NA	NA	TRUE	TYR
ALK	TCGA-EE-A29D	SKCM	P	675	L	FALSE	NA	675	NA	NA	NA	NA	TRUE	TYR
ALK	TCGA-05-4398	LUAD	P	679	H	FALSE	NA	679	NA	NA	NA	NA	TRUE	TYR
ALK	TCGA-ET-A39T	THCA	T	686	T	TRUE	NA	686	NA	NA	NA	NA	TRUE	TYR
ALK	TCGA-78-7155	LUAD	G	689	G	TRUE	NA	689	NA	NA	NA	NA	TRUE	TYR
ALK	TCGA-CQ-6220	HNSC	G	692	R	FALSE	NA	692	NA	NA	NA	NA	TRUE	TYR
ALK	YURUS	SKCM	G	692	R	FALSE	NA	692	NA	NA	NA	NA	TRUE	TYR
ALK	TCGA-FK-A3S3	THCA	P	693	S	FALSE	NA	693	NA	NA	NA	NA	TRUE	TYR
ALK	H080204	HCC	G	695	V	FALSE	NA	695	NA	NA	NA	NA	TRUE	TYR
ALK	TCGA-17-Z001	LUAD	S	711	R	FALSE	NA	711	NA	NA	NA	NA	TRUE	TYR
ALK	TCGA-ER-A19M	SKCM	G	715	G	TRUE	NA	715	NA	NA	NA	NA	TRUE	TYR
ALK	TCGA-AX-A05Z	UCEC	W	726	C	FALSE	NA	726	NA	NA	NA	NA	TRUE	TYR
ALK	TCGA-CM-6171	COADREAD	T	731	T	TRUE	NA	731	NA	NA	NA	NA	TRUE	TYR
ALK	cSCCP6	NA	G	740	E	FALSE	NA	740	NA	NA	NA	NA	TRUE	TYR
ALK	TCGA-BR-7703	STAD	G	743	G	TRUE	NA	743	NA	NA	NA	NA	TRUE	TYR
ALK	TCGA-BR-6452	STAD	G	743	G	TRUE	NA	743	NA	NA	NA	NA	TRUE	TYR
ALK	TCGA-EE-A2MD	SKCM	G	744	G	TRUE	NA	744	NA	NA	NA	NA	TRUE	TYR
ALK	TCGA-AX-A060	UCEC	G	746	C	FALSE	NA	746	NA	NA	NA	NA	TRUE	TYR
ALK	TCGA-AA-3947	NA	G	746	G	TRUE	NA	746	NA	NA	NA	NA	TRUE	TYR
ALK	TCGA-EE-A2M5	SKCM	G	747	E	FALSE	NA	747	NA	NA	NA	NA	TRUE	TYR
ALK	ESO-120	NA	K	748	T	FALSE	NA	748	NA	NA	NA	NA	TRUE	TYR
[truncated: 62,555 more rows]
