# Supplementary material for: Analysis of somatic mutations across the kinome reveals loss-of-function mutations in multiple cancer types
Source: Sci Rep. 2017 Jul 25;7:6418. doi: 10.1038/s41598-017-06366-x (PMC5527104; doi:10.1038/s41598-017-06366-x)
Supplement: Supplementary file 4 — Supplementary Table S4 [file 41598_2017_6366_MOESM4_ESM.csv]

Aligned_Column	Fisher.P	Fisher.FDR	AAK1_1	AATK_1	ABL1_2	ABL2_1	ACVR1_1	ACVR1B_1	ACVR1C_1	ACVR2A_1	ACVR2B_1	ACVRL1_1	ADCK1_2	ADCK2_1	ADCK3_1	ADCK4_1	ADCK5_1	ADRBK1_1	ADRBK2_1	AKT1_1	AKT2_1	AKT3_1	ALK_1	AMHR2_1	ANKK1_1	ARAF_1	AURKA_1	AURKB_1	AURKC_1	AXL_2	BLK_1	BMP2K_1	BMPR1A_1	BMPR1B_1	BMPR2_1	BMX_1	BRAF_1	BRSK1_1	BRSK2_1	BTK_1	BUB1_1	BUB1B_1	CAMK1_1	CAMK1D_1	CAMK1G_1	CAMK2A_2	CAMK2B_1	CAMK2D_1	CAMK2G_8
1			-	-	-	-	-	-	-	-	-	-	-	-	-	-	-	-	-	-	-	-	-	-	-	-	-	-	-	-	-	-	-	-	-	-	-	-	-	-	-	-	-	-	-	-	-	-	-
2			-	-	-	-	-	-	-	-	-	-	-	-	-	-	-	-	-	-	-	-	-	-	-	-	-	-	-	-	-	-	-	-	-	-	-	-	-	-	-	-	-	-	-	-	-	-	-
3			-	-	-	-	-	-	-	-	-	-	-	-	-	-	-	-	-	-	-	-	-	-	-	-	-	-	-	-	-	-	-	-	-	-	-	-	-	-	-	-	-	-	-	-	-	-	-
4			-	-	-	-	-	-	-	-	-	-	-	-	-	-	-	-	-	-	-	-	-	-	-	-	-	-	-	-	-	-	-	-	-	-	-	-	-	-	-	-	-	-	-	-	-	-	-
5			-	-	-	-	-	-	-	-	-	-	-	-	-	-	-	-	-	-	-	-	-	-	-	-	-	-	-	-	-	-	-	-	-	-	-	-	-	-	-	-	-	-	-	-	-	-	-
6			-	-	-	-	-	-	-	-	-	-	-	-	-	-	-	-	-	-	-	-	-	-	-	-	-	-	-	-	-	-	-	-	-	-	-	-	-	-	-	-	-	-	-	-	-	-	-
7			-	-	-	-	-	-	-	-	-	-	-	-	-	-	-	-	-	-	-	-	-	-	-	-	-	-	-	-	-	-	-	-	-	-	-	-	-	-	-	-	-	-	-	-	-	-	-
8			-	-	-	-	-	-	-	-	-	-	-	-	-	-	-	-	-	-	-	-	-	-	-	-	-	-	-	-	-	-	-	-	-	-	-	-	-	-	-	-	-	-	-	-	-	-	-
9			-	-	-	-	-	-	-	-	-	-	-	-	-	-	-	-	-	-	-	-	-	-	-	-	-	-	-	-	-	-	-	-	-	-	-	-	-	-	-	-	-	-	-	-	-	-	-
10			-	-	-	-	-	-	-	-	-	-	-	-	-	-	-	-	-	-	-	-	-	-	-	-	-	-	-	-	-	-	-	-	-	-	-	-	-	-	-	-	-	-	-	-	-	-	-
11			-	-	-	-	-	-	-	-	-	-	-	-	-	-	-	-	-	-	-	-	-	-	-	-	-	-	-	-	-	-	-	-	-	-	-	-	-	-	-	-	-	-	-	-	-	-	-
12			-	-	-	-	-	-	-	-	-	-	-	-	-	-	-	-	-	-	-	-	-	-	-	-	-	-	-	-	-	-	-	-	-	-	-	-	-	-	-	-	-	-	-	-	-	-	-
13			-	-	-	-	-	-	-	-	-	-	-	-	-	-	-	-	-	-	-	-	-	-	-	-	-	-	-	-	-	-	-	-	-	-	-	-	-	-	-	-	-	-	-	-	-	-	-
14			-	-	-	-	-	-	-	-	-	-	-	-	-	-	-	-	-	-	-	-	-	-	-	-	-	-	-	-	-	-	-	-	-	-	-	-	-	-	-	-	-	-	-	-	-	-	-
15			-	-	-	-	-	-	-	-	-	-	-	-	-	-	-	-	-	-	-	-	-	-	-	-	-	-	-	-	-	-	-	-	-	-	-	-	-	-	-	-	-	-	-	-	-	-	-
16			-	-	-	-	-	-	-	-	-	-	-	-	-	-	-	-	-	-	-	-	-	-	-	-	-	-	-	-	-	-	-	-	-	-	-	-	-	-	-	-	-	-	-	-	-	-	-
17			-	-	-	-	-	-	-	-	-	-	-	F200	-	-	-	-	-	-	-	-	-	-	-	-	-	-	-	-	-	-	-	-	-	-	-	-	-	-	-	-	-	-	-	-	-	-	-
18	0.815512107	0.971611352	-	-	-	-	-	-	-	-	-	-	-	E201	-	-	-	-	-	-	-	-	-	-	-	-	-	-	-	-	-	-	-	-	-	-	-	-	-	-	-	-	-	-	-	-	-	-	-
19			-	-	-	-	-	-	-	-	-	-	-	N202	-	-	-	-	-	-	-	-	-	-	-	-	-	-	-	-	-	-	-	-	-	-	-	-	-	-	-	-	-	-	-	-	-	-	-
20			-	-	-	-	-	-	-	-	-	-	-	-	-	-	-	-	-	-	-	-	-	-	-	-	-	-	-	-	-	-	-	-	-	-	-	-	-	-	-	-	-	-	-	-	-	-	-
21			-	-	-	-	-	-	-	-	-	-	-	-	-	-	-	-	-	-	-	-	-	-	-	-	-	-	-	-	-	-	-	-	-	-	-	-	-	-	-	-	-	-	-	-	-	-	-
22			-	-	-	-	-	-	-	-	-	-	-	-	-	-	-	-	-	-	-	-	-	-	-	-	-	-	-	-	-	-	-	-	-	-	-	-	-	-	-	-	-	-	-	-	-	-	-
23			-	-	-	-	-	-	-	-	-	-	-	-	-	-	-	-	-	-	-	-	-	-	-	-	-	-	-	-	-	-	-	-	-	-	-	-	-	-	-	-	-	-	-	-	-	-	-
24			-	-	-	-	-	-	-	-	-	-	-	-	-	-	-	-	-	-	-	-	-	-	-	-	-	-	-	-	-	-	-	-	-	-	-	-	-	-	-	-	-	-	-	-	-	-	-
25			-	-	-	-	-	-	-	-	-	-	-	-	-	-	-	-	-	-	-	-	-	-	-	-	-	-	-	-	-	-	-	-	-	-	-	-	-	-	-	-	-	-	-	-	-	-	-
26			-	-	-	-	-	-	-	-	-	-	-	-	-	-	-	-	-	-	-	-	-	-	-	-	-	-	-	-	-	-	-	-	-	-	-	-	-	-	-	-	-	-	-	-	-	-	-
27			-	-	-	-	-	-	-	-	-	-	-	-	-	-	-	-	-	-	-	-	-	-	-	-	-	-	-	-	-	-	-	-	-	-	-	-	-	-	-	-	-	-	-	-	-	-	-
28			-	-	-	-	-	-	-	-	-	-	-	-	-	-	-	-	-	-	-	-	-	-	-	-	-	-	-	-	-	-	-	-	-	-	-	-	-	-	-	-	-	-	-	-	-	-	-
29			-	-	-	-	-	-	-	-	-	-	-	-	-	-	-	-	-	-	-	-	-	-	-	-	-	-	-	-	-	-	-	-	-	-	-	-	-	-	-	-	-	-	-	-	-	-	-
30			-	-	-	-	-	-	-	-	-	-	-	-	-	-	-	-	-	-	-	-	-	-	-	-	-	-	-	-	-	-	-	-	-	-	-	-	-	-	-	-	-	-	-	-	-	-	-
31			-	-	-	-	-	-	-	-	-	-	-	-	-	-	-	-	-	-	-	-	-	-	-	-	-	-	-	-	-	-	-	-	-	-	-	-	-	-	-	-	-	-	-	-	-	-	-
32			-	-	-	-	-	-	-	-	-	-	-	-	-	-	-	-	-	-	-	-	-	-	-	-	-	-	-	-	-	-	-	-	-	-	-	-	-	-	-	-	-	-	-	-	-	-	-
33			-	-	-	-	-	-	-	-	-	-	-	-	-	-	-	-	-	-	-	-	-	-	-	-	-	-	-	-	-	-	-	-	-	-	-	-	-	-	-	-	-	-	-	-	-	-	-
34			-	-	-	-	-	-	-	-	-	-	-	-	-	-	-	-	-	-	-	-	-	-	-	-	-	-	-	-	-	-	-	-	-	-	-	-	-	-	-	-	-	-	-	-	-	-	-
35			-	-	-	-	-	-	-	-	-	-	-	-	-	-	-	-	-	-	-	-	-	-	-	-	-	-	-	-	-	-	-	-	-	-	-	-	-	-	-	-	-	-	-	-	-	-	-
36			-	-	-	-	-	-	-	-	-	-	-	-	-	-	-	-	-	-	-	-	-	-	-	-	-	-	-	-	-	-	-	-	-	-	-	-	-	-	-	-	-	-	-	-	-	-	-
37			-	-	-	-	-	-	-	-	-	-	-	-	-	-	-	-	-	-	-	-	-	-	-	-	-	-	-	-	-	-	-	-	-	-	-	-	-	-	-	-	-	-	-	-	-	-	-
38			-	-	-	-	-	-	-	-	-	-	-	-	-	-	-	-	-	-	-	-	-	-	-	-	-	-	-	-	-	-	-	-	-	-	-	-	-	-	-	-	-	-	-	-	-	-	-
39			-	-	-	-	-	-	-	-	-	-	-	R203	-	-	-	-	-	-	-	-	-	-	-	-	-	-	-	-	-	-	-	-	-	-	-	-	-	-	-	-	-	-	-	-	-	-	-
40			-	-	-	-	-	-	-	-	-	-	-	E204	-	-	-	-	-	-	-	-	-	-	-	-	-	-	-	-	-	-	-	-	-	-	-	-	-	-	-	-	-	-	-	-	-	-	-
41			-	-	-	-	-	-	-	-	-	-	-	P205	-	-	-	-	-	-	-	-	-	-	-	-	-	-	-	-	-	-	-	-	-	-	-	-	-	-	-	-	-	-	-	-	-	-	-
42			-	-	-	-	-	-	-	-	-	-	-	V206	-	-	-	-	-	-	-	-	-	-	-	-	-	-	-	-	-	-	-	-	-	-	-	-	-	-	-	-	-	-	-	-	-	-	-
43			-	-	-	-	-	-	-	-	-	-	-	G207	-	-	-	-	-	-	-	-	-	-	-	-	-	-	-	-	-	-	-	-	-	-	-	-	-	-	-	-	-	-	-	-	-	-	-
44			-	-	-	-	-	-	-	-	-	-	-	S208	-	-	-	-	-	-	-	-	-	-	-	-	-	-	-	-	-	-	-	-	-	-	-	-	-	-	-	-	-	-	-	-	-	-	-
45			-	-	-	-	-	-	-	-	-	-	-	G209	-	-	-	-	-	-	-	-	-	-	-	-	-	-	-	-	-	-	-	-	-	-	-	-	-	-	-	-	-	-	-	-	-	-	-
46			-	-	-	-	-	-	-	-	-	-	-	C210	-	-	-	-	-	-	-	-	-	-	-	-	-	-	-	-	-	-	-	-	-	-	-	-	-	-	-	-	-	-	-	-	-	-	-
47			-	-	-	-	-	-	-	-	-	-	-	V211	-	-	-	-	-	-	-	-	-	-	-	-	-	-	-	-	-	-	-	-	-	-	-	-	-	-	-	-	-	-	-	-	-	-	-
48			-	-	-	-	-	-	-	-	-	-	-	A212	-	-	-	-	-	-	-	-	-	-	-	-	-	-	-	-	-	-	-	-	-	-	-	-	-	-	-	-	-	-	-	-	-	-	-
49			-	-	-	-	-	-	-	-	-	-	-	Q213	-	-	-	-	-	-	-	-	-	-	-	-	-	-	-	-	-	-	-	-	-	-	-	-	-	-	-	-	-	-	-	-	-	-	-
50			-	-	-	-	-	-	-	-	-	-	-	V214	-	-	-	-	-	-	-	-	-	-	-	-	-	-	-	-	-	-	-	-	-	-	-	-	-	-	-	-	-	-	-	-	-	-	-
51			-	-	-	-	-	-	-	-	-	-	-	-	-	-	-	-	-	-	-	-	-	-	-	-	-	-	-	-	-	-	-	-	-	-	-	-	-	-	-	-	-	-	-	-	-	-	-
52			-	-	-	-	-	-	-	-	-	-	-	Y215	-	-	-	-	-	-	-	-	-	-	-	-	-	-	-	-	-	-	-	-	-	-	-	-	-	-	-	-	-	-	-	-	-	-	-
53			-	-	-	-	-	-	-	-	-	-	-	K216	-	-	-	-	-	-	-	-	-	-	-	-	-	-	-	-	-	-	-	-	-	-	-	-	-	-	-	-	-	-	-	-	-	-	-
54			-	-	-	-	-	-	-	-	-	-	-	A217	-	-	-	-	-	-	-	-	-	-	-	-	-	-	-	-	-	-	-	-	-	-	-	-	-	-	-	-	-	-	-	-	-	-	-
55			-	-	-	-	-	-	-	-	-	-	-	Y218	-	-	-	-	-	-	-	-	-	-	-	-	-	-	-	-	-	-	-	-	-	-	-	-	-	-	-	-	-	-	-	-	-	-	-
56			-	-	-	-	-	-	-	-	-	-	-	A219	-	-	-	-	-	-	-	-	-	-	-	-	-	-	-	-	-	-	-	-	-	-	-	-	-	-	-	-	-	-	-	-	-	-	-
57			-	-	-	-	-	-	-	-	-	-	-	N220	-	-	-	-	-	-	-	-	-	-	-	-	-	-	-	-	-	-	-	-	-	-	-	-	-	-	-	-	-	-	-	-	-	-	-
58			-	-	-	-	-	-	-	-	-	-	-	T221	-	-	-	-	-	-	-	-	-	-	-	-	-	-	-	-	-	-	-	-	-	-	-	-	-	-	-	-	-	-	-	-	-	-	-
59			-	-	-	-	-	-	-	-	-	-	-	A222	-	-	-	-	-	-	-	-	-	-	-	-	-	-	-	-	-	-	-	-	-	-	-	-	-	-	-	-	-	-	-	-	-	-	-
60			-	-	-	-	-	-	-	-	-	-	-	-	-	-	-	-	-	-	-	-	-	-	-	-	-	-	-	-	-	-	-	-	-	-	-	-	-	-	-	-	-	-	-	-	-	-	-
61			-	-	-	-	-	-	-	-	-	-	-	F223	-	-	-	-	-	-	-	-	-	-	-	-	-	-	-	-	-	-	-	-	-	-	-	-	-	-	-	-	-	-	-	-	-	-	-
62			-	-	-	-	-	-	-	-	-	-	-	L224	-	-	-	-	-	-	-	-	-	-	-	-	-	-	-	-	-	-	-	-	-	-	-	-	-	-	-	-	-	-	-	-	-	-	-
63			-	-	-	-	-	-	-	-	-	-	-	-	-	-	-	-	-	-	-	-	-	-	-	-	-	-	-	-	-	-	-	-	-	-	-	-	-	-	-	-	-	-	-	-	-	-	-
64			-	-	-	-	-	-	-	-	-	-	-	-	-	-	-	-	-	-	-	-	-	-	-	-	-	-	-	-	-	-	-	-	-	-	-	-	-	-	-	-	-	-	-	-	-	-	-
65			-	-	-	-	-	-	-	-	-	-	-	E225	-	-	-	-	-	-	-	-	-	-	-	-	-	-	-	-	-	-	-	-	-	-	-	-	-	-	-	Y766	-	-	-	-	-	-	-
66	0.221876555	0.812978843	V46	L125	I261	I288	I208	I207	I195	L192	L190	V202	-	T226	-	-	-	F191	F191	F150	F152	F148	I1116	L203	E22	V310	F133	F77	F43	V527	L241	V51	I234	I204	L203	I417	I457	Y34	Y19	L402	V787	C767	Y20	F23	F23	Y13	Y14	Y14	Y14
67	0.600624837	0.929458547	T47	L126	T262	T289	T209	V208	V196	Q193	Q191	A203	-	D227	-	-	-	S192	S192	E151	D153	D149	T1117	C204	G23	Q311	E134	E78	E44	A528	R242	T52	Q235	Q205	K204	T418	T458	R35	R20	T403	Y788	I768	D21	E24	I24	Q14	Q15	Q15	Q15
68	0.828832919	0.971611352	V48	Y127	M263	M290	L210	L209	L197	L194	L192	L204	-	S228	-	-	-	V193	V193	Y152	Y154	Y150	L1118	F205	D24	L312	I135	I79	I45	L529	L243	L53	M236	M206	L205	L419	V459	L36	L21	F404	V789	K769	F22	F25	F25	L15	L16	L16	L16
69	0.418158031	0.909513944	D49	L128	K264	K291	L211	Q210	Q198	L195	L193	V205	-	V229	-	-	-	H194	H194	L153	L155	L151	I1119	S206	W25	L313	G136	G80	G46	G530	V244	E54	V237	V207	L206	L420	G460	E37	E22	L405	H790	R770	R23	K26	M26	F16	Y17	F17	F17
70	0.390336362	0.896172631	E50	K129	H265	H292	E212	E211	E199	E196	E194	E206	-	Q230	-	-	-	R195	R195	K154	K156	K152	R1120	Q207	R26	K314	R137	R81	R47	K531	R245	E55	R238	K208	E207	K421	Q461	K38	K23	K406	H791	E771	D24	E27	E27	E17	E18	E18	E18
71	0.72542449	0.951238089	V51	E130	K266	K293	C213	I212	I200	V197	I195	C207	-	R231	-	-	-	I196	I196	L155	L157	L153	G1121	V208	L27	R315	P138	P82	P48	T532	K246	S56	Q239	Q209	L208	E422	R462	T39	T24	E407	L792	Y772	V25	T28	V28	E18	D19	E19	E19
72	0.901688654	0.983128517	L52	I131	L267	L294	V214	I213	V201	K198	K196	V208	-	L232	-	-	-	I197	I197	L156	L158	L154	L1122	I209	V28	I316	L139	L83	L49	L533	L247	L57	V240	I210	I209	L423	I463	L40	L25	L408	L793	L773	L26	L29	L29	L19	I20	L20	L20
73	0.188711723	0.792380164	A53	G132	G268	G295	G215	G214	G202	A199	A197	G209	-	G233	-	-	-	G198	G198	G157	G159	G155	G1123	R210	A29	G317	G140	G84	G50	G534	G248	A58	G241	G211	G210	G424	G464	G41	G26	G409	G794	I774	G27	G30	G30	G20	G21	G21	G21
74	0.614275018	0.929811381	E54	R133	G269	G296	K216	K215	K203	R200	R198	K210	-	R234	-	-	-	R199	R199	K158	K160	K156	H1124	E211	S30	T318	K141	K85	K51	E535	S249	E59	K242	K212	R211	S425	S465	K42	K27	T410	E795	C775	T28	T31	S31	K21	K22	K22	K22
75			-	-	-	-	-	-	-	-	-	-	-	A235	-	-	-	-	-	-	-	-	-	-	-	-	-	-	-	-	-	-	-	-	-	-	-	-	-	-	-	-	-	-	-	-	-	-	-
76			-	-	-	-	-	-	-	-	-	-	-	S236	-	-	-	-	-	-	-	-	-	-	-	-	-	-	-	-	-	-	-	-	-	-	-	-	-	-	-	-	-	-	-	-	-	-	-
77			-	-	-	-	-	-	-	-	-	-	-	C237	-	-	-	-	-	-	-	-	-	-	-	-	-	-	-	-	-	-	-	-	-	-	-	-	-	-	-	-	-	-	-	-	-	-	-
78			-	-	-	-	-	-	-	-	-	-	-	L238	-	-	-	-	-	-	-	-	-	-	-	-	-	-	-	-	-	-	-	-	-	-	-	-	-	-	-	-	-	-	-	-	-	-	-
79			-	-	-	-	-	-	-	-	-	-	-	P239	-	-	-	-	-	-	-	-	-	-	-	-	-	-	-	-	-	-	-	-	-	-	-	-	-	-	-	-	-	-	-	-	-	-	-
80			-	-	-	-	-	-	-	-	-	-	-	P240	-	-	-	-	-	-	-	-	-	-	-	-	-	-	-	-	-	-	-	-	-	-	-	-	-	-	-	-	-	-	-	-	-	-	-
81			-	-	-	-	-	-	-	-	-	-	-	F241	-	-	-	-	-	-	-	-	-	-	-	-	-	-	-	-	-	-	-	-	-	-	-	-	-	-	-	-	-	-	-	-	-	-	-
82			-	-	-	-	-	-	-	-	-	-	-	S242	-	-	-	-	-	-	-	-	-	-	-	-	-	-	-	-	-	-	-	-	-	-	-	-	-	-	-	-	-	-	-	-	-	-	-
83			-	-	-	-	-	-	-	-	-	-	-	H243	-	-	-	-	-	-	-	-	-	-	-	-	-	-	-	-	-	-	-	-	-	-	-	-	-	-	-	-	-	-	-	-	-	-	-
84			-	-	-	-	-	-	-	-	-	-	-	T244	-	-	-	-	-	-	-	-	-	-	-	-	-	-	-	-	-	-	-	-	-	-	-	-	-	-	-	-	-	-	-	-	-	-	-
85			-	-	-	-	-	-	-	-	-	-	-	G245	-	-	-	-	-	-	-	-	-	-	-	-	-	-	-	-	-	-	-	-	-	-	-	-	-	-	-	-	-	-	-	-	-	-	-
86			-	-	-	-	-	-	-	-	-	-	-	A246	-	-	-	-	-	-	-	-	-	-	-	-	-	-	-	-	-	-	-	-	-	-	-	-	-	-	-	-	-	-	-	-	-	-	-
87			-	-	-	-	-	-	-	-	-	-	-	V247	-	-	-	-	-	-	-	-	-	-	-	-	-	-	-	-	-	-	-	-	-	-	-	-	-	-	-	-	-	-	-	-	-	-	-
88			-	-	-	-	-	-	-	-	-	-	-	G248	-	-	-	-	-	-	-	-	-	-	-	-	-	-	-	-	-	-	-	-	-	-	-	-	-	-	-	-	-	-	-	-	-	-	-
89			-	-	-	-	-	-	-	-	-	-	-	G249	-	M191	-	-	-	-	-	-	-	-	-	-	-	-	-	-	-	-	-	-	-	-	-	-	-	-	-	-	-	-	-	-	-	-	-
90			-	-	-	-	-	-	-	-	-	-	-	L250	-	L192	F179	-	-	-	-	-	-	-	-	-	-	-	-	-	-	-	-	-	-	-	-	-	-	-	-	-	-	-	-	-	-	-	-
91			-	-	-	-	-	-	-	-	-	-	-	R251	-	R193	Q180	-	-	-	-	-	-	-	-	-	-	-	-	-	-	-	-	-	-	-	-	-	-	-	-	-	-	-	-	-	-	-	-
92	0.586696511	0.921457309	-	-	-	-	-	-	-	-	-	-	-	E252	-	V194	E181	-	-	-	-	-	-	-	-	-	-	-	-	-	-	-	-	-	-	-	-	-	-	-	-	-	-	-	-	-	-	-	-
93			-	-	-	-	-	-	-	-	-	-	-	L253	-	L195	V182	-	-	-	-	-	-	-	-	-	-	-	-	-	-	-	-	-	-	-	-	-	-	-	-	-	-	-	-	-	-	-	-
94			-	-	-	-	-	-	-	-	-	-	-	F254	-	E196	D183	-	-	-	-	-	-	-	-	-	-	-	-	-	-	-	-	-	-	-	-	-	-	-	-	-	-	-	-	-	-	-	-
95			-	-	-	-	-	-	-	-	-	-	-	G255	-	E197	E184	-	-	-	-	-	-	-	-	-	-	-	-	-	-	-	-	-	-	-	-	-	-	-	-	-	-	-	-	-	-	-	-
96			-	-	-	-	-	-	-	-	-	-	-	Y256	-	E198	L185	-	-	-	-	-	-	-	-	-	-	-	-	-	-	-	-	-	-	-	-	-	-	-	-	-	-	-	-	-	-	-	-
97			-	-	-	-	-	-	-	-	-	-	-	L257	-	L199	F186	-	-	-	-	-	-	-	-	-	-	-	-	-	-	-	-	-	-	-	-	-	-	-	-	-	-	-	-	-	-	-	-
98			-	-	-	-	-	-	-	-	-	-	-	G258	-	G200	L187	-	-	-	-	-	-	-	-	-	-	-	-	-	-	-	-	-	-	-	-	-	-	-	-	-	-	-	-	-	-	-	-
99			-	-	-	-	-	-	-	-	-	-	-	N259	-	R201	E188	-	-	-	-	-	-	-	-	-	-	-	-	-	-	-	-	-	-	-	-	-	-	-	-	-	-	-	-	-	-	-	-
100			-	-	-	-	-	-	-	-	-	-	-	G260	-	D202	D189	-	-	-	-	-	-	-	-	-	-	-	-	-	-	-	-	-	-	-	-	-	-	-	-	-	-	-	-	-	-	-	-
101			-	-	-	-	-	-	-	-	-	-	-	R261	-	-	F190	-	-	-	-	-	-	-	-	-	-	-	-	-	-	-	-	-	-	-	-	-	-	-	-	-	-	-	-	-	-	-	-
102			-	-	-	-	-	-	-	-	-	-	-	K262	-	-	Q191	-	-	-	-	-	-	-	-	-	-	-	-	-	-	-	-	-	-	-	-	-	-	-	-	-	-	-	-	-	-	-	-
103			-	-	-	-	-	-	-	-	-	-	-	P263	-	-	A192	-	-	-	-	-	-	-	-	-	-	-	-	-	-	-	-	-	-	-	-	-	-	-	-	-	-	-	-	-	-	-	-
104			-	-	-	-	-	-	-	-	-	-	-	P264	-	-	L193	-	-	-	-	-	-	-	-	-	-	-	-	-	-	-	-	-	-	-	-	-	-	-	-	-	-	-	-	-	-	-	-
105			-	-	-	-	-	-	-	-	-	-	-	E265	-	W203	P194	-	-	-	-	-	-	-	-	-	-	-	-	-	-	-	-	-	-	-	-	-	-	-	-	-	-	-	-	-	-	-	-
106			-	-	-	-	-	-	-	-	-	-	-	N266	-	Q204	H195	-	-	-	-	-	-	-	-	-	-	-	-	-	-	-	-	-	-	-	-	-	-	-	-	-	-	-	-	-	-	-	-
107			-	-	-	-	-	-	-	-	-	-	-	L267	-	A205	E196	-	-	-	-	-	-	-	-	-	-	-	-	-	-	-	-	-	-	-	-	-	-	-	-	-	-	-	-	-	-	-	-
108	0.615400219	0.929811381	-	-	-	-	-	-	-	-	-	-	-	A268	-	K206	L197	-	-	-	-	-	-	-	-	-	-	-	-	-	-	-	-	-	-	-	-	-	-	-	-	-	-	-	-	-	-	-	-
109			-	-	-	-	-	-	-	-	-	-	-	D269	-	V207	F198	-	-	-	-	-	-	-	-	-	-	-	-	-	-	-	-	-	-	-	-	-	-	-	-	-	-	-	-	-	-	-	-
110			-	-	-	-	-	-	-	-	-	-	-	Q270	E329	A208	Q199	-	-	-	-	-	-	-	-	-	-	-	-	-	-	-	-	-	-	-	-	-	-	-	-	-	-	-	-	-	-	-	-
111			-	-	-	-	-	-	-	-	-	-	S148	S271	Y330	S209	E200	-	-	-	-	-	-	-	-	-	-	-	-	-	-	-	-	-	-	-	-	-	-	-	-	-	-	-	-	-	-	-	-
112			-	-	-	-	-	-	-	-	-	-	F149	F272	F331	L210	F201	-	-	-	-	-	-	-	-	-	-	-	-	-	-	-	-	-	-	-	-	-	-	-	-	-	-	-	-	-	-	-	-
113			-	-	-	-	-	-	-	-	-	-	D150	L273	E332	E211	D202	-	-	-	-	-	-	-	-	-	-	-	-	-	-	-	-	-	-	-	-	-	-	-	-	-	-	-	-	-	-	-	-
114			-	-	-	-	-	-	-	-	-	-	D151	E274	E333	E212	Y203	-	-	-	-	-	-	-	-	-	-	-	-	-	-	-	-	-	-	-	-	-	-	-	-	-	-	-	-	-	-	-	-
115			-	-	-	-	-	-	-	-	-	-	-	-	-	-	-	-	-	-	-	-	-	-	-	-	-	-	-	-	-	-	-	-	-	-	-	-	-	-	-	-	-	-	-	-	-	-	-
116			-	-	-	-	-	-	-	-	-	-	T152	R275	R334	V213	Q204	-	-	-	-	-	-	-	-	-	-	-	-	-	-	-	-	-	-	-	-	-	-	-	-	-	-	-	-	-	-	-	-
117			-	-	-	-	-	-	-	-	-	-	-	-	-	-	-	-	-	-	-	-	-	-	-	-	-	-	-	-	-	-	-	-	-	-	-	-	-	-	-	-	-	-	-	-	-	-	-
118			-	-	-	-	-	-	-	-	-	-	P153	L276	P335	P214	P205	-	-	-	-	-	-	-	-	-	-	-	-	-	-	-	-	-	-	-	-	-	-	-	-	-	-	-	-	-	-	-	-
119			-	-	-	-	-	-	-	-	-	-	-	-	-	-	-	-	-	-	-	-	-	-	-	-	-	-	-	-	-	-	-	-	-	-	-	-	-	-	-	-	-	-	-	-	-	-	-
120			-	-	-	-	-	-	-	-	-	-	-	-	-	-	-	-	-	-	-	-	-	-	-	-	-	-	-	-	-	-	-	-	-	-	-	-	-	-	-	-	-	-	-	-	-	-	-
121	0.590029314	0.921457309	-	-	-	-	-	-	-	-	-	-	-	-	-	-	-	-	-	-	-	-	-	-	-	-	-	-	-	-	-	-	-	-	-	-	-	-	-	-	-	-	-	-	-	-	-	-	-
122			-	-	-	-	-	-	-	-	-	-	-	-	-	-	-	-	-	-	-	-	-	-	-	-	-	-	-	-	-	-	-	-	-	-	-	-	-	-	-	-	-	-	-	-	-	-	-
123			-	-	-	-	-	-	-	-	-	-	-	-	-	-	-	-	-	-	-	-	-	-	-	-	-	-	-	-	-	-	-	-	-	-	-	-	-	-	-	-	-	-	-	-	-	-	-
124			-	-	-	-	-	-	-	-	-	-	-	L277	-	-	-	-	-	-	-	-	-	-	-	-	-	-	-	-	-	-	-	-	-	-	-	-	-	-	-	-	-	-	-	-	-	-	-
125			-	-	-	-	-	-	-	-	-	-	-	L278	-	-	-	-	-	-	-	-	-	-	-	-	-	-	-	-	-	-	-	-	-	-	-	-	-	-	-	-	-	-	-	-	-	-	-
126			-	-	-	-	-	-	-	-	-	-	-	P279	-	-	-	-	-	-	-	-	-	-	-	-	-	-	-	-	-	-	-	-	-	-	-	-	-	-	-	-	-	-	-	-	-	-	-
127			-	-	-	-	-	-	-	-	-	-	-	-	-	-	-	-	-	-	-	-	-	-	-	-	-	-	-	-	-	-	-	-	-	-	-	-	-	-	-	-	-	-	-	-	-	-	-
128			-	-	-	-	-	-	-	-	-	-	-	-	-	-	-	-	-	-	-	-	-	-	-	-	-	-	-	-	-	-	-	-	-	-	-	-	-	-	-	-	-	-	-	-	-	-	-
129			-	-	-	-	-	-	-	-	-	-	-	-	-	-	-	-	-	-	-	-	-	-	-	-	-	-	-	-	-	-	-	-	-	-	-	-	-	-	-	-	-	-	-	-	-	-	-
130			-	-	-	-	-	-	-	-	-	-	-	-	-	-	-	-	-	-	-	-	-	-	-	-	-	-	-	-	-	-	-	-	-	-	-	-	-	-	-	-	-	-	-	-	-	-	-
131			-	-	-	-	-	-	-	-	-	-	-	-	-	-	-	-	-	-	-	-	-	-	-	-	-	-	-	-	-	-	-	-	-	-	-	-	-	-	-	-	-	-	-	-	-	-	-
132			-	-	-	-	-	-	-	-	-	-	-	-	-	-	-	-	-	-	-	-	-	-	-	-	-	-	-	-	-	-	-	-	-	-	-	-	-	-	-	-	-	-	-	-	-	-	-
133			-	-	-	-	-	-	-	-	-	-	-	-	-	-	-	-	-	-	-	-	-	-	-	-	-	-	-	-	-	-	-	-	-	-	-	-	-	-	-	-	-	-	-	-	-	-	-
134			-	-	-	-	-	-	-	-	-	-	-	-	-	-	-	-	-	-	-	-	-	-	-	-	-	-	-	-	-	-	-	-	-	-	-	-	-	-	-	-	-	-	-	-	-	-	-
135	0.289190195	0.834434207	-	-	-	-	-	-	-	-	-	-	-	K280	-	-	-	-	-	-	-	-	-	-	-	-	-	-	-	-	-	-	-	-	-	-	-	-	-	-	-	-	-	-	-	-	-	-	-
136			-	-	-	-	-	-	-	-	-	-	-	A281	-	-	-	-	-	-	-	-	-	-	-	-	-	-	-	-	-	-	-	-	-	-	-	-	-	-	-	-	-	-	-	-	-	-	-
137	0.01017435	0.263921433	G55	G134	-	-	-	-	-	-	-	-	-	D282	-	-	-	-	-	-	-	-	-	-	G31	G319	-	-	-	-	-	G60	-	-	-	-	G466	-	-	-	-	-	-	-	-	-	-	-	-
138			-	-	-	-	-	-	-	-	-	-	-	L283	-	-	-	-	-	-	-	-	-	-	-	-	-	-	-	-	-	-	-	-	-	-	-	-	-	-	-	-	-	-	-	-	-	-	-
139			-	-	-	-	-	-	-	-	-	-	-	V284	-	-	-	-	-	-	-	-	-	-	-	-	-	-	-	-	-	-	-	-	-	-	-	-	-	-	-	-	-	-	-	-	-	-	-
140	0.404439852	0.909212901	-	-	G270	G297	G217	G216	G204	G201	G199	G211	-	G285	-	-	-	G200	G200	G159	G161	G157	G1125	G212	-	-	G142	G86	G52	G536	G250	-	G243	G213	G212	G426	-	G43	G28	G411	G796	E776	G29	G32	G32	G22	G23	G23	G23
141	0.36615071	0.896172631	G56	W135	Q271	Q298	R218	R217	R205	R202	R200	R212	-	S286	-	-	-	G201	G201	T160	T162	T158	A1126	G213	G32	S320	K143	K87	K53	E537	Q251	G61	R244	R214	R213	Q427	S467	Q44	Q29	Q412	A797	D777	A30	A33	A33	A23	A24	A24	A24
142			-	-	-	-	-	-	-	-	-	-	-	-	-	-	-	-	-	-	-	-	-	-	-	-	-	-	-	-	-	-	-	-	-	-	-	-	-	-	-	-	-	-	-	-	-	-	-
143			-	-	-	-	-	-	-	-	-	-	-	-	-	-	-	-	-	-	-	-	-	-	-	-	-	-	-	-	-	-	-	-	-	-	-	-	-	-	-	-	-	-	-	-	-	-	-
144	0.106248301	0.73289326	F57	F136	Y272	Y299	Y219	F218	F206	F203	F201	Y213	L154	N287	F336	F215	I206	F202	F202	F161	F163	F159	F1127	H214	F33	F321	F144	F88	F54	F538	F252	F62	Y245	Y215	Y214	F428	F468	T45	T30	F413	F798	Y778	F31	F34	F34	F24	F25	F25	F25
145	0.000311104	0.024675812	A58	G137	G273	G300	G220	G219	G207	G204	G202	G214	G155	A288	A337	A216	A207	G203	G203	G162	G164	G160	G1128	A215	S34	G322	G145	G89	G55	G539	G253	S63	G246	G216	G215	G429	G469	G46	G31	G414	A799	K779	S32	S35	S35	S25	S26	S26	S26
146	0.51707382	0.917277701	I59	K138	E274	E301	E221	E220	E208	C205	C203	E215	T156	G289	A338	A217	A208	E204	E204	K163	K165	K161	E1129	V216	Q35	T323	N146	N90	N56	A540	E254	T64	E247	E217	A216	V430	T470	L47	L32	V415	Q800	L780	E33	E36	E36	V26	V27	V27	V27
147	0.257809322	0.83396748	V60	V139	V275	V302	V222	V221	V209	V206	V204	V216	A157	V290	A339	A218	A209	V205	V205	V164	V166	V162	V1130	V217	V36	V324	V147	V91	V57	V541	V255	V65	V248	V218	V217	V431	V471	V48	V33	V416	V801	F781	V34	V37	V37	V27	V28	V28	V28
148			-	-	-	-	-	-	-	-	-	-	-	-	-	-	-	-	-	-	-	-	-	-	-	-	-	-	-	-	-	-	-	-	-	-	-	-	-	-	-	-	-	-	-	-	-	-	-
149			-	-	-	-	-	-	-	-	-	-	-	-	-	-	-	-	-	-	-	-	-	-	-	-	-	-	-	-	-	-	-	-	-	-	-	-	-	-	-	-	-	-	-	-	-	-	-
150			-	-	-	-	-	-	-	-	-	-	-	-	-	-	-	-	-	-	-	-	-	-	-	-	-	-	-	-	-	-	-	-	-	-	-	-	-	-	-	-	-	-	-	-	-	-	-
151			-	-	-	-	-	-	-	-	-	-	-	-	-	-	-	-	-	-	-	-	-	-	-	-	-	-	-	-	-	-	-	-	-	-	-	-	-	-	-	-	-	-	-	-	-	-	-
152			-	-	-	-	-	-	-	-	-	-	-	-	-	-	-	-	-	-	-	-	-	-	-	-	-	-	-	-	-	-	-	-	-	-	-	-	-	-	-	-	-	-	-	-	-	-	-
153			-	-	-	-	-	-	-	-	-	-	-	-	-	-	-	-	-	-	-	-	-	-	-	-	-	-	-	-	-	-	-	-	-	-	-	-	-	-	-	-	-	-	-	-	-	-	-
154			-	-	-	-	-	-	-	-	-	-	-	-	-	-	-	-	-	-	-	-	-	-	-	-	-	-	-	-	-	-	-	-	-	-	-	-	-	-	-	-	-	-	-	-	-	-	-
155	0.37049295	0.896172631	F61	F140	Y276	Y303	W223	W222	W210	W207	W205	W217	S158	S291	S340	S219	S210	Y206	Y206	I165	I167	I163	Y1131	W218	F37	F325	Y148	Y92	Y58	M542	W256	F66	W249	W219	Y218	Q432	Y472	K49	K34	K417	Y802	W782	I35	V38	F38	R28	R29	R29	R29
156	0.292046596	0.836864556	L62	L141	E277	V304	R224	R223	H211	K208	K206	R218	L159	R292	I341	I220	L211	G207	G207	L166	L168	L164	E1132	A219	Q38	R326	L149	L93	L59	E543	M257	L67	M250	M220	K219	L433	K473	L50	L35	Y418	E803	V783	L36	L39	L39	R29	R30	R30	R30
157	0.039180417	0.508733226	V63	G142	G278	G305	G225	G224	G212	A209	A207	G219	A160	A293	G342	G221	A212	C208	C208	V167	V169	V165	G1133	G220	A39	G327	A150	A94	A60	G544	G258	V68	G251	G221	G220	G434	G474	G51	G36	G419	A804	-	A37	A40	V40	C30	C31	C31	C31
158	0.11624761	0.74885088	R64	-	V279	V306	S226	R225	R213	Q210	Q208	L220	Q161	Q294	Q343	Q222	Q213	R209	R209	K168	R170	R166	Q1134	-	R40	-	R151	R95	R61	Q545	Y259	R69	K252	K222	S221	K435	-	V52	V37	K420	T805	-	E38	E41	K41	V31	V32	M32	V32
159	0.907210589	0.983128517	T65	-	W280	W307	W227	W226	W214	L211	L209	W221	-	V295	-	-	-	K210	K210	E169	E171	E167	V1135	-	H41	-	E152	E96	L62	L546	Y260	T70	W253	W223	L222	W436	-	H53	H38	W421	Q806	-	D39	E42	Q42	K32	K33	K33	K33
160	0.469169561	0.915703801	S66	E143	K281	K308	Q228	R227	C215	L212	M210	H222	-	P296	-	-	-	A211	A211	K170	K172	K168	S1136	-	R42	R328	K153	K97	K63	N547	K261	H71	R254	R224	D223	K437	K475	C54	C39	R422	G807	-	K40	K43	R43	V33	L34	I34	K34
161	0.848375947	0.971611352	-	V144	K282	K309	G229	G228	G216	N213	N211	G223	-	-	-	-	-	-	-	-	-	-	G1137	-	R43	W329	Q154	K98	E64	Q548	N262	-	G255	G225	E224	G438	W476	I55	V40	G423	-	-	R41	A44	L44	L34	C35	P35	T35
162	0.527416997	0.917277701	-	-	-	-	-	-	-	-	-	-	-	-	-	-	-	-	-	-	-	-	M1138	-	-	-	-	-	-	-	-	-	-	-	-	-	-	-	-	-	-	-	-	-	-	-	-	-	-
163			-	-	-	-	-	-	-	-	-	-	-	-	-	-	-	-	-	-	-	-	-	-	-	-	-	-	-	-	-	-	-	-	-	-	-	-	-	-	-	-	-	-	-	-	-	-	-
164			-	-	-	-	-	-	-	-	-	-	-	-	-	-	-	-	-	-	-	-	-	-	-	-	-	-	-	-	-	-	-	-	-	-	-	-	-	-	-	-	-	-	-	-	-	-	-
165			-	-	-	-	-	-	-	-	-	-	-	-	-	-	-	-	-	-	-	-	-	-	-	-	-	-	-	-	-	-	-	-	-	-	-	-	-	-	D808	-	-	-	-	-	-	-	-
166	0.374787559	0.896172631	-	-	-	-	-	-	-	-	-	-	-	-	-	-	-	-	-	-	-	-	-	-	-	-	-	-	-	-	-	-	-	-	-	-	-	-	-	-	L809	-	-	-	-	-	-	-	-
167	0.177162606	0.783096412	-	-	-	-	-	-	-	-	-	-	-	-	-	-	-	-	-	-	-	-	-	-	-	-	-	-	-	-	-	-	-	-	-	-	-	-	-	-	N810	A784	-	-	-	-	-	-	-
168	0.283416578	0.834434207	-	-	-	-	-	-	-	-	-	-	-	-	-	-	-	-	-	-	-	-	-	-	-	-	-	-	-	-	-	-	-	-	-	-	-	-	-	-	D811	P785	-	-	-	-	-	-	-
169			-	-	-	-	-	-	-	-	-	-	-	-	-	-	-	-	-	-	-	-	-	-	-	-	-	-	-	-	-	-	-	-	-	-	-	-	-	-	A812	R786	-	-	-	-	-	-	-
170			-	-	-	-	-	-	-	-	-	-	-	-	-	-	-	-	-	-	-	-	-	-	-	-	-	-	-	-	-	-	-	-	-	-	-	-	-	-	K813	N787	-	-	-	-	-	-	-
171			-	-	-	-	-	-	-	-	-	-	-	-	-	-	-	-	-	-	-	-	-	-	-	-	-	-	-	-	-	-	-	-	-	-	-	-	-	-	N814	S788	-	-	-	-	-	-	-
172	0.007716522	0.213747672	-	-	-	-	-	-	-	-	-	-	-	-	-	-	-	-	-	-	-	-	P1139	-	-	-	-	-	-	D549	-	-	-	-	-	-	-	-	-	-	K815	A789	-	-	-	-	-	-	-
173	0.01981591	0.382953986	-	-	-	-	-	-	-	-	-	-	-	-	-	-	-	-	-	-	-	-	N1140	-	-	-	-	-	-	D550	-	-	-	-	-	-	-	-	-	-	Q816	E790	-	-	-	-	-	-	-
174			-	-	-	-	-	-	-	-	-	-	-	-	-	-	-	-	-	-	-	-	-	-	-	-	-	-	-	-	-	-	-	-	-	-	-	-	-	-	K817	L791	-	-	-	-	-	-	-
175	0.430559047	0.909513944	-	-	-	-	-	-	-	-	-	-	-	-	-	-	-	-	-	-	-	-	-	-	-	-	-	-	-	-	-	-	-	-	-	-	-	-	-	-	F818	T792	-	-	-	-	-	-	-
176	0.87716443	0.975923531	-	-	-	-	-	-	-	-	-	-	-	-	-	-	-	-	-	-	-	-	-	-	-	-	-	-	-	-	-	-	-	-	-	-	-	-	-	-	-	-	-	-	-	-	-	-	-
177	0.843672684	0.971611352	-	-	-	-	-	-	-	-	-	-	-	-	-	-	-	-	-	-	-	-	-	-	-	-	-	-	-	-	-	-	-	-	-	-	-	-	-	-	-	-	-	-	-	-	-	-	-
178			-	-	-	-	-	-	-	-	-	-	-	-	-	-	-	-	-	-	-	-	-	-	-	-	-	-	-	-	-	-	-	-	-	-	-	-	-	-	V819	V793	-	-	-	-	-	-	-
179			-	-	-	-	-	-	-	-	-	-	-	-	-	-	-	-	-	-	-	-	-	-	-	-	-	-	-	-	-	-	-	-	-	-	-	-	-	-	L820	I794	-	-	-	-	-	-	-
180	0.672285849	0.94262468	-	-	-	-	-	-	-	-	-	-	-	-	-	-	-	-	-	-	-	-	-	-	-	-	-	-	-	-	-	-	-	-	-	-	-	-	-	-	K821	K795	-	-	-	-	-	-	-
181			-	-	-	-	-	-	-	-	-	-	-	-	-	-	-	-	-	-	-	-	-	-	-	-	-	-	-	-	-	-	-	-	-	-	-	-	-	-	V822	V796	-	-	-	-	-	-	-
182	0.669890206	0.94262468	-	-	-	-	-	-	-	-	-	-	-	-	-	-	-	-	-	-	-	-	-	-	-	-	-	-	-	-	-	-	-	-	-	-	-	-	-	-	Q823	S797	-	-	-	-	-	-	-
183	0.62273224	0.9324153	-	-	-	-	-	-	-	-	-	-	-	-	-	-	-	-	-	-	-	-	-	-	-	-	-	-	-	-	-	-	-	-	-	-	-	-	-	-	K824	S798	-	-	-	-	-	-	-
184	0.492422161	0.917277701	-	-	-	-	-	-	-	-	-	-	V162	G297	V344	V223	V214	-	-	-	-	-	-	-	-	-	-	-	-	-	-	-	-	-	-	-	-	-	-	-	P825	Q799	-	-	-	-	-	-	-
185	0.577679878	0.921457309	-	-	-	-	-	-	-	-	-	-	H163	H298	H345	H224	H215	-	-	-	-	-	-	-	-	-	-	-	-	-	-	-	-	-	-	-	-	-	-	-	A826	P800	-	-	-	-	-	-	-
186	0.629306322	0.93887532	-	-	-	-	-	-	-	-	-	-	K164	Q299	L346	Q225	R216	D212	D212	A171	A173	A169	-	-	-	-	-	-	-	-	-	-	-	-	-	-	-	-	-	-	N827	V801	-	-	-	-	-	-	-
187	0.476761874	0.917277701	-	-	-	-	-	-	-	-	-	-	A165	P300	A347	G226	A217	T213	T213	T172	T174	S170	-	-	-	-	-	-	-	-	-	-	-	-	-	-	-	-	-	-	P828	P802	-	-	-	-	-	-	-
188	0.748701812	0.95888955	-	-	-	-	-	-	-	-	-	-	-	-	-	-	-	-	-	-	-	-	-	-	-	-	-	-	-	-	-	-	-	-	-	-	-	-	-	-	W829	W803	-	-	-	-	-	-	-
189	0.873947315	0.974832509	-	-	-	-	-	-	-	-	-	-	V166	E301	R348	L227	K218	-	-	-	-	-	D1141	Q221	-	-	-	-	-	-	-	-	-	-	-	-	-	-	-	-	E830	D804	-	-	-	-	-	-	-
190	0.329266201	0.870750747	-	-	-	-	-	-	-	-	-	-	L167	A302	M349	L228	L219	-	-	-	-	-	-	L222	-	-	-	-	-	-	-	-	-	-	-	-	-	-	-	-	F831	F805	-	-	-	-	-	-	-
191	0.963712942	0.985208922	-	-	-	-	-	-	-	-	-	-	H168	T303	K350	R229	H220	-	-	-	-	-	-	-	-	-	-	-	-	-	-	-	-	-	-	-	-	-	-	-	Y832	Y806	-	-	-	-	-	-	-
192			-	-	-	-	-	-	-	-	-	-	-	-	-	-	-	-	-	-	-	-	-	-	-	-	-	-	-	-	-	-	-	-	-	-	-	-	-	-	-	-	-	-	-	-	-	-	-
193	0.706991896	0.951238089	N67	N145	-	-	-	-	-	-	-	-	D169	N304	G351	D230	D221	-	-	-	-	-	-	Q223	W44	H330	S155	S99	S65	-	-	G72	-	-	-	-	H477	T56	T41	-	-	-	T42	T45	T45	A35	T36	T36	S36
194	0.006314081	0.187890394	G68	S146	Y283	Y310	-	-	-	-	-	-	G170	L305	G352	G231	G222	G214	G214	G173	G175	G171	P1142	G224	R45	G331	K156	H100	H66	S551	-	G73	-	-	-	-	G478	G57	C42	-	-	-	Q43	G46	G46	G36	G37	G37	T37
195	0.168502264	0.773104605	-	-	-	-	-	-	-	-	-	-	-	-	-	-	-	-	-	-	-	-	S1143	-	-	-	-	-	-	-	-	-	-	-	-	-	-	-	-	-	-	-	-	-	-	-	-	-	-
196	0.287143132	0.834434207	-	-	S284	S311	-	-	-	-	-	-	-	-	-	-	-	-	-	-	-	-	P1144	-	-	-	-	-	-	I552	N263	-	-	-	-	Q439	-	-	-	Q424	-	-	-	-	-	-	-	-	-
197	0.512961996	0.917277701	M69	G147	L285	L312	E230	G229	E217	E214	D212	E224	R171	I306	R353	T232	T223	K215	K215	R174	R176	K172	L1145	K225	T46	D332	F157	F101	F67	L553	M264	I74	E256	E226	R225	Y440	D479	Q58	Q43	Y425	-	-	K44	K47	K47	Q37	H38	Q38	Q38
198	0.140947563	0.755576717	K70	I148	T286	T313	N231	D230	D218	Y215	F213	S225	T172	S307	E354	E233	S224	M216	M216	Y175	Y177	Y173	Q1146	L226	E47	-	I158	I102	I68	K554	K265	R75	K257	K227	P226	D441	-	K59	K44	D426	-	-	L45	L48	L48	E38	E39	E39	E39
199	0.384265862	0.896172631	C71	S149	V287	V314	V232	V231	V219	V216	V214	V226	V173	V308	V355	V234	V225	Y217	Y217	Y176	Y178	Y174	V1147	V227	Y48	V333	L159	V103	V69	V555	V266	C76	V258	V228	V227	V442	V480	V60	V45	V427	-	-	V46	F49	F49	Y39	Y40	Y40	Y40
200	0.001571212	0.062175108	A72	S150	A288	A315	A233	A232	A220	A217	A215	A227	A174	A309	A356	A235	A226	A218	A218	A177	A179	A175	A1148	A228	A49	A334	A160	A104	A70	A556	A267	A77	A259	A229	A228	A443	A481	A61	A46	A428	-	-	A47	A50	A50	A40	A41	A41	A41
201	0.307602967	0.854373799	L73	A151	V289	V316	V234	V233	V221	V218	V216	V228	V175	V310	M357	V236	V227	M219	M219	M178	M180	M176	V1149	I229	I50	V335	L161	L105	L71	V557	I268	L78	V260	V230	V229	V444	V482	I62	I47	I429	-	-	I48	V51	L51	A41	A42	A42	A42
202	0.271020339	0.83396748	K74	Q152	K290	K317	K235	K234	K222	K219	K217	K229	K176	K311	K358	K237	K228	K220	K220	K179	K181	K177	K1150	K230	K51	K336	K162	K106	K72	K558	K269	K79	K261	K231	K230	K445	K483	K63	K48	K430	-	-	K49	K52	K52	K42	K43	K43	K43
203			-	-	-	-	-	-	-	-	-	-	-	-	-	-	-	-	-	-	-	-	-	-	-	-	-	-	-	-	-	-	-	-	-	-	-	-	-	-	-	-	-	-	-	-	-	-	-
204	0.419372408	0.909513944	R75	V153	T291	T318	I236	I235	I223	I220	I218	I230	V177	V312	I359	I238	V229	C221	C221	I180	I182	I178	T1151	A231	C52	V337	V163	V107	V73	T559	T270	R80	V262	V232	V231	M446	M484	I64	I49	M431	-	-	C50	C53	C53	I43	I44	I44	I44
205	4.10E-06	0.000487133	M76	V154	L292	L319	F237	F236	F224	F221	F219	F231	Q178	L313	Q360	Q239	Q230	L222	L222	L181	L183	L179	L1152	F232	A53	L338	L164	L108	L74	M560	L271	M81	F263	F233	F232	I447	L485	V65	V50	I432	-	-	I51	I54	I54	I44	I45	I45	I45
206			-	V155	-	-	S238	S237	S225	P222	P220	S232	-	-	-	-	-	-	-	-	-	-	-	-	-	-	-	-	-	-	-	-	F264	F234	S233	-	-	-	-	-	-	-	-	-	-	-	-	-	-
207			-	-	-	-	-	-	-	-	-	-	-	-	-	-	-	-	-	-	-	-	-	-	-	-	-	-	-	-	-	-	-	-	-	-	-	-	-	-	-	-	-	-	-	-	-	-	-
208	0.036584161	0.497325208	-	K156	-	-	-	-	-	-	-	-	-	-	-	-	-	-	-	-	-	-	-	-	-	K339	-	-	-	-	-	-	-	-	-	-	N486	-	-	-	-	-	-	-	-	-	-	-	-
209			-	E157	-	-	-	-	-	-	-	-	-	-	-	-	-	-	-	-	-	-	-	-	-	V340	-	-	-	-	-	-	-	-	-	-	V487	-	-	-	-	-	-	-	-	-	-	-	-
210	0.546321492	0.917277701	F77	L158	K293	K320	-	-	-	-	-	-	H179	H314	Y361	Y240	Y231	D223	D223	K182	R184	K180	P1153	P233	-	-	F165	F109	F75	K561	K272	Y82	-	-	-	K448	-	N66	N51	K433	-	-	A52	P55	K55	N45	N46	N46	N46
211	0.855639987	0.971611352	V78	Q159	-	-	S239	S238	S226	I223	L221	S233	P180	P315	P362	P241	I232	K224	K224	K183	K185	K181	-	P234	P54	-	K166	K110	K76	-	-	V83	T265	T235	F234	-	-	R67	R52	-	-	-	K53	K56	K56	T46	T47	T47	T47
212	0.353658837	0.894559348	-	A160	-	-	R240	R239	R227	Q224	Q222	R234	K181	G316	G363	G242	D233	K225	K225	E184	E186	E182	-	R235	-	S341	A167	S111	S77	-	-	-	T266	T236	A235	-	T488	E68	E53	-	-	-	E54	K57	S57	K47	K48	K48	K48
213	0.220584161	0.812978843	-	S161	-	-	-	-	-	-	-	-	V182	L317	V364	I243	L234	R226	R226	V185	V187	V183	-	S236	C55	Q342	Q168	Q112	Q78	-	-	-	-	-	-	-	A489	K69	K54	-	-	-	A55	A58	P58	K48	K49	K49	K49
214	0.145882208	0.755576717	-	A162	E294	E321	-	-	-	-	-	-	-	-	-	-	-	I227	I227	I186	I188	I184	E1154	-	L56	P343	L169	I113	I79	I562	E273	-	-	-	-	E449	P490	L70	L55	E434	-	-	L56	L59	-	L49	L50	L50	L50
215	0.141977236	0.755576717	-	S163	D295	D322	-	-	-	-	-	-	-	-	-	-	-	-	-	-	-	-	V1155	-	P57	T344	E170	E114	E80	A563	G274	-	-	-	-	G450	T491	S71	S56	G435	-	-	E57	K60	A59	S50	S51	S51	S51
216	0.541252053	0.917277701	-	-	T296	T323	-	-	-	-	-	-	-	-	-	-	-	-	-	-	-	-	C1156	V237	P58	-	K171	K115	K81	I564	T275	-	-	-	-	S451	-	E72	E57	S436	-	-	G58	G61	F60	A51	A52	A52	A52
217	0.143873319	0.755576717	-	-	-	-	-	-	-	-	-	-	-	-	-	-	-	-	-	-	-	-	-	A238	D59	-	A172	E116	E82	-	-	-	-	-	-	-	-	S73	S58	-	-	-	-	-	-	R52	R53	R53	R53
218	0.931958281	0.983739886	-	-	-	-	-	-	-	-	-	-	-	-	-	-	-	-	-	-	-	-	-	Q239	A60	-	-	-	-	-	-	-	-	-	-	-	-	-	-	-	-	-	-	-	-	-	-	-	-
219	0.471626025	0.915703801	-	-	-	-	-	-	-	-	-	-	-	-	-	-	-	-	-	-	-	-	-	-	A61	-	-	-	-	-	-	-	-	-	-	-	-	-	-	-	-	-	-	-	-	-	-	-	-
220	0.953273535	0.985208922	-	-	-	-	-	-	-	-	-	-	-	-	-	-	-	-	-	-	-	-	-	-	-	-	-	-	-	-	-	-	-	-	-	-	-	-	-	-	-	-	-	-	-	-	-	-	-
221			-	-	-	-	-	-	-	-	-	-	-	-	-	-	-	-	-	-	-	-	-	-	-	-	-	-	-	-	-	-	-	-	-	-	-	-	-	-	-	-	-	-	-	-	-	-	-
222			-	-	-	-	-	-	-	-	-	-	-	-	-	-	-	-	-	-	-	-	-	-	-	-	-	-	-	-	-	-	-	-	-	-	-	-	-	-	-	-	-	-	-	-	-	-	-
223			-	-	-	-	-	-	-	-	-	-	-	-	-	-	-	-	-	-	-	-	-	-	-	-	-	-	-	-	-	-	-	-	-	-	-	-	-	-	-	-	-	-	-	-	-	-	-
224			-	-	-	-	-	-	-	-	-	-	-	-	-	-	-	-	-	-	-	-	-	-	-	-	-	-	-	-	-	-	-	-	-	-	-	-	-	-	-	-	-	-	-	-	-	-	-
225			-	-	-	-	-	-	-	-	-	-	-	-	-	-	-	-	-	-	-	-	-	-	-	-	-	-	-	-	-	-	-	-	-	-	-	-	-	-	-	-	-	-	-	-	-	-	-
226			-	-	-	-	-	-	-	-	-	-	-	-	-	-	-	-	-	-	-	-	-	-	-	-	-	-	-	-	-	-	-	-	-	-	-	-	-	-	-	-	-	-	-	-	-	-	-
227			-	-	-	-	-	-	-	-	-	-	-	-	-	-	-	-	-	-	-	-	-	-	-	-	-	-	-	-	-	-	-	-	-	-	-	-	-	-	-	-	-	-	-	-	-	-	-
228			-	-	-	-	-	-	-	-	-	-	-	-	-	-	-	-	-	-	-	-	-	-	-	-	-	-	-	-	-	-	-	-	-	-	-	-	-	-	-	-	-	-	-	-	-	-	-
229			-	-	-	-	-	-	-	-	-	-	-	-	-	-	-	-	-	-	-	-	-	-	-	-	-	-	-	-	-	-	-	-	-	-	-	-	-	-	-	-	-	-	-	-	-	-	-
230			-	-	-	-	-	-	-	-	-	-	-	-	-	-	-	-	-	-	-	-	-	-	-	-	-	-	-	-	-	-	-	-	-	-	-	-	-	-	-	-	-	-	-	-	-	-	-
231			-	-	-	-	-	-	-	-	-	-	-	-	-	-	-	-	-	-	-	-	-	-	-	-	-	-	-	-	-	-	-	-	-	-	-	-	-	-	-	-	-	-	-	-	-	-	-
232			-	-	-	-	-	-	-	-	-	-	-	-	-	-	-	-	-	-	-	-	-	-	-	-	-	-	-	-	-	-	-	-	-	-	-	-	-	-	-	-	-	-	-	-	-	-	-
233			-	-	-	-	-	-	-	-	-	-	-	-	-	-	-	-	-	-	-	-	-	-	-	-	-	-	-	-	-	-	-	-	-	-	-	-	-	-	-	-	-	-	-	-	-	-	-
234			-	-	-	-	-	-	-	-	-	-	-	-	-	-	-	-	-	-	-	-	-	-	-	-	-	-	-	-	-	-	-	-	-	-	-	-	-	-	-	-	-	-	-	-	-	-	-
235			-	-	-	-	-	-	-	-	-	-	-	-	-	-	-	-	-	-	-	-	-	-	-	-	-	-	-	-	-	-	-	-	-	-	-	-	-	-	-	-	-	-	-	-	-	-	-
236			-	-	-	-	-	-	-	-	-	-	-	-	-	-	-	-	-	-	-	-	-	-	-	-	-	-	-	-	-	-	-	-	-	-	-	-	-	-	-	-	-	-	-	-	-	-	-
237	0.214805423	0.812978843	-	-	-	-	-	-	-	-	-	-	-	-	-	-	-	-	-	-	-	-	-	-	-	-	-	-	-	-	-	-	-	-	-	-	-	-	-	-	-	-	-	-	-	-	-	-	-
238	0.657019109	0.941884023	-	-	-	-	-	-	-	-	-	-	-	-	-	-	-	K228	K228	V187	I189	I185	-	-	-	-	-	-	-	-	-	-	-	-	-	-	-	-	-	-	-	-	-	-	-	-	-	-	-
239	0.15713411	0.772653525	N79	-	M297	M324	-	-	-	-	-	-	-	-	-	-	-	M229	M229	A188	A190	A186	S1157	-	-	-	-	-	-	C565	M276	N84	-	-	-	M452	-	-	-	M437	-	-	-	-	-	-	-	-	-
240	0.163287229	0.773104605	N80	-	-	-	-	-	-	-	-	-	-	-	-	-	-	-	-	-	-	-	E1158	-	-	-	-	-	-	T566	-	N85	-	-	-	-	-	-	-	-	-	-	-	-	-	-	-	-	-
241	0.106175927	0.73289326	E81	V164	-	-	-	-	-	-	-	-	-	-	-	-	-	K230	K230	K189	K191	K187	-	-	S62	A345	-	-	-	R567	-	M86	-	-	-	-	P492	-	-	-	-	-	-	-	-	-	-	-	-
242	0.646165367	0.941884023	H82	Q165	E298	E325	-	-	-	-	-	-	-	-	-	-	-	Q231	Q231	D190	D192	D188	Q1159	F240	S63	E346	G173	G117	G83	S568	S277	P87	-	-	-	S453	Q493	-	-	S438	-	-	-	-	-	-	-	-	-
243	0.133092349	0.755576717	D83	E166	V299	V326	D241	E240	D228	D225	D223	D235	-	-	-	-	-	G232	G232	E191	E193	E189	D1160	Q241	D64	Q347	V174	V118	L84	E569	P278	D88	E267	E237	N236	E454	Q494	V74	V59	E439	-	-	K59	K62	R61	D53	D54	D54	D54
244	0.367318625	0.896172631	L84	Q167	-	-	E242	E241	E229	K226	K224	E236	R183	L318	A365	A244	R235	E233	E233	V192	V194	V190	E1161	A242	V65	A348	E175	E119	E85	L570	-	L89	E268	E238	R237	-	L495	L75	L60	-	-	-	E60	E63	D62	H54	H55	H55	H55
245	0.144738972	0.755576717	Q85	M168	E300	E327	K243	R242	R230	Q227	Q225	Q237	A184	A319	Q366	Q245	D236	T234	T234	A193	A195	A191	L1162	E243	N66	Q349	H176	H120	H86	E571	E279	N90	A269	A239	Q238	D455	Q496	M76	M61	D440	-	-	G61	S64	S63	Q55	Q56	Q56	Q56
246	0.001406924	0.058697462	V86	Q169	E301	E328	S244	S243	S231	S228	S226	S238	Q185	Q320	S367	S246	R237	L235	L235	H194	H196	H192	D1163	R244	Y67	A350	Q177	Q121	Q87	D572	A280	V91	S270	S240	N239	E456	A497	K77	K62	E441	-	-	S62	S65	S64	K56	K57	K57	K57
247	0.37240101	0.896172631	C87	F170	F302	F329	W245	W244	W232	W229	W227	W239	S186	V321	I368	I247	F238	A236	A236	T195	T197	T193	F1164	A245	L68	F351	L178	L122	L88	F573	F281	C92	W271	W241	F240	F457	F498	V78	V63	F442	-	-	M63	I66	L65	L57	L58	L58	L58
248	0.357608904	0.894559348	K88	L171	L303	L330	F246	F245	F233	Q230	Q228	F240	S187	H322	N369	Q248	D239	L237	L237	L196	V198	L194	L1165	L246	I69	K352	R179	R123	R89	L574	L282	K93	F272	F242	I241	F458	K499	E79	E64	I443	-	-	E64	E67	E66	E58	E59	E59	E59
249	0.131715519	0.755576717	R89	E172	K304	K331	R247	R246	R234	N231	S229	R241	K188	M323	S370	S249	G240	N238	N238	T197	T199	T195	M1166	Y247	E70	N353	R180	R124	R90	S575	G283	R94	R273	R243	N242	Q459	N500	R80	R65	E444	I833	I807	N65	N68	N67	R59	R60	R60	R60
250	0.269744735	0.83396748	E90	E173	E305	E332	E248	E247	E235	E232	E230	E242	D189	D324	D371	D250	D241	E239	E239	E198	E200	E196	E1167	E248	E71	E354	E181	E125	E91	E576	E284	E95	E274	E244	E243	E460	E501	E81	E66	E445	G834	N808	E66	E69	E68	E60	E61	E61	E61
251	0.463365391	0.915703801	I91	V174	A306	A333	T249	A248	A236	Y233	R231	T243	I190	L325	V372	V251	I242	R240	R240	N199	S201	S197	A1168	L249	A72	M355	V182	I126	I92	A577	A285	I96	T275	T245	K244	A461	V502	I82	I67	A446	T835	L809	I67	I70	I69	A61	A62	A62	A62
252	0.708744465	0.951238089	Q92	Q175	A307	A334	E250	E249	E237	E234	E232	E244	L191	L326	N373	Q252	H243	I241	I241	R200	R202	R198	L1169	P250	A73	Q356	E183	E127	E93	V578	N286	T97	E276	E246	N245	Q462	G503	A83	A68	K447	Q836	K810	A68	A71	A70	R62	R63	R63	R63
253	0.213613842	0.812978843	I93	P176	V308	V335	L251	I250	I238	V235	I233	I245	L192	L327	N374	N253	T244	M242	M242	-	-	-	I1170	G251	K74	V357	I184	I128	I94	C579	V287	I98	I277	I247	I246	T463	V504	I84	I69	V448	L837	L811	V69	V72	V71	I63	I64	I64	I64
254	0.001051469	0.051247895	M94	Y177	M309	M336	Y252	Y251	Y239	Y236	F234	Y246	M193	M328	L375	L254	L245	L243	L243	V201	V203	V199	I1171	-	M75	L358	Q185	Q129	Q95	M580	M288	M99	Y278	Y248	Y247	M464	L505	L85	L70	M449	M838	K812	L70	L73	L72	C64	C65	C65	C65
255	0.903873254	0.983128517	R95	R178	K310	K337	N253	Q252	Q240	S237	S235	N247	E194	K329	M376	L255	E246	S244	S244	L202	L204	L200	S1172	-	K76	R359	S186	A130	A96	K581	K289	K100	Q279	Q249	R248	M465	R506	K86	K71	M450	E839	E813	H71	R74	K73	R65	R66	R66	R66
256	0.902853308	0.983128517	-	-	-	-	-	-	-	-	-	-	-	-	-	-	-	-	-	-	-	-	-	-	-	-	-	-	-	-	-	-	-	-	-	-	-	-	-	-	-	-	-	-	-	-	-	-	-
257	0.039040444	0.508733226	D96	A179	E311	E338	T254	T253	T241	L238	T236	T248	V195	I330	A377	A256	L247	L245	L245	Q203	Q205	K201	K1173	-	K77	K360	H187	H131	H97	E582	A290	E101	T280	T250	V249	K466	K507	L87	L72	N451	R840	R814	K72	K75	K74	L66	L67	L67	L67
258	0.000513474	0.026814514	L97	-	I312	I339	V255	V254	V242	P239	P237	V249	L196	G331	V378	V257	L248	V246	V246	N204	N206	N202	F1174	L252	-	-	L188	L132	L98	F583	L291	L102	V281	V251	P250	L467	-	I88	I73	L452	L841	L815	I73	I76	I75	L67	L68	L68	L68
259	0.716550815	0.951238089	-	-	-	-	M256	M255	M243	G240	G238	L250	-	-	-	-	-	-	-	-	-	-	-	-	-	-	-	-	-	-	-	-	L282	L252	L251	-	-	-	-	-	-	-	-	-	-	-	-	-	-
260	0.354721375	0.894559348	S98	-	-	-	L257	L256	L244	M241	M239	L251	-	-	-	-	-	-	-	-	-	-	-	-	I78	-	-	-	-	-	-	S103	M283	M253	M252	-	-	-	-	-	-	-	-	-	-	-	-	-	-
261	0.164023062	0.773104605	-	L180	K313	K340	-	-	-	-	-	-	-	-	-	-	-	S247	S247	S205	T207	T203	N1175	-	-	T361	-	-	-	D584	Q292	-	-	-	-	S468	T508	-	-	S453	-	-	-	-	-	-	-	-	-
262	0.465423709	0.915703801	G99	K181	-	-	R258	R257	R245	K242	K240	R252	V197	S332	L379	L258	L249	-	-	-	-	-	-	Q253	K79	R362	R189	H133	Q99	-	-	G104	R284	R254	E253	-	R509	E89	E74	-	K842	N816	K74	K77	K76	K68	K69	K69	K69
263	0.288271206	0.834434207	-	-	-	-	-	-	-	-	-	-	-	-	-	-	-	-	-	-	-	-	-	-	-	-	-	-	-	-	-	-	-	-	-	-	-	-	-	-	-	-	-	-	-	-	-	-	-
264	0.235339477	0.819538908	-	-	-	-	-	-	-	-	-	-	-	-	-	-	-	-	-	-	-	-	-	-	-	-	-	-	-	-	-	-	-	-	-	-	-	-	-	-	-	-	-	-	-	-	-	-	-
265	0.377562518	0.896172631	-	-	-	-	-	-	-	-	-	-	-	-	-	-	-	-	-	-	-	-	-	-	-	-	-	-	-	-	-	-	-	-	-	-	-	-	-	-	-	-	-	-	-	-	-	-	-
266			-	-	-	-	-	-	-	-	-	-	-	-	-	-	-	-	-	-	-	-	-	-	-	-	-	-	-	-	-	-	-	-	-	-	-	-	-	-	-	-	-	-	-	-	-	-	-
267	0.283152605	0.834434207	-	-	-	-	-	-	-	-	-	-	-	-	-	-	-	-	-	-	-	-	-	-	-	-	-	-	-	-	-	-	-	-	-	-	-	-	-	-	-	-	-	-	-	-	-	-	-
268	0.61755796	0.929811381	H100	H182	H314	H341	H259	H258	H246	H243	H241	H253	L198	R333	N380	K259	R250	-	-	-	-	-	H1176	H254	F80	H363	H190	H134	H100	H585	H293	H105	H285	H255	H254	H469	H510	H90	H75	H454	P843	E817	H75	H78	H77	H69	H70	H70	H70
269	0.024701924	0.436751036	K101	S183	P315	P342	E260	E259	E247	E244	E242	D254	-	-	-	-	-	-	-	-	-	-	Q1177	-	Q81	V364	P191	P135	P101	P586	E294	K106	E286	E256	D255	P470	V511	P91	P76	E455	-	-	P76	E79	E78	P70	S71	P71	P71
270	0.914462757	0.983739886	N102	N184	N316	N343	N261	N260	N248	N245	N243	N255	-	-	-	-	-	-	-	-	-	-	N1178	-	H82	N365	N192	N136	N102	N587	R295	N107	N287	N257	N256	K471	N512	H92	H77	K456	-	-	N77	N80	N79	N71	N72	N72	N72
271			-	-	-	-	-	-	-	-	-	-	-	-	-	-	-	-	-	-	-	-	-	-	-	-	-	-	-	-	-	-	-	-	-	-	-	-	-	-	-	-	-	-	-	-	-	-	-
272	0.281543756	0.834434207	I103	L185	L317	L344	I262	I261	I249	I246	L244	I256	-	-	-	-	-	-	-	-	-	-	I1179	-	I83	I366	I193	I137	I103	V588	L296	I108	I288	I258	I257	L472	I513	V93	V78	L457	-	-	I78	I81	I80	I72	I73	I73	I73
273	0.464076284	0.915703801	V104	L186	V318	V345	L263	L262	L250	L247	L245	L257	-	-	-	-	-	-	-	-	-	-	V1180	-	V84	L367	L194	L138	L104	M589	V297	V109	L289	L259	A258	V473	L514	L94	L79	V458	-	-	V79	V82	V81	V73	V74	V74	V74
274	0.054312524	0.607251176	G105	Q187	Q319	Q346	G264	G263	G251	Q248	Q246	G258	-	-	-	-	-	-	-	-	-	-	R1181	-	S85	L368	R195	R139	R105	R590	R298	G110	G290	G260	R259	K474	L515	K95	K80	Q459	-	-	A80	A83	T82	R74	R75	R75	R75
275	0.866677281	0.972082359	Y106	C188	L320	L347	F265	F264	F252	F249	F247	F259	-	-	-	-	-	-	-	-	-	-	C1182	-	I86	F369	L196	L140	L106	L591	L299	Y111	F291	F261	F260	F475	F516	L96	L81	L460	-	-	L81	L84	L83	L75	L76	L76	L76
276	0.270990365	0.83396748	I107	L189	L321	L348	I266	I265	I253	I250	I248	I260	-	-	-	-	-	-	-	-	-	-	I1183	-	Y87	M370	Y197	Y141	Y107	I592	Y300	L112	I292	I262	I261	Y476	M517	H97	H82	Y461	-	-	D82	E85	E84	H76	H77	H77	H77
277	0.493089462	0.917277701	D108	A190	G322	G349	A267	A266	A254	G251	A249	A261	-	-	-	-	-	-	-	-	-	-	G1184	-	G88	G371	G198	N142	N108	G593	A301	D113	A293	A263	V262	G477	G518	D98	D83	G462	-	-	D83	D86	D85	D77	D78	D78	D78
278	0.368113271	0.896172631	S109	Q191	V323	V350	S268	A267	A255	A252	A250	S262	-	-	-	-	-	-	-	-	-	-	V1185	-	V89	F372	Y199	Y143	Y109	V594	V302	C114	A294	A264	G263	V478	Y519	V99	V84	V463	-	-	I84	I87	I86	S78	S79	S79	S79
279	0.877274221	0.975923531	S110	C192	C324	C351	D269	D268	D256	E253	E251	D263	-	-	-	-	-	-	-	-	-	-	S1186	-	C90	-	F200	F144	F110	C595	V303	A115	D295	D265	D264	C479	-	Y100	Y85	C464	-	-	Y85	Y88	Y87	I79	I80	I80	I80
280	0.934367341	0.983739886	I111	A193	T325	T352	M270	N269	N257	K254	K252	M264	-	-	-	-	-	-	-	-	-	-	L1187	-	K91	M373	H201	Y145	H111	F596	T304	V116	I296	I266	E265	S480	S520	E101	E86	T465	-	-	E86	E89	E88	S80	S81	S81	S81
281	0.611885715	0.929811381	N112	E194	R326	L353	T271	K270	K258	R255	R253	T265	-	-	-	-	-	-	-	-	-	-	Q1188	-	-	T374	D202	D146	D112	Q597	-	N117	K297	K267	R266	K481	T521	N102	N87	K466	-	-	S87	S90	S89	E81	E82	E82	E82
282	0.170250473	0.773104605	N113	V195	-	-	S272	D271	D259	G256	G254	S266	-	-	-	-	-	-	-	-	-	-	-	-	-	R375	-	-	-	-	-	S118	G298	G268	V267	-	K522	-	-	-	-	-	-	-	-	-	-	-	-
283	0.747539745	0.95888955	V114	T196	-	-	-	-	-	-	-	-	-	-	-	-	-	-	-	-	-	-	-	-	-	P376	-	-	-	-	-	I119	-	-	-	-	P523	-	-	-	-	-	-	-	-	-	-	-	-
284	0.281265447	0.834434207	-	-	-	-	-	-	-	-	-	-	-	-	-	-	-	-	-	-	-	-	-	-	-	-	A203	R147	A113	-	-	-	-	-	-	-	-	K103	K88	-	-	-	G88	P91	T90	E82	E83	E83	E83
285	0.443619489	0.912747282	-	-	-	-	-	-	-	-	-	-	-	-	-	-	-	-	-	-	-	-	-	-	-	-	-	-	-	-	-	-	-	-	-	-	-	-	-	-	-	-	-	-	-	-	-	-	-
286	0.532230471	0.917277701	S115	-	-	-	-	-	-	-	-	-	-	-	-	-	-	-	-	-	-	-	-	-	-	-	-	-	-	-	-	-	-	-	-	-	-	-	-	-	-	-	-	-	-	-	-	-	-
287	0.55659638	0.917277701	S116	-	-	-	-	-	-	-	-	-	-	-	-	-	-	-	-	-	-	-	-	-	-	-	-	-	-	-	-	S120	-	-	-	-	-	-	-	-	-	-	-	-	-	-	-	-	-
288	0.022691128	0.409920168	-	-	-	-	-	-	-	-	-	-	-	-	-	-	-	-	-	-	-	-	-	-	-	-	-	-	-	-	-	-	-	-	-	-	-	-	-	-	-	-	-	-	-	-	-	-	-
289			-	-	-	-	-	-	-	-	-	-	-	-	-	-	-	-	-	-	-	-	-	-	-	-	-	-	-	-	-	-	-	-	-	-	-	-	-	-	-	-	-	-	-	-	-	-	-
290			-	-	-	-	-	-	-	-	-	-	-	-	-	-	-	-	-	-	-	-	-	-	-	-	-	-	-	-	-	-	-	-	-	-	-	-	-	-	-	-	-	-	-	-	-	-	-
291			-	-	-	-	-	-	-	-	-	-	-	-	-	-	-	-	-	-	-	-	-	-	-	-	-	-	-	-	-	-	-	-	-	-	-	-	-	-	-	-	-	-	-	-	-	-	-
292			-	-	-	-	-	-	-	-	-	-	-	-	-	-	-	-	-	-	-	-	-	-	-	-	-	-	-	-	-	-	-	-	-	-	-	-	-	-	-	-	-	-	-	-	-	-	-
293			-	-	-	-	-	-	-	-	-	-	-	-	-	-	-	-	-	-	-	-	-	-	-	-	-	-	-	-	-	-	-	-	-	-	-	-	-	-	-	-	-	-	-	-	-	-	-
294			-	-	-	-	-	-	-	-	-	-	-	-	-	-	-	-	-	-	-	-	-	-	-	-	-	-	-	-	-	-	-	-	-	-	-	-	-	-	-	-	-	-	-	-	-	-	-
295	0.609677817	0.929811381	-	-	-	-	-	-	-	-	-	-	-	-	-	-	-	-	-	-	-	-	-	-	-	-	-	-	-	-	-	-	-	-	-	-	-	-	-	-	-	-	-	-	-	-	-	-	-
296			-	-	-	-	-	-	-	-	-	-	-	-	-	-	-	-	-	-	-	-	-	-	-	-	-	-	-	-	-	-	-	-	-	-	-	-	-	-	-	-	-	-	-	-	-	-	-
297			-	-	-	-	-	-	-	-	-	-	-	-	-	-	-	-	-	-	-	-	-	-	-	-	-	-	-	-	-	-	-	-	-	-	-	-	-	-	-	-	-	-	-	-	-	-	-
298			-	-	-	-	-	-	-	-	-	-	-	-	-	-	-	-	-	-	-	-	-	-	-	-	-	-	-	-	-	-	-	-	-	-	-	-	-	-	-	-	-	-	-	-	-	-	-
299			-	-	-	-	-	-	-	-	-	-	-	-	-	-	-	-	-	-	-	-	-	-	-	-	-	-	-	-	-	-	-	-	-	-	-	-	-	-	-	-	-	-	-	-	-	-	-
300	0.447735058	0.913558513	-	-	-	-	-	-	-	-	-	-	-	-	-	-	-	-	-	-	-	-	-	-	-	-	-	-	-	-	-	-	-	-	-	-	-	-	-	-	-	-	-	-	-	-	-	-	-
301			-	-	-	-	-	-	-	-	-	-	-	-	-	-	-	-	-	-	-	-	-	-	-	-	-	-	-	-	-	-	-	-	-	-	-	-	-	-	-	-	-	-	-	-	-	-	-
302			-	-	-	-	-	-	-	-	-	-	-	-	-	-	-	-	-	-	-	-	-	-	-	-	-	-	-	-	-	-	-	-	-	-	-	-	-	-	-	-	-	-	-	-	-	-	-
303			-	-	-	-	-	-	-	-	-	-	-	-	-	-	-	-	-	-	-	-	-	-	-	-	-	-	-	-	-	-	-	-	-	-	-	-	-	-	-	-	-	-	-	-	-	-	-
304			-	-	-	-	-	-	-	-	-	-	-	-	-	-	-	-	-	-	-	-	-	-	-	-	-	-	-	-	-	-	-	-	-	-	-	-	-	-	-	-	-	-	-	-	-	-	-
305			-	-	-	-	-	-	-	-	-	-	-	-	-	-	-	-	-	-	-	-	-	-	-	-	-	-	-	-	-	-	-	-	-	-	-	-	-	-	-	-	-	-	-	-	-	-	-
306			-	-	-	-	-	-	-	-	-	-	-	-	-	-	-	-	-	-	-	-	-	-	-	-	-	-	-	-	-	-	-	-	-	-	-	-	-	-	-	-	-	-	-	-	-	-	-
307			-	-	-	-	-	-	-	-	-	-	-	-	-	-	-	-	-	-	-	-	-	-	-	-	-	-	-	-	-	-	-	-	-	-	-	-	-	-	-	-	-	-	-	-	-	-	-
308			-	-	-	-	-	-	-	-	-	-	-	-	-	-	-	-	-	-	-	-	-	-	-	-	-	-	-	-	-	-	-	-	-	-	-	-	-	-	-	-	-	-	-	-	-	-	-
309			-	-	-	-	-	-	-	-	-	-	-	-	-	-	-	-	-	-	-	-	-	-	-	-	-	-	-	-	-	-	-	-	-	-	-	-	-	-	-	-	-	-	-	-	-	-	-
310			-	-	-	-	-	-	-	-	-	-	-	-	-	-	-	-	-	-	-	-	-	-	-	-	-	-	-	-	-	-	-	-	-	-	-	-	-	-	-	-	-	-	-	-	-	-	-
311			-	-	-	-	-	-	-	-	-	-	-	-	-	-	-	-	-	-	-	-	-	-	-	-	-	-	-	-	-	-	-	-	-	-	-	-	-	-	-	-	-	-	-	-	-	-	-
312			-	-	-	-	-	-	-	-	-	-	-	-	-	-	-	-	-	-	-	-	-	-	-	-	-	-	-	-	-	-	-	-	-	-	-	-	-	-	-	-	-	-	-	-	-	-	-
313			-	-	-	-	-	-	-	-	-	-	-	-	-	-	-	-	-	-	-	-	-	-	-	-	-	-	-	-	-	-	-	-	-	-	-	-	-	-	-	-	-	-	-	-	-	-	-
314			-	-	-	-	-	-	-	-	-	-	-	-	-	-	-	-	-	-	-	-	-	-	-	-	-	-	-	-	-	-	-	-	-	-	-	-	-	-	-	-	-	-	-	-	-	-	-
315			-	-	-	-	-	-	-	-	-	-	-	-	-	-	-	-	-	-	-	-	-	-	-	-	-	-	-	-	-	-	-	-	-	-	-	-	-	-	-	-	-	-	-	-	-	-	-
316			-	-	-	-	-	-	-	-	-	-	-	-	-	-	-	-	-	-	-	-	-	-	-	-	-	-	-	-	-	-	-	-	-	-	-	-	-	-	-	-	-	-	-	-	-	-	-
317			-	-	-	-	-	-	-	-	-	-	-	-	-	-	-	-	-	-	-	-	-	-	-	-	-	-	-	-	-	-	-	-	-	-	-	-	-	-	-	-	-	-	-	-	-	-	-
318			-	-	-	-	-	-	-	-	-	-	-	-	-	-	-	-	-	-	-	-	-	-	-	-	-	-	-	-	-	-	-	-	-	-	-	-	-	-	-	-	-	-	-	-	-	-	-
319			-	-	-	-	-	-	-	-	-	-	-	-	-	-	-	-	-	-	-	-	-	-	-	-	-	-	-	-	-	-	-	-	-	-	-	-	-	-	-	-	-	-	-	-	-	-	-
320			-	-	-	-	-	-	-	-	-	-	-	-	-	-	-	-	-	-	-	-	-	-	-	-	-	-	-	-	-	-	-	-	-	-	-	-	-	-	-	-	-	-	-	-	-	-	-
321			-	-	-	-	-	-	-	-	-	-	-	-	-	-	-	-	-	-	-	-	-	-	-	-	-	-	-	-	-	-	-	-	-	-	-	-	-	-	-	-	-	-	-	-	-	-	-
322	0.527068393	0.917277701	-	-	-	-	-	-	-	-	-	-	-	-	-	-	-	-	-	-	-	-	-	-	-	-	-	-	-	-	-	-	-	-	-	-	-	-	-	-	-	-	-	-	-	-	-	-	-
323			-	-	-	-	-	-	-	-	-	-	-	-	-	-	-	-	-	-	-	-	-	-	-	-	-	-	-	-	-	-	-	-	-	-	-	-	-	-	-	-	-	-	-	-	-	-	-
324			-	-	-	-	-	-	-	-	-	-	-	-	-	-	-	-	-	-	-	-	-	-	-	-	-	-	-	-	-	-	-	-	-	-	-	-	-	-	-	-	-	-	-	-	-	-	-
325	0.240684066	0.819538908	-	-	-	-	-	-	-	-	-	-	-	-	-	-	-	-	-	-	-	-	-	-	-	-	-	-	-	-	-	-	-	-	-	-	-	-	-	-	-	-	-	-	-	-	-	-	-
326	0.719984932	0.951238089	-	-	-	-	-	-	-	-	-	-	A199	V334	M381	M260	L251	-	-	-	-	-	-	-	-	-	-	-	-	-	-	-	-	-	-	-	-	-	-	-	-	-	-	-	-	-	-	-	-
327	0.811795772	0.971611352	-	-	-	-	-	-	-	-	-	-	V200	L335	S382	S261	V252	-	-	-	-	-	-	-	-	-	-	-	-	-	-	-	-	-	-	-	-	-	-	-	-	-	-	-	-	-	-	-	-
328	0.316357993	0.861945875	-	-	-	-	-	-	-	-	-	-	K201	G336	N383	A262	E253	-	-	-	-	-	-	-	-	-	-	-	-	-	-	-	-	-	-	-	-	-	-	-	-	-	-	-	-	-	-	-	-
329	0.792863994	0.971611352	-	-	-	-	-	-	-	-	-	-	Q202	V337	M384	A263	V254	-	-	-	-	-	-	-	-	-	-	-	-	-	-	-	-	-	-	-	-	-	-	-	-	-	-	-	-	-	-	-	-
330	0.385718114	0.896172631	-	-	-	-	-	-	-	-	-	-	L203	L338	L385	L264	M255	-	-	-	-	-	-	-	-	-	-	-	-	-	-	-	-	-	-	-	-	-	-	-	-	-	-	-	-	-	-	-	-
331	0.458939462	0.915703801	-	-	-	-	-	-	-	-	-	-	F204	P339	P386	P265	H256	-	-	-	-	-	-	-	-	-	-	-	-	-	-	-	-	-	-	-	-	-	-	-	-	-	-	-	-	-	-	-	-
332	0.811176833	0.971611352	-	-	-	-	-	-	-	-	-	-	P205	G340	E387	A266	P257	-	-	-	-	-	-	-	-	-	-	-	-	-	-	-	-	-	-	-	-	-	-	-	-	-	-	-	-	-	-	-	-
333	0.256339937	0.83396748	-	-	-	-	-	-	-	-	-	-	E206	I341	G388	G267	S258	T248	T248	-	-	-	-	-	-	-	-	-	-	-	-	-	-	-	-	-	-	-	-	-	-	-	-	-	-	-	-	-	-
334	0.195997069	0.792696513	-	-	-	-	-	-	-	-	-	-	F207	K342	L389	L268	F259	-	-	-	-	-	-	-	-	-	-	-	-	-	-	-	-	-	-	-	-	-	-	-	-	-	-	-	-	-	-	-	-
335	0.083581759	0.726050709	-	-	-	-	-	-	-	-	-	-	-	W343	-	-	-	-	-	-	-	-	-	-	-	-	-	-	-	-	-	-	-	-	-	-	-	-	-	-	-	-	-	-	-	-	-	-	-
336			-	-	-	-	-	-	-	-	-	-	-	L344	-	-	-	-	-	-	-	-	-	-	-	-	-	-	-	-	-	-	-	-	-	-	-	-	-	-	-	-	-	-	-	-	-	-	-
337	0.409526334	0.909212901	-	-	-	-	-	-	-	-	-	-	E208	S345	F390	F269	G260	-	-	-	-	-	-	-	-	-	-	-	-	-	-	-	-	-	-	-	-	-	-	-	-	-	-	-	-	-	-	-	-
338			-	-	-	-	-	-	-	-	-	-	F209	L346	P391	A270	F261	-	-	-	-	-	-	-	-	-	-	-	-	-	-	-	-	-	-	-	-	-	-	-	-	-	-	-	-	-	-	-	-
339	0.197458698	0.792696513	-	-	-	-	-	-	-	-	-	-	M210	P347	E392	E271	S262	-	-	-	-	-	-	-	-	-	-	-	-	-	-	-	-	-	-	-	-	-	-	-	-	-	-	-	-	-	-	-	-
340	0.825194321	0.971611352	-	-	-	-	-	-	-	-	-	-	W211	E348	H393	Q272	W263	-	-	-	-	-	-	-	-	-	-	-	-	-	-	-	-	-	-	-	-	-	-	-	-	-	-	-	-	-	-	-	-
341			-	-	-	-	-	-	-	-	-	-	-	-	-	-	-	-	-	-	-	-	-	-	-	-	-	-	-	-	-	-	-	-	-	-	-	-	-	-	-	-	-	-	-	-	-	-	-
342			-	-	-	-	-	-	-	-	-	-	-	-	-	-	-	-	-	-	-	-	-	-	-	-	-	-	-	-	-	-	-	-	-	-	-	-	-	-	-	-	-	-	-	-	-	-	-
343			-	-	-	-	-	-	-	-	-	-	-	-	-	-	-	-	-	-	-	-	-	-	-	-	-	-	-	-	-	-	-	-	-	-	-	-	-	-	-	-	-	-	-	-	-	-	-
344			-	-	-	-	-	-	-	-	-	-	-	-	-	-	-	-	-	-	-	-	-	-	-	-	-	-	-	-	-	-	-	-	-	-	-	-	-	-	-	-	-	-	-	-	-	-	-
345			-	-	-	-	-	-	-	-	-	-	-	-	-	-	-	-	-	-	-	-	-	-	-	-	-	-	-	-	-	-	-	-	-	-	-	-	-	-	-	-	-	-	-	-	-	-	-
346			-	-	-	-	-	-	-	-	-	-	-	-	-	-	-	-	-	-	-	-	-	-	-	-	-	-	-	-	-	-	-	-	-	-	-	-	-	-	-	-	-	-	-	-	-	-	-
347			-	-	-	-	-	-	-	-	-	-	-	-	-	-	-	-	-	-	-	-	-	-	-	-	-	-	-	-	-	-	-	-	-	-	-	-	-	-	-	-	-	-	-	-	-	-	-
348			-	-	-	-	-	-	-	-	-	-	-	-	-	-	-	-	-	-	-	-	-	-	-	-	-	-	-	-	-	-	-	-	-	-	-	-	-	-	-	-	-	-	-	-	-	-	-
349			-	-	-	-	-	-	-	-	-	-	-	-	-	-	-	-	-	-	-	-	-	-	-	-	-	-	-	-	-	-	-	-	-	-	-	-	-	-	-	-	-	-	-	-	-	-	-
350			-	-	-	-	-	-	-	-	-	-	-	-	-	-	-	-	-	-	-	-	-	-	-	-	-	-	-	-	-	-	-	-	-	-	-	-	-	-	-	-	-	-	-	-	-	-	-
351			-	-	-	-	-	-	-	-	-	-	-	-	-	-	-	-	-	-	-	-	-	-	-	-	-	-	-	-	-	-	-	-	-	-	-	-	-	-	-	-	-	-	-	-	-	-	-
352			-	-	-	-	-	-	-	-	-	-	-	-	-	-	-	-	-	-	-	-	-	-	-	-	-	-	-	-	-	-	-	-	-	-	-	-	-	-	-	-	-	-	-	-	-	-	-
353			-	-	-	-	-	-	-	-	-	-	-	-	-	-	-	-	-	-	-	-	-	-	-	-	-	-	-	-	-	-	-	-	-	-	-	-	-	-	-	-	-	-	-	-	-	-	-
354			-	-	-	-	-	-	-	-	-	-	-	-	-	-	-	-	-	-	-	-	-	-	-	-	-	-	-	-	-	-	-	-	-	-	-	-	-	-	-	-	-	-	-	-	-	-	-
355			-	-	-	-	-	-	-	-	-	-	-	-	-	-	-	-	-	-	-	-	-	-	-	-	-	-	-	-	-	-	-	-	-	-	-	-	-	-	-	-	-	-	-	-	-	-	-
356			-	-	-	-	-	-	-	-	-	-	-	-	-	-	-	-	-	-	-	-	-	-	-	-	-	-	-	-	-	-	-	-	-	-	-	-	-	-	-	-	-	-	-	-	-	-	-
357			-	-	-	-	-	-	-	-	-	-	-	-	-	-	-	-	-	-	-	-	-	-	-	-	-	-	-	-	-	-	-	-	-	-	-	-	-	-	-	-	-	-	-	-	-	-	-
358			-	-	-	-	-	-	-	-	-	-	-	-	-	-	-	-	-	-	-	-	-	-	-	-	-	-	-	-	-	-	-	-	-	-	-	-	-	-	-	-	-	-	-	-	-	-	-
359			-	-	-	-	-	-	-	-	-	-	-	-	-	-	-	-	-	-	-	-	-	-	-	-	-	-	-	-	-	-	-	-	-	-	-	-	-	-	-	-	-	-	-	-	-	-	-
360			-	-	-	-	-	-	-	-	-	-	-	-	-	-	-	-	-	-	-	-	-	-	-	-	-	-	-	-	-	-	-	-	-	-	-	-	-	-	-	-	-	-	-	-	-	-	-
361	0.561994079	0.917518821	-	-	-	-	-	-	-	-	-	-	-	-	-	-	-	-	-	-	-	-	-	-	-	-	-	-	-	-	-	-	-	-	-	-	-	-	-	-	-	-	-	-	-	-	-	-	-
362			-	-	-	-	-	-	-	-	-	-	-	-	-	-	-	-	-	-	-	-	-	-	-	-	-	-	-	-	-	-	-	-	-	-	-	-	-	-	-	-	-	-	-	-	-	-	-
363			-	-	-	-	-	-	-	-	-	-	-	-	-	-	-	-	-	-	-	-	-	-	-	-	-	-	-	-	-	-	-	-	-	-	-	-	-	-	-	-	-	-	-	-	-	-	-
364	0.297640492	0.844161258	-	-	-	-	-	-	-	-	-	-	-	-	-	-	-	-	-	-	-	-	-	-	-	-	-	-	-	-	-	-	-	-	-	-	-	-	-	-	-	-	-	-	-	-	-	-	-
365			-	-	-	-	-	-	-	-	-	-	-	-	-	-	-	-	-	-	-	-	-	-	-	-	-	-	-	-	-	-	-	-	-	-	-	-	-	-	-	-	-	-	-	-	-	-	-
366			-	-	-	-	-	-	-	-	-	-	-	-	-	-	-	-	-	-	-	-	-	-	-	-	-	-	-	-	-	-	-	-	-	-	-	-	-	-	-	-	-	-	-	-	-	-	-
367			-	-	-	-	-	-	-	-	-	-	-	-	-	-	-	-	-	-	-	-	-	-	-	-	-	-	-	-	-	-	-	-	-	-	-	-	-	-	-	-	-	-	-	-	-	-	-
368			-	-	-	-	-	-	-	-	-	-	-	-	-	-	-	-	-	-	-	-	-	-	-	-	-	-	-	-	-	-	-	-	-	-	-	-	-	-	-	-	-	-	-	-	-	-	-
369			-	-	-	-	-	-	-	-	-	-	-	-	-	-	-	-	-	-	-	-	-	-	-	-	-	-	-	-	-	-	-	-	-	-	-	-	-	-	-	-	-	-	-	-	-	-	-
370			-	-	-	-	-	-	-	-	-	-	-	-	-	-	-	-	-	-	-	-	-	-	-	-	-	-	-	-	-	-	-	-	-	-	-	-	-	-	-	-	-	-	-	-	-	-	-
371	0.484813783	0.917277701	-	-	-	-	-	-	-	-	-	-	-	-	-	-	-	-	-	-	-	-	-	-	-	-	-	-	-	-	-	-	-	-	-	-	-	-	-	-	-	-	-	-	-	-	-	-	-
372			-	-	-	-	-	-	-	-	-	-	-	-	-	-	-	-	-	-	-	-	-	-	-	-	-	-	-	-	-	-	-	-	-	-	-	-	-	-	-	-	-	-	-	-	-	-	-
373			-	-	-	-	-	-	-	-	-	-	-	-	-	-	-	-	-	-	-	-	-	-	-	-	-	-	-	-	-	-	-	-	-	-	-	-	-	-	-	-	-	-	-	-	-	-	-
374			-	-	-	-	-	-	-	-	-	-	-	-	-	-	-	-	-	-	-	-	-	-	-	-	-	-	-	-	-	-	-	-	-	-	-	-	-	-	-	-	-	-	-	-	-	-	-
375			-	-	-	-	-	-	-	-	-	-	-	-	-	-	-	-	-	-	-	-	-	-	-	-	-	-	-	-	-	-	-	-	-	-	-	-	-	-	-	-	-	-	-	-	-	-	-
376			-	-	-	-	-	-	-	-	-	-	-	-	-	-	-	-	-	-	-	-	-	-	-	-	-	-	-	-	-	-	-	-	-	-	-	-	-	-	-	-	-	-	-	-	-	-	-
377			-	-	-	-	-	-	-	-	-	-	-	-	-	-	-	-	-	-	-	-	-	-	-	-	-	-	-	-	-	-	-	-	-	-	-	-	-	-	-	-	-	-	-	-	-	-	-
378			-	-	-	-	-	-	-	-	-	-	-	-	-	-	-	-	-	-	-	-	-	-	-	-	-	-	-	-	-	-	-	-	-	-	-	-	-	-	-	-	-	-	-	-	-	-	-
379			-	-	-	-	-	-	-	-	-	-	-	-	-	-	-	-	-	-	-	-	-	-	-	-	-	-	-	-	-	-	-	-	-	-	-	-	-	-	-	-	-	-	-	-	-	-	-
380			-	-	-	-	-	-	-	-	-	-	-	-	-	-	-	-	-	-	-	-	-	-	-	-	-	-	-	-	-	-	-	-	-	-	-	-	-	-	-	-	-	-	-	-	-	-	-
381			-	-	-	-	-	-	-	-	-	-	-	-	-	-	-	-	-	-	-	-	-	-	-	-	-	-	-	-	-	-	-	-	-	-	-	-	-	-	-	-	-	-	-	-	-	-	-
382			-	-	-	-	-	-	-	-	-	-	-	-	-	-	-	-	-	-	-	-	-	-	-	-	-	-	-	-	-	-	-	-	-	-	-	-	-	-	-	-	-	-	-	-	-	-	-
383	0.148892284	0.755576717	-	-	-	-	-	-	-	-	-	-	-	-	-	-	-	-	-	-	-	-	-	-	-	-	-	-	-	-	-	-	-	-	-	-	-	-	-	-	-	-	-	-	-	-	-	-	-
384			-	-	-	-	-	-	-	-	-	-	-	-	-	-	-	-	-	-	-	-	-	-	-	-	-	-	-	-	-	-	-	-	-	-	-	-	-	-	-	-	-	-	-	-	-	-	-
385			-	-	-	-	-	-	-	-	-	-	-	-	-	-	-	-	-	-	-	-	-	-	-	-	-	-	-	-	-	-	-	-	-	-	-	-	-	-	-	-	-	-	-	-	-	-	-
386	0.359546116	0.894559348	-	-	-	-	-	-	-	-	-	-	-	-	-	-	-	-	-	-	-	-	-	-	-	-	-	-	-	-	-	-	-	-	-	-	-	-	-	-	-	-	-	-	-	-	-	-	-
387			-	-	-	-	-	-	-	-	-	-	-	-	-	-	-	-	-	-	-	-	-	-	-	-	-	-	-	-	-	-	-	-	-	-	-	-	-	-	-	-	-	-	-	-	-	-	-
388			-	-	-	-	-	-	-	-	-	-	-	-	-	-	-	-	-	-	-	-	-	-	-	-	-	-	-	-	-	-	-	-	-	-	-	-	-	-	-	-	-	-	-	-	-	-	-
389			-	-	-	-	-	-	-	-	-	-	-	-	-	-	-	-	-	-	-	-	-	-	-	-	-	-	-	-	-	-	-	-	-	-	-	-	-	-	-	-	-	-	-	-	-	-	-
390			-	-	-	-	-	-	-	-	-	-	-	-	-	-	-	-	-	-	-	-	-	-	-	-	-	-	-	-	-	-	-	-	-	-	-	-	-	-	-	-	-	-	-	-	-	-	-
391			-	-	-	-	-	-	-	-	-	-	-	-	-	-	-	-	-	-	-	-	-	-	-	-	-	-	-	-	-	-	-	-	-	-	-	-	-	-	-	-	-	-	-	-	-	-	-
392			-	-	-	-	-	-	-	-	-	-	-	-	-	-	-	-	-	-	-	-	-	-	-	-	-	-	-	-	-	-	-	-	-	-	-	-	-	-	-	-	-	-	-	-	-	-	-
393	0.428687055	0.909513944	-	-	-	-	-	-	-	-	-	-	-	-	-	-	-	-	-	-	-	-	-	-	-	-	-	-	-	-	-	-	-	-	-	-	-	-	-	-	-	-	-	-	-	-	-	-	-
394			-	-	-	-	-	-	-	-	-	-	-	-	-	-	-	-	-	-	-	-	-	-	-	-	-	-	-	-	-	-	-	-	-	-	-	-	-	-	-	-	-	-	-	-	-	-	-
395	0.406790169	0.909212901	-	-	E327	E354	-	-	-	-	-	-	-	-	-	-	-	-	-	-	-	-	S1189	-	-	-	-	-	-	G598	K305	-	-	-	-	E482	-	-	-	Q467	-	-	-	-	-	-	-	-	-
396	0.964623881	0.985208922	-	-	P328	P355	-	-	-	-	-	-	-	-	-	-	-	-	-	-	-	-	L1190	-	-	-	-	-	-	S599	E306	-	-	-	-	Y483	-	-	-	R468	-	-	-	-	-	-	-	-	-
397	0.425131282	0.909513944	-	-	P329	P356	-	-	-	-	-	-	-	-	-	-	-	-	-	-	-	-	P1191	-	-	-	-	-	-	E600	P307	-	-	-	-	P484	-	-	-	P469	-	-	-	-	-	-	-	-	-
398			-	-	-	-	-	-	-	-	-	-	-	-	-	-	-	-	-	-	-	-	-	-	-	-	-	-	-	-	-	-	-	-	-	-	-	-	-	-	-	-	-	-	-	-	-	-	-
399			-	-	-	-	-	-	-	-	-	-	-	-	-	-	-	-	-	-	-	-	-	-	-	-	-	-	-	-	-	-	-	-	-	-	-	-	-	-	-	-	-	-	-	-	-	-	-
400			-	-	-	-	-	-	-	-	-	-	-	-	-	-	-	-	-	-	-	-	-	-	-	-	-	-	-	-	-	-	-	-	-	-	-	-	-	-	-	-	-	-	-	-	-	-	-
401			-	-	-	-	-	-	-	-	-	-	-	-	-	-	-	-	-	-	-	-	-	-	-	-	-	-	-	-	-	-	-	-	-	-	-	-	-	-	-	-	-	-	-	-	-	-	-
402			-	-	-	-	-	-	-	-	-	-	-	-	-	-	-	-	-	-	-	-	-	-	-	-	-	-	-	-	-	-	-	-	-	-	-	-	-	-	-	-	-	-	-	-	-	-	-
403			-	-	-	-	-	-	-	-	-	-	-	-	-	-	-	-	-	-	-	-	-	-	-	-	-	-	-	-	-	-	-	-	-	-	-	-	-	-	-	-	-	-	-	-	-	-	-
404			-	-	-	-	-	-	-	-	-	-	-	-	-	-	-	-	-	-	-	-	-	-	-	-	-	-	-	-	-	-	-	-	-	-	-	-	-	-	-	-	-	-	-	-	-	-	-
405			-	-	-	-	-	-	-	-	-	-	-	-	-	-	-	-	-	-	-	-	-	-	-	-	-	-	-	-	-	-	-	-	-	-	-	-	-	-	-	-	-	-	-	-	-	-	-
406			-	-	-	-	-	-	-	-	-	-	-	-	-	-	-	-	-	-	-	-	-	-	-	-	-	-	-	-	-	-	-	-	-	-	-	-	-	-	-	-	-	-	-	-	-	-	-
407			-	-	-	-	-	-	-	-	-	-	-	-	-	-	-	-	-	-	-	-	-	-	-	-	-	-	-	-	-	-	-	-	-	-	-	-	-	-	-	-	-	-	-	-	-	-	-
408			-	-	-	-	-	-	-	-	-	-	-	-	-	-	-	-	-	-	-	-	-	-	-	-	-	-	-	-	-	-	-	-	-	-	-	-	-	-	-	-	-	-	-	-	-	-	-
409			-	-	-	-	-	-	-	-	-	-	-	-	-	-	-	-	-	-	-	-	-	-	-	-	-	-	-	-	-	-	-	-	-	-	-	-	-	-	-	-	-	-	-	-	-	-	-
410			-	-	-	-	-	-	-	-	-	-	-	-	-	-	-	-	-	-	-	-	-	-	-	-	-	-	-	-	-	-	-	-	-	-	-	-	-	-	-	-	-	-	-	-	-	-	-
411			-	-	-	-	-	-	-	-	-	-	-	-	-	-	-	-	-	-	-	-	-	-	-	-	-	-	-	-	-	-	-	-	-	-	-	-	-	-	-	-	-	-	-	-	-	-	-
412			-	-	-	-	-	-	-	-	-	-	-	-	-	-	-	-	-	-	-	-	-	-	-	-	-	-	-	-	-	-	-	-	-	-	-	-	-	-	-	-	-	-	-	-	-	-	-
413			-	-	-	-	-	-	-	-	-	-	-	-	-	-	-	-	-	-	-	-	-	-	-	-	-	-	-	-	-	-	-	-	-	-	-	-	-	-	-	-	-	-	-	-	-	-	-
414			-	-	-	-	-	-	-	-	-	-	-	-	-	-	-	-	-	-	-	-	-	-	-	-	-	-	-	-	-	-	-	-	-	-	-	-	-	-	-	-	-	-	-	-	-	-	-
415			-	-	-	-	-	-	-	-	-	-	-	-	-	-	-	-	-	-	-	-	-	-	-	-	-	-	-	-	-	-	-	-	-	-	-	-	-	-	-	-	-	-	-	-	-	-	-
416			-	-	-	-	-	-	-	-	-	-	-	-	-	-	-	-	-	-	-	-	-	-	-	-	-	-	-	-	-	-	-	-	-	-	-	-	-	-	-	-	-	-	-	-	-	-	-
417			-	-	-	-	-	-	-	-	-	-	-	-	-	-	-	-	-	-	-	-	-	-	-	-	-	-	-	-	-	-	-	-	-	-	-	-	-	-	-	-	-	-	-	-	-	-	-
418			-	-	-	-	-	-	-	-	-	-	-	-	-	-	-	-	-	-	-	-	-	-	-	-	-	-	-	-	-	-	-	-	-	-	-	-	-	-	-	-	-	-	-	-	-	-	-
419			-	-	-	-	-	-	-	-	-	-	-	-	-	-	-	-	-	-	-	-	-	-	-	-	-	-	-	-	-	-	-	-	-	-	-	-	-	-	-	-	-	-	-	-	-	-	-
420			-	-	-	-	-	-	-	-	-	-	-	-	-	-	-	-	-	-	-	-	-	-	-	-	-	-	-	-	-	-	-	-	-	-	-	-	-	-	-	-	-	-	-	-	-	-	-
421			-	-	-	-	-	-	-	-	-	-	-	-	-	-	-	-	-	-	-	-	-	-	-	-	-	-	-	-	-	-	-	-	-	-	-	-	-	-	-	-	-	-	-	-	-	-	-
422			-	-	-	-	-	-	-	-	-	-	-	-	-	-	-	-	-	-	-	-	-	-	-	-	-	-	-	-	-	-	-	-	-	-	-	-	-	-	-	-	-	-	-	-	-	-	-
423			-	-	-	-	-	-	-	-	-	-	-	-	-	-	-	-	-	-	-	-	-	-	-	-	-	-	-	-	-	-	-	-	-	-	-	-	-	-	-	-	-	-	-	-	-	-	-
424			-	-	-	-	-	-	-	-	-	-	-	-	-	-	-	-	-	-	-	-	-	-	-	-	-	-	-	-	-	-	-	-	-	-	-	-	-	-	-	-	-	-	-	-	-	-	-
425			-	-	-	-	-	-	-	-	-	-	-	-	-	-	-	-	-	-	-	-	-	-	-	-	-	-	-	-	-	-	-	-	-	-	-	-	-	-	-	-	-	-	-	-	-	-	-
426			-	-	-	-	-	-	-	-	-	-	-	-	-	-	-	-	-	-	-	-	-	-	-	-	-	-	-	-	-	-	-	-	-	-	-	-	-	-	-	-	-	-	-	-	-	-	-
427			-	-	-	-	-	-	-	-	-	-	-	-	-	-	-	-	-	-	-	-	-	-	-	-	-	-	-	-	-	-	-	-	-	-	-	-	-	-	-	-	-	-	-	-	-	-	-
428			-	-	-	-	-	-	-	-	-	-	-	-	-	-	-	-	-	-	-	-	-	-	-	-	-	-	-	-	-	-	-	-	-	-	-	-	-	-	-	-	-	-	-	-	-	-	-
429			-	-	-	-	-	-	-	-	-	-	-	-	-	-	-	-	-	-	-	-	-	-	-	-	-	-	-	-	-	-	-	-	-	-	-	-	-	-	-	-	-	-	-	-	-	-	-
430	0.591401365	0.921457309	-	-	-	-	-	-	-	-	-	-	-	-	-	-	-	-	-	-	-	-	-	-	-	-	-	-	-	-	-	-	-	-	-	-	-	-	-	-	-	-	-	-	-	-	-	-	-
431	0.961596099	0.985208922	-	-	-	-	-	-	-	-	-	-	-	-	-	-	-	-	-	-	-	-	-	-	-	-	-	-	-	-	-	-	-	-	-	-	-	-	-	-	-	-	-	-	-	-	-	-	-
432			-	-	-	-	-	-	-	-	-	-	-	-	-	-	-	-	-	-	-	-	-	-	-	-	-	-	-	-	-	-	-	-	-	-	-	-	-	-	-	-	-	-	-	-	-	-	-
433			-	-	-	-	-	-	-	-	-	-	-	-	-	-	-	-	-	-	-	-	-	-	-	-	-	-	-	-	-	-	-	-	-	-	-	-	-	-	-	-	-	-	-	-	-	-	-
434			-	-	-	-	-	-	-	-	-	-	-	-	-	-	-	-	-	-	-	-	-	-	-	-	-	-	-	-	-	-	-	-	-	-	-	-	-	-	-	-	-	-	-	-	-	-	-
435	0.050854126	0.595208146	-	-	-	-	-	-	-	-	-	-	-	-	-	-	-	-	-	-	-	-	-	-	-	-	-	-	-	-	-	-	-	-	-	-	-	-	-	-	-	-	-	-	-	-	-	-	-
436			-	-	-	-	-	-	-	-	-	-	-	-	-	-	-	-	-	-	-	-	-	-	-	-	-	-	-	-	-	-	-	-	-	-	-	-	-	-	-	-	-	-	-	-	-	-	-
437			-	-	-	-	-	-	-	-	-	-	-	-	-	-	-	-	-	-	-	-	-	-	-	-	-	-	-	-	-	-	-	-	-	-	-	-	-	-	-	-	-	-	-	-	-	-	-
438			-	-	-	-	-	-	-	-	-	-	-	-	-	-	-	-	-	-	-	-	-	-	-	-	-	-	-	-	-	-	-	-	-	-	-	-	-	-	-	-	-	-	-	-	-	-	-
439	0.854351955	0.971611352	-	-	-	-	-	-	-	-	-	-	-	-	-	-	-	-	-	-	-	-	-	-	-	-	-	-	-	-	-	-	-	-	-	-	-	-	-	-	-	-	-	-	-	-	-	-	-
440			-	-	-	-	-	-	-	-	-	-	-	-	-	-	-	-	-	-	-	-	-	-	-	-	-	-	-	-	-	-	-	-	-	-	-	-	-	-	-	-	-	-	-	-	-	-	-
441	0.311630277	0.854669176	-	-	-	-	-	-	-	-	-	-	-	-	-	-	-	-	-	-	-	-	-	-	-	-	-	-	-	-	-	-	-	-	-	-	-	-	-	-	-	-	-	-	-	-	-	-	-
442			-	-	-	-	-	-	-	-	-	-	-	-	-	-	-	-	-	-	-	-	-	-	-	-	-	-	-	-	-	-	-	-	-	-	-	-	-	-	-	-	-	-	-	-	-	-	-
443			-	-	-	-	-	-	-	-	-	-	-	-	-	-	-	-	-	-	-	-	-	-	-	-	-	-	-	-	-	-	-	-	-	-	-	-	-	-	-	-	-	-	-	-	-	-	-
444			-	-	-	-	-	-	-	-	-	-	-	-	-	-	-	-	-	-	-	-	-	-	-	-	-	-	-	-	-	-	-	-	-	-	-	-	-	-	-	-	-	-	-	-	-	-	-
445	0.249116106	0.831387488	-	-	-	-	-	-	-	-	-	-	-	-	-	-	-	-	-	-	-	-	-	-	-	-	-	-	-	-	-	-	-	-	-	-	-	-	-	-	-	-	-	-	-	-	-	-	-
446			-	-	-	-	-	-	-	-	-	-	-	-	-	-	-	-	-	-	-	-	-	-	-	-	-	-	-	-	-	-	-	-	-	-	-	-	-	-	-	-	-	-	-	-	-	-	-
447			-	-	-	-	-	-	-	-	-	-	-	-	-	-	-	-	-	-	-	-	-	-	-	-	-	-	-	-	-	-	-	-	-	-	-	-	-	-	-	-	-	-	-	-	-	-	-
448			-	-	-	-	-	-	-	-	-	-	-	-	-	-	-	-	-	-	-	-	-	-	-	-	-	-	-	-	-	-	-	-	-	-	-	-	-	-	-	-	-	-	-	-	-	-	-
449			-	-	-	-	-	-	-	-	-	-	-	-	-	-	-	-	-	-	-	-	-	-	-	-	-	-	-	-	-	-	-	-	-	-	-	-	-	-	-	-	-	-	-	-	-	-	-
450			-	-	-	-	-	-	-	-	-	-	-	-	-	-	-	-	-	-	-	-	-	-	-	-	-	-	-	-	-	-	-	-	-	-	-	-	-	-	-	-	-	-	-	-	-	-	-
451			-	-	-	-	-	-	-	-	-	-	-	-	-	-	-	-	-	-	-	-	-	-	-	-	-	-	-	-	-	-	-	-	-	-	-	-	-	-	-	-	-	-	-	-	-	-	-
452	0.384768439	0.896172631	-	-	-	-	-	-	-	-	-	-	-	-	-	-	-	-	-	-	-	-	-	-	-	-	-	-	-	-	-	-	-	-	-	-	-	-	-	-	-	-	-	-	-	-	-	-	-
453			-	-	-	-	-	-	-	-	-	-	-	-	-	-	-	-	-	-	-	-	-	-	-	-	-	-	-	-	-	-	-	-	-	-	-	-	-	-	-	-	-	-	-	-	-	-	-
454			-	-	-	-	-	-	-	-	-	-	-	-	-	-	-	G249	G249	-	-	-	-	-	-	-	-	-	-	-	-	-	-	-	-	-	-	-	-	-	-	-	-	-	-	-	-	-	-
455	0.984509709	0.992873262	-	-	-	-	-	-	-	-	-	-	-	-	-	-	-	D250	D250	R206	R208	R204	-	-	-	-	-	-	-	-	-	-	-	-	-	-	-	-	-	-	-	-	-	-	-	-	-	-	-
456	0.06644727	0.681699772	-	-	-	-	-	-	-	-	-	-	-	-	-	-	-	C251	C251	H207	H209	H205	-	-	-	-	-	-	-	-	-	-	-	-	-	-	-	-	-	-	-	-	-	-	-	-	-	-	-
457	0.025463134	0.440830505	-	-	-	-	-	-	-	-	-	-	-	-	-	-	-	P252	P252	P208	P210	P206	-	-	-	-	-	-	-	-	-	-	-	-	-	-	-	-	-	-	-	-	-	-	-	-	-	-	-
458	0.22439556	0.812978843	-	-	-	-	-	-	-	-	-	-	-	-	-	-	-	F253	F253	F209	F211	F207	-	-	-	-	-	-	-	-	-	-	-	-	-	-	-	-	-	-	-	-	-	-	-	-	-	-	-
459	0.110777022	0.734973399	-	-	-	-	-	-	-	-	-	-	-	-	-	-	-	-	-	-	-	-	-	-	-	-	-	-	-	-	-	-	-	-	-	-	-	-	-	-	-	-	-	-	-	-	-	-	-
460	0.656460896	0.941884023	-	-	-	-	-	-	-	-	-	-	-	-	-	-	-	-	-	-	-	-	-	-	-	-	-	-	-	-	-	-	-	-	-	-	-	-	-	-	-	-	-	-	-	-	-	-	-
461			-	-	-	-	-	-	-	-	-	-	L212	I349	L394	S273	V264	-	-	-	-	-	-	-	-	-	-	-	-	-	-	-	-	-	-	-	-	-	-	-	-	-	-	-	-	-	-	-	-
462			-	-	-	-	-	-	-	-	-	-	V213	V350	I395	L274	L265	-	-	-	-	-	-	-	-	-	-	-	-	-	-	-	-	-	-	-	-	-	-	-	-	-	-	-	-	-	-	-	-
463	0.581545436	0.921457309	-	-	-	-	-	-	-	-	-	-	D214	E351	D396	Q275	Q266	-	-	-	-	-	-	-	-	-	-	-	-	-	-	-	-	-	-	-	-	-	-	-	-	-	-	-	-	-	-	-	-
464	0.410214689	0.909212901	-	-	-	-	-	-	-	-	-	-	E215	E352	V397	A276	D267	-	-	-	-	-	-	D255	-	-	-	-	-	-	-	-	-	-	-	-	-	-	-	-	-	-	-	-	-	-	-	-	-
465	0.188992168	0.792380164	-	-	-	-	-	-	-	-	-	-	A216	F353	L398	L277	L268	-	-	-	-	-	-	H256	-	-	-	-	-	-	-	-	-	-	-	-	-	-	-	-	-	-	-	-	-	-	-	-	-
466			-	-	-	-	-	-	-	-	-	-	-	-	-	-	-	-	-	-	-	-	-	-	-	-	-	-	-	-	-	-	-	-	-	-	-	-	-	-	-	-	-	-	-	-	-	-	-
467			-	-	-	-	-	-	-	-	-	-	-	-	-	-	-	-	-	-	-	-	-	-	-	-	-	-	-	-	-	-	-	-	-	-	-	-	-	-	-	-	-	-	-	-	-	-	-
468			-	-	-	-	-	-	-	-	-	-	-	-	-	-	-	-	-	-	-	-	-	-	-	-	-	-	-	-	-	-	-	-	-	-	-	-	-	-	-	-	-	-	-	-	-	-	-
469			-	-	-	-	-	-	-	-	-	-	-	-	-	-	-	-	-	-	-	-	-	-	-	-	-	-	-	-	-	-	-	-	-	-	-	-	-	-	-	-	-	-	-	-	-	-	-
470			-	-	-	-	-	-	-	-	-	-	-	-	-	-	-	-	-	-	-	-	-	-	-	-	-	-	-	-	-	-	-	-	-	-	-	-	-	-	-	-	-	-	-	-	-	-	-
471			-	-	-	-	-	-	-	-	-	-	-	-	-	-	-	-	-	-	-	-	-	-	-	-	-	-	-	-	-	-	-	-	-	-	-	-	-	-	-	-	-	-	-	-	-	-	-
472			-	-	-	-	-	-	-	-	-	-	-	-	-	-	-	-	-	-	-	-	-	-	-	-	-	-	-	-	-	-	-	-	-	-	-	-	-	-	-	-	-	-	-	-	-	-	-
473			-	-	-	-	-	-	-	-	-	-	-	-	-	-	-	-	-	-	-	-	-	-	-	-	-	-	-	-	-	-	-	-	-	-	-	-	-	-	-	-	-	-	-	-	-	-	-
474			-	-	-	-	-	-	-	-	-	-	-	-	-	-	-	-	-	-	-	-	-	-	-	-	-	-	-	-	-	-	-	-	-	-	-	-	-	-	-	-	-	-	-	-	-	-	-
475			-	-	-	-	-	-	-	-	-	-	-	-	-	-	-	-	-	-	-	-	-	-	-	-	-	-	-	-	-	-	-	-	-	-	-	-	-	-	-	-	-	-	-	-	-	-	-
476			-	-	-	-	-	-	-	-	-	-	-	-	-	-	-	-	-	-	-	-	-	-	-	-	-	-	-	-	-	-	-	-	-	-	-	-	-	-	-	-	-	-	-	-	-	-	-
477			-	-	-	-	-	-	-	-	-	-	-	-	-	-	-	-	-	-	-	-	-	-	-	-	-	-	-	-	-	-	-	-	-	-	-	-	-	-	-	-	-	-	-	-	-	-	-
478			-	-	-	-	-	-	-	-	-	-	-	-	-	-	-	-	-	-	-	-	-	-	-	-	-	-	-	-	-	-	-	-	-	-	-	-	-	-	-	-	-	-	-	-	-	-	-
479			-	-	-	-	-	-	-	-	-	-	-	-	-	-	-	-	-	-	-	-	-	-	-	-	-	-	-	-	-	-	-	-	-	-	-	-	-	-	-	-	-	-	-	-	-	-	-
480			-	-	-	-	-	-	-	-	-	-	-	-	-	-	-	-	-	-	-	-	-	-	-	-	-	-	-	-	-	-	-	-	-	-	-	-	-	-	-	-	-	-	-	-	-	-	-
481			-	-	-	-	-	-	-	-	-	-	-	-	-	-	-	-	-	-	-	-	-	-	-	-	-	-	-	-	-	-	-	-	-	-	-	-	-	-	-	-	-	-	-	-	-	-	-
482			-	-	-	-	-	-	-	-	-	-	-	-	-	-	-	-	-	-	-	-	-	-	-	-	-	-	-	-	-	-	-	-	-	-	-	-	-	-	-	-	-	-	-	-	-	-	-
483	0.973353219	0.985208922	-	-	-	-	-	-	-	-	-	-	-	-	-	-	-	-	-	-	-	-	-	-	-	-	-	-	-	-	-	-	-	-	-	-	-	-	-	-	-	-	-	-	-	-	-	-	-
484			-	-	-	-	-	-	-	-	-	-	-	-	-	-	-	-	-	-	-	-	-	-	-	-	-	-	-	-	-	-	-	-	-	-	-	-	-	-	-	-	-	-	-	-	-	-	-
485			-	-	-	-	-	-	-	-	-	-	-	-	-	-	-	-	-	-	-	-	-	-	-	-	-	-	-	-	-	-	-	-	-	-	-	-	-	-	-	-	-	-	-	-	-	-	-
486	0.101367505	0.73289326	-	-	-	-	-	-	-	-	-	-	K217	E354	R399	Q278	K269	-	-	-	-	-	-	-	-	-	-	-	-	-	-	-	-	-	-	-	-	-	-	-	-	-	-	-	-	-	-	-	-
487	0.509310813	0.917277701	-	-	-	-	-	-	-	-	-	-	K218	K355	R400	Q279	G270	-	-	-	-	-	-	-	-	-	-	-	-	-	-	-	-	-	-	-	-	-	-	-	S844	D818	-	-	-	-	-	-	-
488	0.095910705	0.73289326	-	-	-	-	-	-	-	-	-	-	N219	L356	E401	E280	T271	I254	I254	L210	L212	L208	-	-	-	-	-	-	-	-	-	-	-	-	-	-	-	-	-	-	M845	F819	-	-	-	-	-	-	-
489	0.354949547	0.894559348	-	-	-	-	-	-	-	-	-	-	L220	M357	L402	L281	L272	V255	V255	T211	T213	T209	-	I257	-	-	-	-	-	-	-	-	-	-	-	-	-	-	-	-	Q846	D820	-	-	-	-	-	-	-
490	0.43385829	0.910142146	-	-	-	-	-	-	-	-	-	-	P221	V358	A403	A282	A273	C256	C256	A212	A214	S210	-	V258	-	-	-	-	-	-	-	-	-	-	-	-	-	-	-	-	H847	H821	-	-	-	-	-	-	-
491	0.387236174	0.896172631	-	-	-	-	-	-	-	-	-	-	L222	Q359	L404	W283	Q274	M257	M257	L213	L215	L211	-	R259	-	-	-	-	-	-	-	-	-	-	-	-	-	-	-	-	M848	F822	-	-	-	-	-	-	-
492	0.435904421	0.910142146	-	-	-	-	-	-	-	-	-	-	E223	Q360	E405	E284	E275	S258	T258	K214	K216	K212	-	F260	-	-	-	-	-	-	-	-	-	-	-	-	-	-	-	-	F849	-	-	-	-	-	-	-	-
493	0.842851254	0.971611352	-	-	-	-	-	-	-	-	-	-	L224	I361	C406	C285	L276	Y259	Y259	Y215	Y217	Y213	-	I261	-	-	-	-	-	-	-	-	-	-	-	-	-	-	-	-	M850	-	-	-	-	-	-	-	-
494			-	-	-	-	-	-	-	-	-	-	-	-	-	-	-	-	-	-	-	-	-	-	-	-	-	-	-	-	-	-	-	-	-	-	-	-	-	-	-	-	-	-	-	-	-	-	-
495			-	-	-	-	-	-	-	-	-	-	-	-	-	-	-	-	-	-	-	-	-	-	-	-	-	-	-	-	-	-	-	-	-	-	-	-	-	-	-	-	-	-	-	-	-	-	-
496			-	-	-	-	-	-	-	-	-	-	-	-	-	-	-	-	-	-	-	-	-	-	-	-	-	-	-	-	-	-	-	-	-	-	-	-	-	-	-	-	-	-	-	-	-	-	-
497	0.176766374	0.783096412	-	-	-	-	-	-	-	-	-	-	D225	D362	D407	D286	D277	-	-	-	-	-	-	T262	-	-	-	-	-	-	-	-	-	-	-	-	-	-	-	-	K851	-	-	-	-	-	-	-	-
498	0.41632415	0.909513944	-	-	-	-	-	-	-	-	-	-	F226	L363	Y408	Y287	F278	-	-	-	-	-	-	A263	-	-	-	-	-	-	-	-	-	-	-	-	-	-	-	-	F852	-	-	-	-	-	-	-	-
499	0.891553588	0.981575029	-	-	-	-	-	-	-	-	-	-	L227	R364	Q409	R288	E279	-	-	-	-	-	-	S264	-	-	-	-	-	-	-	-	-	-	-	-	-	-	-	-	Y853	C823	-	-	-	-	-	-	-
500	0.074186162	0.700553417	-	-	-	-	-	-	-	-	-	-	N228	Y365	R410	R289	N280	-	-	-	-	-	-	R265	-	-	-	-	-	-	-	-	-	-	-	-	-	-	-	-	S854	S824	-	-	-	-	-	-	-
501	0.842687531	0.971611352	-	-	-	-	-	-	-	-	-	-	E229	E366	E411	E290	E281	A260	A260	S216	A218	S214	-	G266	-	-	-	-	-	-	-	-	-	-	-	-	-	-	-	-	A855	C825	-	-	-	-	-	-	-
502	0.908027079	0.983128517	-	-	-	-	-	-	-	-	-	-	-	-	-	-	-	F261	F261	F217	F219	F215	-	G267	-	-	-	-	-	-	-	-	-	-	-	-	-	-	-	-	H856	Y826	-	-	-	-	-	-	-
503			-	-	-	-	-	-	-	-	-	-	-	-	-	-	-	-	-	-	-	-	-	P268	-	-	-	-	-	-	-	-	-	-	-	-	-	-	-	-	L857	Q827	-	-	-	-	-	-	-
504			-	-	-	-	-	-	-	-	-	-	-	-	-	-	-	-	-	-	-	-	-	-	-	-	-	-	-	-	-	-	-	-	-	-	-	-	-	-	-	-	-	-	-	-	-	-	-
505			-	-	-	-	-	-	-	-	-	-	-	-	-	-	-	-	-	-	-	-	-	-	-	-	-	-	-	-	-	-	-	-	-	-	-	-	-	-	-	-	-	-	-	-	-	-	-
506			-	-	-	-	-	-	-	-	-	-	G230	A367	A412	A291	G282	-	-	-	-	-	-	-	-	-	-	-	-	-	-	-	-	-	-	-	-	-	-	-	-	-	-	-	-	-	-	-	-
507	0.348344563	0.894559348	-	-	-	-	-	-	-	-	-	-	R231	Q368	A413	A292	R283	-	-	-	-	-	-	-	-	-	-	-	-	-	-	-	-	-	-	-	-	-	-	-	-	-	-	-	-	-	-	-	-
508			-	-	-	-	-	-	-	-	-	-	N232	N369	C414	C293	N284	-	-	-	-	-	-	-	-	-	-	-	-	-	-	-	-	-	-	-	-	-	-	-	-	-	-	-	-	-	-	-	-
509			-	-	-	-	-	-	-	-	-	-	A233	L370	A415	A294	A285	-	-	-	-	-	-	-	-	-	-	-	-	-	-	-	-	-	-	-	-	-	-	-	-	-	-	-	-	-	-	-	-
510			-	-	-	-	-	-	-	-	-	-	E234	E371	R416	Q295	E286	-	-	-	-	-	-	-	-	-	-	-	-	-	-	-	-	-	-	-	-	-	-	-	-	-	-	-	-	-	-	-	-
511			-	-	-	-	-	-	-	-	-	-	K235	H372	K417	N296	R287	-	-	-	-	-	-	-	-	-	-	-	-	-	-	-	-	-	-	-	-	-	-	-	-	-	-	-	-	-	-	-	-
512			-	-	-	-	-	-	-	-	-	-	-	-	-	-	-	-	-	-	-	-	-	-	-	-	-	-	-	-	-	-	-	-	-	-	-	-	-	-	-	-	-	-	-	-	-	-	-
513			-	-	-	-	-	-	-	-	-	-	-	-	-	-	-	-	-	-	-	-	-	-	-	-	-	-	-	-	-	-	-	-	-	-	-	-	-	-	-	-	-	-	-	-	-	-	-
514	0.189534563	0.792380164	-	-	-	-	-	-	-	-	-	-	-	-	-	-	-	-	-	-	-	-	-	-	-	-	-	-	-	-	-	-	-	-	-	-	-	-	-	-	-	-	-	-	-	-	-	-	-
515			-	-	-	-	-	-	-	-	-	-	-	-	-	-	-	-	-	-	-	-	-	-	-	-	-	-	-	-	-	-	-	-	-	-	-	-	-	-	-	-	-	-	-	-	-	-	-
516	0.873870248	0.974832509	-	-	-	-	-	-	-	-	-	-	-	-	-	-	-	-	-	-	-	-	-	-	-	-	-	-	-	-	-	-	-	-	-	-	-	-	-	-	-	-	-	-	-	-	-	-	-
517			-	-	-	-	-	-	-	-	-	-	-	-	-	-	-	-	-	-	-	-	-	-	-	-	-	-	-	-	-	-	-	-	-	-	-	-	-	-	-	-	-	-	-	-	-	-	-
518			-	-	-	-	-	-	-	-	-	-	-	-	-	-	-	-	-	-	-	-	-	-	-	-	-	-	-	-	-	-	-	-	-	-	-	-	-	-	-	-	-	-	-	-	-	-	-
519			-	-	-	-	-	-	-	-	-	-	-	-	-	-	-	-	-	-	-	-	-	-	-	-	-	-	-	-	-	-	-	-	-	-	-	-	-	-	-	-	-	-	-	-	-	-	-
520			-	-	-	-	-	-	-	-	-	-	-	-	-	-	-	-	-	-	-	-	-	-	-	-	-	-	-	-	-	-	-	-	-	-	-	-	-	-	-	-	-	-	-	-	-	-	-
521			-	-	-	-	-	-	-	-	-	-	-	-	-	-	-	-	-	-	-	-	-	-	-	-	-	-	-	-	-	-	-	-	-	-	-	-	-	-	-	-	-	-	-	-	-	-	-
522			-	-	-	-	-	-	-	-	-	-	-	-	-	-	-	-	-	-	-	-	-	-	-	-	-	-	-	-	-	-	-	-	-	-	-	-	-	-	-	-	-	-	-	-	-	-	-
523			-	-	-	-	-	-	-	-	-	-	-	-	-	-	-	-	-	-	-	-	-	-	-	-	-	-	-	-	-	-	-	-	-	-	-	-	-	-	-	-	-	-	-	-	-	-	-
524			-	-	-	-	-	-	-	-	-	-	-	-	-	-	-	-	-	-	-	-	-	-	-	-	-	-	-	-	-	-	-	-	-	-	-	-	-	-	-	-	-	-	-	-	-	-	-
525			-	-	-	-	-	-	-	-	-	-	-	-	-	-	-	-	-	-	-	-	-	-	-	-	-	-	-	-	-	-	-	-	-	-	-	-	-	-	-	-	-	-	-	-	-	-	-
526			-	-	-	-	-	-	-	-	-	-	-	-	-	-	-	-	-	-	-	-	-	-	-	-	-	-	-	-	-	-	-	-	-	-	-	-	-	-	-	-	-	-	-	-	-	-	-
527	0.724373418	0.951238089	-	-	-	-	-	-	-	-	-	-	V236	F373	F418	F297	C288	-	-	-	-	-	-	-	-	-	-	-	-	-	-	-	-	-	-	-	-	-	-	-	-	-	-	-	-	-	-	-	-
528	0.831088734	0.971611352	-	-	-	-	-	-	-	-	-	-	S237	Q374	R419	R298	A289	-	-	-	-	-	-	-	-	-	-	-	-	-	-	-	-	-	-	-	-	-	-	-	-	-	-	-	-	-	-	-	-
529	0.778755253	0.970816503	-	-	-	-	-	-	-	-	-	-	-	-	-	-	-	-	-	-	-	-	-	-	-	-	-	-	-	-	-	-	-	-	-	-	-	-	-	-	-	-	-	-	-	-	-	-	-
530			-	-	-	-	-	-	-	-	-	-	-	-	-	-	-	-	-	-	-	-	-	-	-	-	-	-	-	-	-	-	-	-	-	-	-	-	-	-	-	-	-	-	-	-	-	-	-
531			-	-	-	-	-	-	-	-	-	-	-	-	-	-	-	-	-	-	-	-	-	-	-	-	-	-	-	-	-	-	-	-	-	-	-	-	-	-	-	-	-	-	-	-	-	-	-
532			-	-	-	-	-	-	-	-	-	-	-	-	-	-	-	-	-	-	-	-	-	-	-	-	-	-	-	-	-	-	-	-	-	-	-	-	-	-	-	-	-	-	-	-	-	-	-
533			-	-	-	-	-	-	-	-	-	-	-	-	-	-	-	-	-	-	-	-	-	-	-	-	-	-	-	-	-	-	-	-	-	-	-	-	-	-	-	-	-	-	-	-	-	-	-
534			-	-	-	-	-	-	-	-	-	-	-	-	-	-	-	-	-	-	-	-	-	-	-	-	-	-	-	-	-	-	-	-	-	-	-	-	-	-	-	-	-	-	-	-	-	-	-
535			-	-	-	-	-	-	-	-	-	-	-	-	-	-	-	-	-	-	-	-	-	-	-	-	-	-	-	-	-	-	-	-	-	-	-	-	-	-	-	-	-	-	-	-	-	-	-
536			-	-	-	-	-	-	-	-	-	-	-	-	-	-	-	-	-	-	-	-	-	-	-	-	-	-	-	-	-	-	-	-	-	-	-	-	-	-	-	-	-	-	-	-	-	-	-
537			-	-	-	-	-	-	-	-	-	-	-	-	-	-	-	-	-	-	-	-	-	-	-	-	-	-	-	-	-	-	-	-	-	-	-	-	-	-	-	-	-	-	-	-	-	-	-
538			-	-	-	-	-	-	-	-	-	-	-	-	-	-	-	-	-	-	-	-	-	-	-	-	-	-	-	-	-	-	-	-	-	-	-	-	-	-	-	-	-	-	-	-	-	-	-
539	0.179603693	0.789686077	-	-	-	-	-	-	-	-	-	-	-	-	-	-	-	-	-	-	-	-	-	-	-	-	-	-	-	-	-	-	-	-	-	-	-	-	-	-	-	-	-	-	-	-	-	-	-
540	0.834148912	0.971611352	-	-	-	-	-	-	-	-	-	-	-	-	-	-	-	-	-	-	-	-	-	-	-	-	-	-	-	-	-	-	-	-	-	-	-	-	-	-	-	-	-	-	-	-	-	-	-
541			-	-	-	-	-	-	-	-	-	-	-	-	-	-	-	-	-	-	-	-	-	-	-	-	-	-	-	-	-	-	-	-	-	-	-	-	-	-	-	-	-	-	-	-	-	-	-
542			-	-	-	-	-	-	-	-	-	-	-	-	-	-	-	-	-	-	-	-	-	-	-	-	-	-	-	-	-	-	-	-	-	-	-	-	-	-	-	-	-	-	-	-	-	-	-
543			-	-	-	-	-	-	-	-	-	-	-	-	-	-	-	-	-	-	-	-	-	-	-	-	-	-	-	-	-	-	-	-	-	-	-	-	-	-	-	-	-	-	-	-	-	-	-
544			-	-	-	-	-	-	-	-	-	-	-	-	-	-	-	-	-	-	-	-	-	-	-	-	-	-	-	-	-	-	-	-	-	-	-	-	-	-	-	-	-	-	-	-	-	-	-
545	0.658566622	0.941884023	-	-	-	-	-	-	-	-	-	-	-	-	-	-	-	-	-	-	-	-	-	-	-	-	-	-	-	-	-	-	-	-	-	-	-	-	-	-	-	-	-	-	-	-	-	-	-
546			-	-	-	-	-	-	-	-	-	-	-	-	-	-	-	-	-	-	-	-	-	-	-	-	-	-	-	-	-	-	-	-	-	-	-	-	-	-	-	-	-	-	-	-	-	-	-
547			-	-	-	-	-	-	-	-	-	-	-	-	-	-	-	-	-	-	-	-	-	-	-	-	-	-	-	-	-	-	-	-	-	-	-	-	-	-	-	-	-	-	-	-	-	-	-
548	0.65578445	0.941884023	-	-	-	-	-	-	-	-	-	-	-	-	-	-	-	-	-	-	-	-	-	-	-	-	-	-	-	-	-	-	-	-	-	-	-	-	-	-	-	-	-	-	-	-	-	-	-
549	0.590754424	0.921457309	-	-	-	-	-	-	-	-	-	-	-	-	-	-	-	-	-	-	-	-	-	-	-	-	-	-	-	-	-	-	-	-	-	-	-	-	-	-	-	-	-	-	-	-	-	-	-
550			-	-	-	-	-	-	-	-	-	-	-	-	-	-	-	-	-	-	-	-	-	-	-	-	-	-	-	-	-	-	-	-	-	-	-	-	-	-	-	-	-	-	-	-	-	-	-
551	0.525266469	0.917277701	-	-	-	-	-	-	-	-	-	-	-	-	-	-	-	-	-	-	-	-	-	-	-	-	-	-	-	-	-	-	-	-	-	-	-	-	-	-	-	-	-	-	-	-	-	-	-
552			-	-	-	-	-	-	-	-	-	-	-	-	-	-	-	-	-	-	-	-	-	-	-	-	-	-	-	-	-	-	-	-	-	-	-	-	-	-	-	-	-	-	-	-	-	-	-
553			-	-	-	-	-	-	-	-	-	-	-	-	-	-	-	-	-	-	-	-	-	-	-	-	-	-	-	-	-	-	-	-	-	-	-	-	-	-	-	-	-	-	-	-	-	-	-
554			-	-	-	-	-	-	-	-	-	-	-	-	-	-	-	-	-	-	-	-	-	-	-	-	-	-	-	-	-	-	-	-	-	-	-	-	-	-	-	-	-	-	-	-	-	-	-
555	0.764027206	0.960976044	-	-	-	-	-	-	-	-	-	-	-	-	-	-	-	-	-	-	-	-	-	-	-	-	-	-	-	-	-	-	-	-	-	-	-	-	-	-	-	-	-	-	-	-	-	-	-
556			-	-	-	-	-	-	-	-	-	-	-	-	-	-	-	-	-	-	-	-	-	-	-	-	-	-	-	-	-	-	-	-	-	-	-	-	-	-	-	-	-	-	-	-	-	-	-
557			-	-	-	-	-	-	-	-	-	-	-	-	-	-	-	-	-	-	-	-	-	G269	-	-	-	-	-	-	-	-	-	-	-	-	-	-	-	-	F858	Y828	-	-	-	-	-	-	-
558	0.989182477	0.993966914	-	-	-	-	-	-	-	-	-	-	Q238	V375	D420	Q299	R290	-	-	-	-	-	-	R270	-	-	-	-	-	-	-	-	-	-	-	-	-	-	-	-	Q859	Q829	-	-	-	-	-	-	-
559	0.659976504	0.941884023	-	-	-	-	R273	N272	N260	T257	S255	R267	M239	N376	L421	L300	E291	-	-	-	-	-	-	L271	-	-	-	-	-	-	-	-	T299	T269	T268	-	-	-	-	-	N860	D830	-	-	-	-	-	-	-
560	0.976270861	0.985760736	-	-	-	-	H274	G273	G261	S258	N256	N268	L240	F377	L422	L301	L292	-	-	-	-	-	-	L272	-	-	-	-	-	-	-	-	G300	G270	A269	-	-	-	-	-	G861	G831	-	-	-	-	-	-	-
561			-	-	-	-	-	-	-	-	-	-	R241	R378	K423	A302	A293	-	-	-	-	-	-	-	-	-	-	-	-	-	-	-	-	-	-	-	-	-	-	-	-	-	-	-	-	-	-	-	-
562			-	-	-	-	-	-	-	-	-	-	H242	N379	G424	N303	H294	-	-	-	-	-	-	-	-	-	-	-	-	-	-	-	-	-	-	-	-	-	-	-	-	-	-	-	-	-	-	-	-
563			-	-	-	-	-	-	-	-	-	-	F243	V380	H425	D304	F295	-	-	-	-	-	-	-	-	-	-	-	-	R601	-	-	-	-	-	-	-	-	-	-	-	-	-	-	-	-	-	-	-
564	0.087514394	0.73289326	G117	-	-	-	S275	T274	T262	V259	L257	S269	D244	K381	P426	P305	P296	H262	H262	Q218	Q220	Q216	-	-	-	-	-	-	-	E602	-	D121	S301	S271	D270	-	-	-	-	-	-	-	-	-	-	-	-	-	-
565	0.92825736	0.983739886	D118	P197	-	-	S276	W275	W263	D260	E258	S270	F245	A382	F427	F306	Y297	T263	T263	T219	T221	T217	-	-	Q92	G377	-	-	-	S603	-	N122	W302	W272	G271	-	Q524	-	-	-	-	-	-	-	-	-	-	-	-
566	0.582197119	0.921457309	V119	-	-	-	-	-	-	-	-	-	L246	V383	F428	F307	V298	P264	P264	H220	H222	K218	-	-	P93	-	-	-	-	F604	-	V123	-	-	R272	-	-	-	-	-	-	-	-	-	-	-	-	-	-
567	0.320340367	0.867110244	W120	-	-	-	T277	T276	T264	V261	V259	T271	K247	K384	Y429	R308	V299	D265	D265	D221	D223	D219	-	S273	-	-	T204	R148	R114	P605	-	W124	T303	T273	M273	-	-	K104	K89	-	-	-	G89	N92	T91	G83	G84	G84	G84
568	0.925971611	0.983739886	E121	-	-	-	Q278	Q277	Q265	D262	E260	Q272	V248	F385	V430	V309	V300	K266	K266	R222	R224	R220	-	G274	-	-	R205	R149	R115	A606	-	E125	Q304	Q274	E274	-	-	Y105	Y90	-	-	-	H90	H93	H92	H84	F85	F85	F85
569	0.865135364	0.972082359	V122	Y198	F330	F357	L279	L278	L266	L263	L261	L273	P249	P386	P431	P310	P301	L267	L267	L223	L225	L221	R1192	P275	L94	F378	V206	I150	V116	P607	I308	V126	L305	L275	Y275	I485	L525	L106	L91	I470	S862	C832	L91	L94	Y93	H85	H86	H86	H86
570	0.165922473	0.773104605	L123	L199	Y331	Y358	W280	W279	W267	W264	W262	W274	R250	T387	E432	A311	R302	S268	C268	C224	C226	C222	F1193	L276	G95	A379	Y207	Y151	Y117	V608	Y309	L127	Y306	Y276	L276	Y486	A526	Y107	Y92	F471	V863	I833	Y92	Y95	Y94	Y86	Y87	Y87	Y87
571	0.711305434	0.951238089	I124	L200	I332	I359	L281	L280	L268	L265	L263	L275	I251	P388	I433	V312	V303	F269	F269	F225	F227	F223	I1194	L277	I96	I380	L208	L152	L118	V609	I310	I128	L307	L277	L277	I487	I527	L108	L93	I472	L864	V834	L93	L96	L95	L87	L88	L88	L88
572	0.380166901	0.896172631	L125	V201	I333	V360	I282	V281	V269	I266	I264	I276	H252	L389	V434	V313	H304	I270	I270	V226	V228	V224	L1195	V278	V97	I381	I209	I153	I119	I610	V311	L129	I308	I278	V278	V488	V528	V109	V94	I473	V865	W835	I94	V97	V96	I88	V89	V89	V89
573			-	-	-	-	-	-	-	-	-	-	-	-	-	-	-	-	-	-	-	-	-	-	-	-	-	-	-	-	-	-	-	-	-	-	-	-	-	-	-	-	-	-	-	-	-	-	-
574			-	-	-	-	-	-	-	-	-	-	-	-	-	-	-	-	-	-	-	-	-	-	-	-	-	-	-	-	-	-	-	-	-	-	-	-	-	-	-	-	-	-	-	-	-	-	-
575			-	-	-	-	-	-	-	-	-	-	-	-	-	-	-	-	-	-	-	-	-	-	-	-	-	-	-	-	-	-	-	-	-	-	-	-	-	-	-	-	-	-	-	-	-	-	-
576	0.780015465	0.970816503	-	-	-	-	-	-	-	-	-	-	-	-	-	-	-	-	-	-	-	-	-	-	-	-	-	-	-	-	-	-	-	-	-	-	-	-	-	-	-	-	-	-	-	-	-	-	-
577			-	-	-	-	-	-	-	-	-	-	-	-	-	-	-	-	-	-	-	-	-	-	-	-	-	-	-	-	-	-	-	-	-	-	-	-	-	-	-	-	-	-	-	-	-	-	-
578			-	-	-	-	-	-	-	-	-	-	-	-	-	-	-	-	-	-	-	-	-	-	-	-	-	-	-	-	-	-	-	-	-	-	-	-	-	-	-	-	-	-	-	-	-	-	-
579	0.311629812	0.854669176	M126	M202	T334	T361	T283	S282	S270	T267	T265	T277	W253	R390	D435	K314	W305	L271	L271	M227	M229	M225	L1196	L279	M98	T382	L210	L154	L120	L611	T312	M130	T309	T279	M279	T489	T529	L110	L95	T474	G866	H836	M95	M98	M97	F89	F90	F90	F90
580	0.305025816	0.85345607	D127	E203	E335	E362	H284	D283	E271	A268	A266	H278	D254	P391	E436	E315	D306	D272	D272	E228	E230	E226	E1197	E280	E99	Q383	E211	E155	E121	P612	E313	E131	D310	D280	E280	E490	Q530	E111	E96	E475	E867	Q837	Q96	Q99	Q98	D90	D91	D91	D91
581	0.135632071	0.755576717	F128	F204	F336	Y363	Y285	Y284	Y272	F269	F267	Y279	L255	F392	L437	L316	K307	L273	L273	Y229	Y231	Y227	L1198	L281	F100	W384	Y212	Y156	Y122	F613	Y314	Y132	Y311	Y281	Y281	Y491	W531	H112	H97	Y476	L868	Y838	L97	L100	L99	L91	L92	L92	L92
582	0.069318268	0.69401784	-	-	-	-	H286	H285	H273	H270	H268	H280	-	-	-	-	-	-	-	-	-	-	-	-	-	-	-	-	-	-	-	-	H312	H282	Y282	-	-	-	-	-	-	-	-	-	-	-	-	-	-
583	0.537036043	0.917277701	C129	C205	M337	M364	-	-	-	-	-	-	S256	V393	C438	C317	S308	M274	M274	A230	A232	V228	M1199	H282	M101	C385	A213	A157	A123	M614	M315	C133	-	-	-	I492	C532	V113	V98	M477	Y869	I839	V98	V101	V100	V92	V93	V93	V93
584	0.308438195	0.854373799	R130	P206	T338	P365	E287	E286	E274	E271	D269	E281	T257	T394	S439	T318	S309	N275	N275	N231	N233	N229	A1200	P283	A102	E386	P214	P158	P124	K615	A316	R134	E313	E283	P283	S493	E533	S114	S99	A478	S870	N840	S99	S102	S101	T93	T94	T94	T94
585	0.380363759	0.896172631	G131	L207	Y339	Y366	M288	H287	Q275	K272	K270	H282	E258	R395	P440	T319	K310	G276	G276	G232	G234	G230	G1201	K284	N103	G387	L215	R159	R125	H616	R317	A135	N314	N284	N284	N494	G534	G115	G100	N479	Y871	C841	G100	G103	G102	G94	G95	G95	G95
586			-	-	-	-	-	-	-	-	-	-	-	-	-	-	-	-	-	-	-	-	-	-	-	-	-	-	-	-	-	-	-	-	-	-	-	-	-	-	-	-	-	-	-	-	-	-	-
587			-	-	-	-	-	-	-	-	-	-	-	-	-	-	-	-	-	-	-	-	-	-	-	-	-	-	-	-	-	-	-	-	-	-	-	-	-	-	-	-	-	-	-	-	-	-	-
588			-	-	-	-	-	-	-	-	-	-	-	-	-	-	-	-	-	-	-	-	-	-	-	-	-	-	-	-	-	-	-	-	-	-	-	-	-	-	-	-	-	-	-	-	-	-	-
589			-	-	-	-	-	-	-	-	-	-	-	-	-	-	-	-	-	-	-	-	-	-	-	-	-	-	-	-	-	-	-	-	-	-	-	-	-	-	-	-	-	-	-	-	-	-	-
590			-	-	-	-	-	-	-	-	-	-	-	-	-	-	-	-	-	-	-	-	-	-	-	-	-	-	-	-	-	-	-	-	-	-	-	-	-	-	-	-	-	-	-	-	-	-	-
591			-	-	-	-	-	-	-	-	-	-	-	-	-	-	-	-	-	-	-	-	-	-	-	-	-	-	-	-	-	-	-	-	-	-	-	-	-	-	-	-	-	-	-	-	-	-	-
592			-	-	-	-	-	-	-	-	-	-	-	-	-	-	-	-	-	-	-	-	-	-	-	-	-	-	-	-	-	-	-	-	-	-	-	-	-	-	-	-	-	-	-	-	-	-	-
593			-	-	-	-	-	-	-	-	-	-	-	-	-	-	-	-	-	-	-	-	-	-	-	-	-	-	-	-	-	-	-	-	-	-	-	-	-	-	-	-	-	-	-	-	-	-	-
594			-	-	-	-	-	-	-	-	-	-	-	-	-	-	-	-	-	-	-	-	-	-	-	-	-	-	-	-	-	-	-	-	-	-	-	-	-	-	-	-	-	-	-	-	-	-	-
595	0.553924405	0.917277701	-	-	-	-	-	-	-	-	-	-	-	-	-	-	-	-	-	-	-	-	-	-	-	-	-	-	-	-	-	-	-	-	-	-	-	-	-	-	-	-	-	-	-	-	-	-	-
596			-	-	-	-	-	-	-	-	-	-	-	-	-	-	-	-	-	-	-	-	-	-	-	-	-	-	-	-	-	-	-	-	-	-	-	-	-	-	-	-	-	-	-	-	-	-	-
597			-	-	-	-	-	-	-	-	-	-	-	-	-	-	-	-	-	-	-	-	-	-	-	-	-	-	-	-	-	-	-	-	-	-	-	-	-	-	-	-	-	-	-	-	-	-	-
598			-	-	-	-	-	-	-	-	-	-	-	-	-	-	-	-	-	-	-	-	-	-	-	-	-	-	-	-	-	-	-	-	-	-	-	-	-	-	-	-	-	-	-	-	-	-	-
599			-	-	-	-	-	-	-	-	-	-	-	-	-	-	-	-	-	-	-	-	-	-	-	-	-	-	-	-	-	-	-	-	-	-	-	-	-	-	-	-	-	-	-	-	-	-	-
600			-	-	-	-	-	-	-	-	-	-	-	-	-	-	-	-	-	-	-	-	-	-	-	-	-	-	-	-	-	-	-	-	-	-	-	-	-	-	-	-	-	-	-	-	-	-	-
601			-	-	-	-	-	-	-	-	-	-	-	-	-	-	-	-	-	-	-	-	-	-	-	-	-	-	-	-	-	-	-	-	-	-	-	-	-	-	-	-	-	-	-	-	-	-	-
602			-	-	-	-	-	-	-	-	-	-	-	-	-	-	-	-	-	-	-	-	-	-	-	-	-	-	-	-	-	-	-	-	-	-	-	-	-	-	-	-	-	-	-	-	-	-	-
603			-	-	-	-	-	-	-	-	-	-	-	-	-	-	-	-	-	-	-	-	-	-	-	-	-	-	-	-	-	-	-	-	-	-	-	-	-	-	-	-	-	-	-	-	-	-	-
604			-	-	-	-	-	-	-	-	-	-	-	-	-	-	-	-	-	-	-	-	-	-	-	-	-	-	-	-	-	-	-	-	-	-	-	-	-	-	-	-	-	-	-	-	-	-	-
605			-	-	-	-	-	-	-	-	-	-	-	-	-	-	-	-	-	-	-	-	-	-	-	-	-	-	-	-	-	-	-	-	-	-	-	-	-	-	-	-	-	-	-	-	-	-	-
606	0.324154172	0.869136393	-	-	-	-	-	-	-	-	-	-	-	-	-	-	-	-	-	-	-	-	-	-	-	-	-	-	-	-	-	-	-	-	-	-	-	-	-	-	-	-	-	-	-	-	-	-	-
607	0.083875894	0.726050709	G132	G208	G340	G367	G289	G288	G276	G273	G271	G283	R259	E396	H441	R320	R311	G277	G277	G233	G235	G231	G1202	G285	G104	S388	G216	G160	G126	G617	G318	G136	G315	G285	G285	G495	S535	G116	G101	G480	G872	F842	G101	G104	G103	G95	G96	G96	G96
608	0.671066652	0.94262468	Q133	D209	N341	N368	S290	S289	S277	S274	S272	S284	V260	V397	V442	V321	V312	D278	D278	E234	E236	E232	D1203	S286	S105	S389	T217	E161	E127	D618	C319	Q137	S316	S286	S286	C496	S536	E117	E102	C481	T873	T843	E102	E105	E104	E96	E97	E97	E97
609	0.134688324	0.755576717	V134	L210	L342	L369	L291	L290	L278	L275	L273	L285	L261	L398	L443	L322	L313	L279	L279	L235	L237	L233	L1204	L287	L106	L390	V218	L162	L128	L619	L320	V138	L317	L287	L287	L497	L537	L118	L103	L482	L874	L844	L103	L106	L105	L97	L98	L98	L98
610	0.408760057	0.909212901	V135	K211	L343	L370	Y292	F291	Y279	S276	T274	Y286	L262	V399	T444	G323	T314	H280	H280	F236	F238	F234	K1205	-	E107	Y391	Y219	Y163	Y129	H620	L321	V139	Y318	Y288	C288	L498	Y538	F119	F104	L483	L875	Q845	F104	F107	F106	F98	F99	F99	F99
611	0.266275586	0.83396748	N136	G212	D344	D371	D293	D292	D280	D277	D275	D287	M263	E400	T445	M324	A315	Y281	Y281	F237	F239	F235	S1206	C288	K108	H392	R220	K164	K130	S621	D322	N140	D319	D289	K289	N499	H539	D120	D105	N484	-	-	D105	D108	D107	E99	E100	E100	E100
612	0.544216925	0.917277701	L137	Y213	Y345	Y372	Y294	Y293	Y281	F278	Y276	F288	E264	T401	E446	E325	D316	H282	H282	H238	H240	H236	F1207	H289	V109	H393	E221	E165	E131	F622	F323	Q141	F320	Y290	Y290	Y500	H540	Y121	Y106	Y485	N876	D846	R106	R109	R108	D100	D101	D101	D101
613	0.938321801	0.983775418	M138	L214	L346	L373	L295	L294	L282	L279	L277	L289	F265	Y402	L447	L326	F317	L283	L283	L239	L241	L237	L1208	Y290	L110	L394	L222	L166	L132	L623	L324	M142	L321	L291	L291	L501	L541	L122	L107	L486	A877	L847	I107	I110	I109	I101	I102	I102	I102
614	0.965630606	0.985208922	N139	R215	R347	R374	Q296	N295	N283	K280	K278	Q290	V266	E403	V448	A327	C318	S284	S284	S240	S242	S238	R1209	L291	S111	H395	Q223	Q167	Q133	L624	K325	N143	K322	K292	S292	R502	H542	V123	V108	R487	I878	L848	V108	V111	L110	V102	V103	V103	V103
615	0.664365998	0.941884023	Q140	S216	E348	E375	L297	R296	R284	A281	G279	R291	D267	E404	S449	G328	A319	Q285	Q285	R241	R243	R239	E1210	-	T112	V396	K224	K168	K134	Y625	T326	K144	C323	S293	L293	S503	I543	K124	K109	E488	N879	-	E109	E112	E111	A103	A104	A104	A104
616	0.286042247	0.834434207	R141	-	C349	C376	T298	Y297	N285	N282	N280	Q292	G268	S405	G450	G329	G320	H286	H286	E242	E244	E240	T1211	-	-	-	L225	S169	S135	S626	D327	K145	A324	T294	H294	H504	-	K125	K110	M489	L880	-	K110	K113	R112	R104	R105	R105	R105
617	0.988691917	0.993966914	L142	-	-	-	-	-	-	-	-	-	G269	V406	F451	V330	C321	-	-	-	-	-	R1212	-	-	-	-	-	-	R627	-	L146	-	-	-	-	-	-	-	-	Y881	-	-	-	-	-	-	-	-
618	0.650722344	0.941884023	-	-	-	-	-	-	-	-	-	-	Q270	P407	P452	P331	K322	-	-	-	-	-	P1213	-	-	-	-	-	-	L628	-	-	-	-	-	-	-	-	-	-	K882	Q849	-	-	-	-	-	-	-
619	0.099122271	0.73289326	Q143	-	-	-	-	-	-	-	-	-	V271	V408	L453	L332	V323	-	-	-	-	-	R1214	-	-	-	-	-	-	G629	-	Q147	-	-	-	-	-	-	-	-	N883	-	-	-	-	-	-	-	-
620	0.036022204	0.497325208	T144	-	-	-	-	-	-	-	-	-	N272	S409	D454	D333	N324	-	-	-	-	-	P1215	-	-	-	-	-	-	-	-	T148	-	-	-	-	-	-	-	-	T884	-	-	-	-	-	-	-	-
621	0.552573462	0.917277701	-	-	-	-	-	-	-	-	-	-	D273	S410	Q455	Q334	D325	-	-	-	-	-	S1216	-	H113	-	-	-	-	-	-	-	-	-	-	-	-	G126	G111	-	-	-	G111	G114	G113	E105	E106	E106	E106
622	0.708448648	0.951238089	-	-	-	-	-	-	-	-	-	-	-	-	-	-	-	-	-	-	-	-	-	-	-	-	-	-	-	-	-	-	-	-	-	-	-	-	-	-	-	-	-	-	-	-	-	-	-
623	0.701383023	0.951238089	-	-	-	-	-	-	-	-	-	-	-	-	-	-	-	-	-	-	-	-	-	-	-	-	-	-	-	-	-	-	-	-	-	-	-	-	-	-	-	-	-	-	-	-	-	-	-
624	0.237936803	0.819538908	-	-	-	-	-	-	-	-	-	-	-	-	-	-	-	-	-	-	-	-	-	-	-	-	-	-	-	-	-	-	-	-	-	-	-	-	-	-	-	-	-	-	-	-	-	-	-
625	0.963997128	0.985208922	-	-	-	-	-	-	-	-	-	-	-	-	-	-	-	-	-	-	-	-	-	-	-	-	-	-	-	-	-	-	-	-	-	-	-	-	-	-	-	-	-	-	-	-	-	-	-
626	0.098239271	0.73289326	-	-	-	-	-	-	-	-	-	-	-	-	-	-	-	-	-	-	-	-	-	-	-	-	-	-	-	-	-	-	-	-	-	-	-	-	-	-	-	-	-	-	-	-	-	-	-
627			-	-	-	-	-	-	-	-	-	-	-	-	-	-	-	-	-	-	-	-	-	-	-	-	-	-	-	-	-	-	-	-	-	-	-	-	-	-	-	-	-	-	-	-	-	-	-
628	0.44894828	0.913558513	-	-	-	-	-	-	-	-	-	-	-	-	-	-	-	-	-	-	-	-	-	-	-	-	-	-	-	-	-	-	-	-	-	-	-	-	-	-	-	-	-	-	-	-	-	-	-
629	0.073291216	0.700553417	-	-	-	-	-	-	-	-	-	-	-	-	-	-	-	-	-	-	-	-	-	-	-	-	-	-	-	-	-	-	-	-	-	-	-	-	-	-	-	-	-	-	-	-	-	-	-
630	0.922141579	0.983739886	-	-	-	-	-	-	-	-	-	-	-	-	-	-	-	-	-	-	-	-	-	-	-	-	-	-	-	-	-	-	-	-	-	-	-	-	-	-	-	-	-	-	-	-	-	-	-
631			-	-	-	-	-	-	-	-	-	-	-	-	-	-	-	-	-	-	-	-	-	-	-	-	-	-	-	-	-	-	-	-	-	-	-	-	-	-	-	-	-	-	-	-	-	-	-
632	0.591480137	0.921457309	-	-	-	-	-	-	-	-	-	-	-	-	-	-	-	-	-	-	-	-	-	-	-	-	-	-	-	-	-	-	-	-	-	-	-	-	-	-	-	-	-	-	-	-	-	-	-
633			-	-	-	-	-	-	-	-	-	-	-	-	-	-	-	-	-	-	-	-	-	-	-	-	-	-	-	-	-	-	-	-	-	-	-	-	-	-	-	-	-	-	-	-	-	-	-
634			-	-	-	-	-	-	-	-	-	-	-	-	-	-	-	-	-	-	-	-	-	-	-	-	-	-	-	-	-	-	-	-	-	-	-	-	-	-	-	-	-	-	-	-	-	-	-
635	0.214304449	0.812978843	-	-	-	-	-	-	-	-	-	-	-	-	-	-	-	-	-	-	-	-	-	-	-	-	-	-	-	-	-	-	-	-	-	-	-	-	-	-	-	-	-	-	-	-	-	-	-
636			-	-	-	-	-	-	-	-	-	-	-	-	-	-	-	-	-	-	-	-	-	-	-	-	-	-	-	-	-	-	-	-	-	-	-	-	-	-	-	-	-	-	-	-	-	-	-
637			-	-	-	-	-	-	-	-	-	-	-	-	-	-	-	-	-	-	-	-	-	-	-	-	-	-	-	-	-	-	-	-	-	-	-	-	-	-	-	-	-	-	-	-	-	-	-
638			-	-	-	-	-	-	-	-	-	-	-	-	-	-	-	-	-	-	-	-	-	-	-	-	-	-	-	-	-	-	-	-	-	-	-	-	-	-	-	-	-	-	-	-	-	-	-
639			-	-	-	-	-	-	-	-	-	-	-	-	-	-	-	-	-	-	-	-	-	-	-	-	-	-	-	-	-	-	-	-	-	-	-	-	-	-	-	-	-	-	-	-	-	-	-
640	0.842237165	0.971611352	-	-	-	-	-	-	-	-	-	-	-	-	-	-	-	-	-	-	-	-	-	-	-	-	-	-	-	-	-	-	-	-	-	-	-	-	-	-	-	-	-	-	-	-	-	-	-
641			-	-	-	-	-	-	-	-	-	-	-	-	-	-	-	-	-	-	-	-	-	-	-	-	-	-	-	-	-	-	-	-	-	-	-	-	-	-	-	-	-	-	-	-	-	-	-
642			-	-	-	-	-	-	-	-	-	-	-	-	-	-	-	-	-	-	-	-	-	-	-	-	-	-	-	-	-	-	-	-	-	-	-	-	-	-	-	-	-	-	-	-	-	-	-
643			-	-	-	-	-	-	-	-	-	-	-	-	-	-	-	-	-	-	-	-	-	-	-	-	-	-	-	-	-	-	-	-	-	-	-	-	-	-	-	-	-	-	-	-	-	-	-
644	0.266366994	0.83396748	-	-	-	-	-	-	-	-	-	-	-	-	-	-	-	-	-	-	-	-	-	-	-	-	-	-	-	-	-	-	-	-	-	-	-	-	-	-	-	-	-	-	-	-	-	-	-
645	0.296409147	0.844161258	-	-	-	-	-	-	-	-	-	-	-	-	-	-	-	-	-	-	-	-	-	-	-	-	-	-	-	-	-	-	-	-	-	-	-	-	-	-	-	-	-	-	-	-	-	-	-
646			-	-	-	-	-	-	-	-	-	-	-	-	-	-	-	-	-	-	-	-	-	-	-	-	-	-	-	-	-	-	-	-	-	-	-	-	-	-	-	-	-	-	-	-	-	-	-
647			-	-	-	-	-	-	-	-	-	-	-	-	-	-	-	-	-	-	-	-	-	-	-	-	-	-	-	-	-	-	-	-	-	-	-	-	-	-	-	-	-	-	-	-	-	-	-
648	0.891804028	0.981575029	-	-	-	-	-	-	-	-	-	-	-	-	-	-	-	-	-	-	-	-	-	-	-	-	-	-	-	-	-	-	-	-	-	-	-	-	-	-	-	-	-	-	-	-	-	-	-
649			-	-	-	-	-	-	-	-	-	-	-	-	-	-	-	-	-	-	-	-	-	-	-	-	-	-	-	-	-	-	-	-	-	-	-	-	-	-	-	-	-	-	-	-	-	-	-
650	0.372696811	0.896172631	-	-	-	-	-	-	-	-	-	-	-	-	-	-	-	-	-	-	-	-	-	-	-	-	-	-	-	-	-	-	-	-	-	-	-	-	-	-	-	-	-	-	-	-	-	-	-
651			-	-	-	-	-	-	-	-	-	-	-	-	-	-	-	-	-	-	-	-	-	-	-	-	-	-	-	-	-	-	-	-	-	-	-	-	-	-	-	-	-	-	-	-	-	-	-
652	0.852806127	0.971611352	-	-	-	-	-	-	-	-	-	-	-	-	-	-	-	-	-	-	-	-	-	-	-	-	-	-	-	-	-	-	-	-	-	-	-	-	-	-	-	-	-	-	-	-	-	-	-
653			-	-	-	-	-	-	-	-	-	-	-	-	-	-	-	-	-	-	-	-	-	-	-	-	-	-	-	-	-	-	-	-	-	-	-	-	-	-	-	-	-	-	-	-	-	-	-
654			-	-	-	-	-	-	-	-	-	-	-	-	-	-	-	-	-	-	-	-	-	-	-	-	-	-	-	-	-	-	-	-	-	-	-	-	-	-	-	-	-	-	-	-	-	-	-
655	0.250188276	0.83162583	-	-	-	-	-	-	-	-	-	-	-	-	-	-	-	-	-	-	-	-	-	-	-	-	-	-	-	-	-	-	-	-	-	-	-	-	-	-	-	-	-	-	-	-	-	-	-
656	0.045850957	0.552205004	-	-	-	-	-	-	-	-	-	-	-	-	-	-	-	-	-	-	-	-	-	-	-	-	-	-	-	-	-	-	-	-	-	-	-	-	-	-	-	-	-	-	-	-	-	-	-
657			-	-	-	-	-	-	-	-	-	-	-	-	-	-	-	-	-	-	-	-	-	-	-	-	-	-	-	-	-	-	-	-	-	-	-	-	-	-	-	-	-	-	-	-	-	-	-
658	0.660228163	0.941884023	-	-	-	-	-	-	-	-	-	-	-	-	-	-	-	-	-	-	-	-	-	-	-	-	-	-	-	-	-	-	-	-	-	-	-	-	-	-	-	-	-	-	-	-	-	-	-
659			-	-	-	-	-	-	-	-	-	-	-	-	-	-	-	-	-	-	-	-	-	-	-	-	-	-	-	-	-	-	-	-	-	-	-	-	-	-	-	-	-	-	-	-	-	-	-
660			-	-	-	-	-	-	-	-	-	-	-	-	-	-	-	-	-	-	-	-	-	-	-	-	-	-	-	-	-	-	-	-	-	-	-	-	-	-	-	-	-	-	-	-	-	-	-
661			-	-	-	-	-	-	-	-	-	-	-	-	-	-	-	-	-	-	-	-	-	-	-	-	-	-	-	-	-	-	-	-	-	-	-	-	-	-	-	-	-	-	-	-	-	-	-
662			-	-	-	-	-	-	-	-	-	-	-	-	-	-	-	-	-	-	-	-	-	-	-	-	-	-	-	-	-	-	-	-	-	-	-	-	-	-	-	-	-	-	-	-	-	-	-
663			-	-	-	-	-	-	-	-	-	-	-	-	-	-	-	-	-	-	-	-	-	-	-	-	-	-	-	-	-	-	-	-	-	-	-	-	-	-	-	-	-	-	-	-	-	-	-
664	0.532158489	0.917277701	-	-	-	-	-	-	-	-	-	-	-	-	-	-	-	-	-	-	-	-	-	-	-	-	-	-	-	-	-	-	-	-	-	-	-	-	-	-	-	-	-	-	-	-	-	-	-
665			-	-	-	-	-	-	-	-	-	-	-	-	-	-	-	-	-	-	-	-	-	-	-	-	-	-	-	-	-	-	-	-	-	-	-	-	-	-	-	-	-	-	-	-	-	-	-
666			-	-	-	-	-	-	-	-	-	-	-	-	-	-	-	-	-	-	-	-	-	-	-	-	-	-	-	-	-	-	-	-	-	-	-	-	-	-	-	-	-	-	-	-	-	-	-
667			-	-	-	-	-	-	-	-	-	-	-	-	-	-	-	-	-	-	-	-	-	-	-	-	-	-	-	-	-	-	-	-	-	-	-	-	-	-	-	-	-	-	-	-	-	-	-
668			-	-	-	-	-	-	-	-	-	-	-	-	-	-	-	-	-	-	-	-	-	-	-	-	-	-	-	-	-	-	-	-	-	-	-	-	-	-	-	-	-	-	-	-	-	-	-
669			-	-	-	-	-	-	-	-	-	-	-	-	-	-	-	-	-	-	-	-	-	-	-	-	-	-	-	-	-	-	-	-	-	-	-	-	-	-	-	-	-	-	-	-	-	-	-
670			-	-	-	-	-	-	-	-	-	-	-	-	-	-	-	-	-	-	-	-	-	-	-	-	-	-	-	-	-	-	-	-	-	-	-	-	-	-	-	-	-	-	-	-	-	-	-
671			-	-	-	-	-	-	-	-	-	-	-	-	-	-	-	-	-	-	-	-	-	-	-	-	-	-	-	-	-	-	-	-	-	-	-	-	-	-	-	-	-	-	-	-	-	-	-
672	0.78074629	0.970816503	-	-	-	-	-	-	-	-	-	-	-	-	-	-	-	-	-	-	-	-	-	-	-	-	-	-	-	-	-	-	-	-	-	-	-	-	-	-	-	-	-	-	-	-	-	-	-
673			-	-	-	-	-	-	-	-	-	-	-	-	-	-	-	-	-	-	-	-	-	-	-	-	-	-	-	-	-	-	-	-	-	-	-	-	-	-	-	-	-	-	-	-	-	-	-
674			-	-	-	-	-	-	-	-	-	-	-	-	-	-	-	-	-	-	-	-	-	-	-	-	-	-	-	-	-	-	-	-	-	-	-	-	-	-	-	-	-	-	-	-	-	-	-
675			-	-	-	-	-	-	-	-	-	-	-	-	-	-	-	-	-	-	-	-	-	-	-	-	-	-	-	-	-	-	-	-	-	-	-	-	-	-	-	-	-	-	-	-	-	-	-
676			-	-	-	-	-	-	-	-	-	-	-	-	-	-	-	-	-	-	-	-	-	-	-	-	-	-	-	-	-	-	-	-	-	-	-	-	-	-	-	-	-	-	-	-	-	-	-
677	0.64720048	0.941884023	-	-	-	-	-	-	-	-	-	-	-	-	-	-	-	-	-	-	-	-	-	-	-	-	-	-	-	-	-	-	-	-	-	-	-	-	-	-	-	-	-	-	-	-	-	-	-
678			-	-	-	-	-	-	-	-	-	-	-	-	-	-	-	-	-	-	-	-	-	-	-	-	-	-	-	-	-	-	-	-	-	-	-	-	-	-	-	-	-	-	-	-	-	-	-
679			-	-	-	-	-	-	-	-	-	-	-	-	-	-	-	-	-	-	-	-	-	-	-	-	-	-	-	-	-	-	-	-	-	-	-	-	-	-	-	-	-	-	-	-	-	-	-
680			-	-	-	-	-	-	-	-	-	-	-	-	-	-	-	-	-	-	-	-	-	-	-	-	-	-	-	-	-	-	-	-	-	-	-	-	-	-	-	-	-	-	-	-	-	-	-
681			-	-	-	-	-	-	-	-	-	-	-	-	-	-	-	-	-	-	-	-	-	-	-	-	-	-	-	-	-	-	-	-	-	-	-	-	-	-	-	-	-	-	-	-	-	-	-
682			-	-	-	-	-	-	-	-	-	-	-	-	-	-	-	-	-	-	-	-	-	-	-	-	-	-	-	-	-	-	-	-	-	-	-	-	-	-	-	-	-	-	-	-	-	-	-
683			-	-	-	-	-	-	-	-	-	-	-	-	-	-	-	-	-	-	-	-	-	-	-	-	-	-	-	-	-	-	-	-	-	-	-	-	-	-	-	-	-	-	-	-	-	-	-
684			-	-	-	-	-	-	-	-	-	-	-	-	-	-	-	-	-	-	-	-	-	-	-	-	-	-	-	-	-	-	-	-	-	-	-	-	-	-	-	-	-	-	-	-	-	-	-
685			-	-	-	-	-	-	-	-	-	-	-	-	-	-	-	-	-	-	-	-	-	-	-	-	-	-	-	-	-	-	-	-	-	-	-	-	-	-	-	-	-	-	-	-	-	-	-
686			-	-	-	-	-	-	-	-	-	-	-	-	-	-	-	-	-	-	-	-	-	-	-	-	-	-	-	-	-	-	-	-	-	-	-	-	-	-	-	-	-	-	-	-	-	-	-
687			-	-	-	-	-	-	-	-	-	-	-	-	-	-	-	-	-	-	-	-	-	-	-	-	-	-	-	-	-	-	-	-	-	-	-	-	-	-	-	-	-	-	-	-	-	-	-
688			-	-	-	-	-	-	-	-	-	-	-	-	-	-	-	-	-	-	-	-	-	-	-	-	-	-	-	-	-	-	-	-	-	-	-	-	-	-	-	-	-	-	-	-	-	-	-
689			-	-	-	-	-	-	-	-	-	-	-	-	-	-	-	-	-	-	-	-	-	-	-	-	-	-	-	-	-	-	-	-	-	-	-	-	-	-	-	-	-	-	-	-	-	-	-
690			-	-	-	-	-	-	-	-	-	-	-	-	-	-	-	-	-	-	-	-	-	-	-	-	-	-	-	-	-	-	-	-	-	-	-	-	-	-	-	-	-	-	-	-	-	-	-
691			-	-	-	-	-	-	-	-	-	-	-	-	-	-	-	-	-	-	-	-	-	-	-	-	-	-	-	-	-	-	-	-	-	-	-	-	-	-	-	-	-	-	-	-	-	-	-
692			-	-	-	-	-	-	-	-	-	-	-	-	-	-	-	-	-	-	-	-	-	-	-	-	-	-	-	-	-	-	-	-	-	-	-	-	-	-	-	-	-	-	-	-	-	-	-
693	0.362322692	0.896172631	-	-	-	-	-	-	-	-	-	-	-	-	-	-	-	-	-	-	-	-	-	-	-	-	-	-	-	-	-	-	-	-	-	-	-	-	-	-	-	-	-	-	-	-	-	-	-
694			-	-	-	-	-	-	-	-	-	-	-	-	-	-	-	-	-	-	-	-	-	-	-	-	-	-	-	-	-	-	-	-	-	-	-	-	-	-	-	-	-	-	-	-	-	-	-
695			-	-	-	-	-	-	-	-	-	-	-	-	-	-	-	-	-	-	-	-	-	-	-	-	-	-	-	-	-	-	-	-	-	-	-	-	-	-	-	-	-	-	-	-	-	-	-
696			-	-	-	-	-	-	-	-	-	-	-	-	-	-	-	-	-	-	-	-	-	-	-	-	-	-	-	-	-	-	-	-	-	-	-	-	-	-	-	-	-	-	-	-	-	-	-
697	0.150382056	0.755576717	-	-	-	-	-	-	-	-	-	-	-	-	-	-	-	-	-	-	-	-	-	-	-	-	-	-	-	-	-	-	-	-	-	-	-	-	-	-	-	-	-	-	-	-	-	-	-
698			-	-	-	-	-	-	-	-	-	-	-	-	-	-	-	-	-	-	-	-	-	-	-	-	-	-	-	-	-	-	-	-	-	-	-	-	-	-	-	-	-	-	-	-	-	-	-
699			-	-	-	-	-	-	-	-	-	-	-	-	-	-	-	-	-	-	-	-	-	-	-	-	-	-	-	-	-	-	-	-	-	-	-	-	-	-	-	-	-	-	-	-	-	-	-
700	0.132700253	0.755576717	-	-	-	-	-	-	-	-	-	-	-	-	-	-	-	-	-	-	-	-	-	-	-	-	-	-	-	-	-	-	-	-	-	-	-	-	-	-	-	-	-	-	-	-	-	-	-
701	0.710282375	0.951238089	-	-	-	-	-	-	-	-	-	-	-	-	-	-	-	-	-	-	-	-	-	-	-	-	-	-	-	-	-	-	-	-	-	-	-	-	-	-	-	-	-	-	-	-	-	-	-
702	0.660912639	0.941884023	-	-	-	-	-	-	-	-	-	-	-	-	-	-	-	-	-	-	-	-	-	-	-	-	-	-	-	-	-	-	-	-	-	-	-	-	-	-	-	-	-	-	-	-	-	-	-
703	0.035121963	0.497325208	-	-	-	-	-	-	-	-	-	-	R274	Y411	A456	C335	V326	-	-	-	-	-	-	-	-	-	-	-	-	-	-	-	-	-	-	-	-	-	-	-	-	-	-	-	-	-	-	-	-
704	0.804578937	0.971611352	-	-	-	-	-	-	-	-	-	-	D275	Q412	E457	Q336	E327	-	-	-	-	-	-	-	-	-	-	-	-	-	-	-	-	-	-	-	-	-	-	-	-	-	-	-	-	-	-	-	-
705	0.363281305	0.896172631	-	C217	-	-	-	-	-	-	-	-	Y276	Q413	G458	G337	A328	-	-	-	-	-	-	-	-	A397	-	-	-	-	-	-	-	-	-	-	I544	-	-	-	-	-	-	-	-	-	-	-	-
706	0.286682154	0.834434207	-	R218	-	-	-	-	-	-	-	-	-	-	-	-	-	-	-	-	-	-	-	-	-	D398	-	-	-	-	-	-	-	-	-	-	E545	-	-	-	-	-	-	-	-	-	-	-	-
707	0.65887087	0.941884023	-	-	-	-	-	-	-	-	-	-	-	-	-	-	-	-	-	-	-	-	-	-	-	-	-	-	-	-	-	-	-	-	-	-	-	-	-	-	-	-	-	-	-	-	-	-	-
708			-	-	-	-	-	-	-	-	-	-	-	-	-	-	-	-	-	-	-	-	-	-	-	-	-	-	-	-	-	-	-	-	-	-	-	-	-	-	-	-	-	-	-	-	-	-	-
709			-	-	-	-	-	-	-	-	-	-	-	-	-	-	-	-	-	-	-	-	-	-	-	-	-	-	-	-	-	-	-	-	-	-	-	-	-	-	-	-	-	-	-	-	-	-	-
710	0.450632671	0.913558513	-	-	-	-	-	-	-	-	-	-	-	-	-	-	-	-	-	-	-	-	-	-	-	-	-	-	-	-	-	-	-	-	-	-	-	-	-	-	-	-	-	-	-	-	-	-	-
711			-	-	-	-	-	-	-	-	-	-	-	-	-	-	-	-	-	-	-	-	-	-	-	-	-	-	-	-	-	-	-	-	-	-	-	-	-	-	-	-	-	-	-	-	-	-	-
712	0.612976339	0.929811381	-	-	-	-	-	-	-	-	-	-	-	-	-	-	-	-	-	-	-	-	-	T292	-	-	-	-	-	-	-	-	-	-	-	-	-	-	-	-	-	-	-	-	-	-	-	-	-
713	0.204689334	0.809984937	-	-	-	-	-	-	-	-	-	-	-	-	-	-	-	-	-	-	-	-	Q1217	Q293	-	-	-	-	-	D630	-	-	-	-	-	-	-	-	-	-	P885	H850	-	-	-	-	-	-	-
714	0.560243091	0.917277701	-	V219	N350	N377	-	-	-	-	-	-	-	-	-	-	-	-	-	-	-	-	P1218	Y294	-	-	-	-	-	Q631	E328	-	-	-	-	G505	-	-	-	R490	E886	S851	-	-	-	-	-	-	-
715	0.343258381	0.894559348	-	A220	-	-	-	-	-	-	-	-	-	-	-	-	-	-	-	-	-	-	S1219	-	-	T399	-	-	-	-	-	-	-	-	-	-	T546	-	-	-	-	-	-	-	-	-	-	-	-
716	0.862463514	0.972082359	-	E221	-	-	-	-	-	-	-	-	-	-	-	-	-	-	-	-	-	-	S1220	-	-	R400	-	-	-	-	-	-	-	-	-	-	K547	-	-	-	-	-	-	-	-	-	-	-	-
717	0.000496098	0.026814514	-	S222	R351	R378	-	-	-	-	-	-	-	-	-	-	-	-	-	-	-	-	-	-	-	-	-	-	-	P632	G329	-	-	-	-	K506	-	-	-	H491	-	-	-	-	-	-	-	-	-
718	0.544041565	0.917277701	-	M223	Q352	E379	-	-	-	-	-	-	M277	A414	L459	L338	I329	G287	G287	R243	R245	R241	-	T295	-	-	S226	C170	E136	V633	S330	-	-	-	-	-	-	-	-	-	K887	E852	-	-	-	-	-	-	-
719	0.444252108	0.912747282	G145	A224	E353	E380	T299	T298	I286	V283	I281	T293	E278	G415	S460	S339	R330	V288	V288	V244	V246	V242	-	S296	S114	-	K227	T171	K137	Y634	R331	G149	T325	T295	T295	G507	-	R127	R112	R492	V888	Y853	F112	F115	V114	Y106	Y107	Y107	Y107
720	0.815250584	0.971611352	F146	P225	V354	V381	L300	V299	V287	V284	I282	L294	R279	I416	Q461	Q340	S331	F289	F289	F245	F247	F243	L1221	-	L115	F401	F228	F172	L138	L635	L332	F150	L326	L296	S296	L508	F548	L128	L113	F493	M889	I854	Y113	Y116	Y115	Y107	Y108	Y108	Y108
721	0.7434605	0.95888955	T147	D226	N355	T382	D301	T300	T288	S285	T283	E295	N280	P417	E462	D341	Q332	S290	S290	S246	T248	S244	A1222	D297	C116	D402	D229	D173	D139	P636	S333	T151	D327	D297	D297	E509	E549	T129	T114	Q494	P890	T855	T114	T117	T116	S108	S109	S109	S109
722	0.308064575	0.854373799	E148	P227	A356	A383	T302	I301	V289	W286	W284	P296	K281	V418	-	-	G333	E291	E291	E247	E249	E245	M1223	W298	W117	M403	E230	E174	E140	T637	L334	E152	T328	A298	W298	P510	M550	P130	P115	T495	Q891	H856	E115	E118	E117	E109	E110	E110	E110
723			-	-	-	-	-	-	-	-	-	-	-	-	-	-	-	-	-	-	-	-	-	-	-	-	-	-	-	-	-	-	-	-	-	-	-	-	-	-	-	-	-	-	-	-	-	-	-
724			-	-	-	-	-	-	-	-	-	-	-	-	-	-	-	-	-	-	-	-	-	-	-	-	-	-	-	-	-	-	-	-	-	-	-	-	-	-	-	-	-	-	-	-	-	-	-
725	0.487968879	0.917277701	N149	R228	V357	V384	V303	E302	A290	N287	N285	H297	I282	D419	-	-	L334	A292	K292	D248	E250	D246	L1224	G299	K118	V404	Q231	Q175	Q141	Q638	P335	P153	R329	K299	V299	S511	I551	K131	K116	Q496	G892	E857	R116	K119	K118	A110	A111	A111	A111
726	0.919179993	0.983739886	E150	T229	V358	V385	S304	G303	G291	E288	E286	L298	D283	L420	I463	L342	A335	D293	E293	R249	R251	R247	D1225	S300	L119	Q405	R232	R176	R142	M639	R336	E154	A330	S300	S300	Q512	K552	E132	E117	Q497	L893	I858	D117	D120	D119	D111	D112	D112	D112
727	0.107596844	0.73289326	V151	L230	L359	L386	C305	M304	M292	L289	L287	A299	V284	K421	R464	R343	V336	M294	M294	A250	A252	T248	L1226	S301	R120	L406	T233	T177	T143	L640	L337	V155	L331	M301	S301	L513	L553	A133	A118	L498	V894	T859	A118	A121	A120	A112	A113	A113	A113
728	0.063004633	0.654460625	L152	Q231	L360	L387	L306	I305	I293	C290	C288	L300	N285	R422	N465	N344	H337	R295	R295	R251	R253	R249	L1227	L302	F121	I407	A234	A178	A144	V641	I338	L156	L332	L302	C302	L514	I554	R134	R119	L499	I895	V860	S119	S122	S121	S113	S114	S114	S114
729	0.567567813	0.918576083	Q153	R232	Y361	Y388	R307	K306	K294	H291	H289	R301	E286	K423	E466	Q345	D338	F296	F296	F252	F254	F250	H1228	R303	R122	D408	T235	T179	T145	K642	D339	Q157	K333	K303	R303	E515	D555	K135	K120	E500	S896	L861	R120	T123	L122	H114	H115	H115	H115
730	0.028759706	0.477986318	I154	M233	M362	M389	I308	L307	L295	I292	V290	L302	I287	I424	I467	I346	I339	Y297	Y297	Y253	Y255	Y251	V1229	M304	I123	V409	Y236	I180	I146	F643	M340	I158	L334	L304	L304	M516	I556	F136	F121	M501	F897	I862	L121	L124	V123	C115	C116	C116	C116
731	0.00181267	0.065492547	F155	A234	A363	A390	V309	A308	A296	A293	A291	A303	S288	A425	C468	C347	A340	A298	A298	G254	G256	G252	A1230	A305	I124	A410	I237	M181	I147	M644	S341	F159	A335	A305	A305	C517	A557	F137	F122	C502	A898	I863	I122	I125	I124	I116	I117	I117	I117
732			-	-	-	-	-	-	-	-	-	-	-	-	-	-	-	-	-	-	-	-	-	-	-	-	-	-	-	-	-	-	-	-	-	-	-	-	-	-	-	-	-	-	-	-	-	-	-
733			-	-	-	-	-	-	-	-	-	-	-	-	-	-	-	-	-	-	-	-	-	-	-	-	-	-	-	-	-	-	-	-	-	-	-	-	-	-	-	-	-	-	-	-	-	-	-
734			-	-	-	-	-	-	-	-	-	-	-	-	-	-	-	-	-	-	-	-	-	-	-	-	-	-	-	-	-	-	-	-	-	-	-	-	-	-	-	-	-	-	-	-	-	-	-
735			-	-	-	-	-	-	-	-	-	-	-	-	-	-	-	-	-	-	-	-	-	-	-	-	-	-	-	-	-	-	-	-	-	-	-	-	-	-	-	-	-	-	-	-	-	-	-
736			-	-	-	-	-	-	-	-	-	-	-	-	-	-	-	-	-	-	-	-	-	-	-	-	-	-	-	-	-	-	-	-	-	-	-	-	-	-	-	-	-	-	-	-	-	-	-
737			-	-	-	-	-	-	-	-	-	-	-	-	-	-	-	-	-	-	-	-	-	-	-	-	-	-	-	-	-	-	-	-	-	-	-	-	-	-	-	-	-	-	-	-	-	-	-
738	0.05388682	0.607251176	C156	C235	T364	T391	L310	L309	L297	E294	E292	V304	R289	R426	Y469	F348	E341	A299	T299	A255	A257	A253	R1231	L306	H125	R411	T238	E182	E148	A645	A342	C160	Y336	Y306	H306	Y518	R558	R138	R123	K503	M899	Y864	F123	R126	Q125	Q117	Q118	Q118	H118
739	0.0500337	0.593971492	D157	E236	Q365	Q392	S311	S310	S298	T295	T293	S305	H290	L427	N470	Q349	K342	E300	E300	E256	E258	E254	D1232	S307	E126	Q412	E239	E183	E149	D646	Q343	D161	S337	S307	S307	D519	Q559	Q139	Q124	D504	R900	N865	Q124	Q127	Q126	Q118	Q119	Q119	Q119
740	0.145971316	0.755576717	T158	V237	I366	I393	I312	A311	I299	M296	M294	A306	L291	G428	I471	L350	L343	I301	I301	I257	I259	I255	I1233	L308	T127	T413	L240	L184	L150	I647	I344	T162	A338	S308	V308	V520	T560	I140	I125	V505	M901	L866	V125	V128	V127	I119	I120	I120	I120
741	0.887903833	0.979877935	C159	A238	S367	S394	A313	A312	A300	A297	S295	A307	G292	I429	L472	L351	I344	I302	I302	V258	V260	V256	A1234	A309	S128	A414	A241	A185	A151	A648	A345	C163	A339	V309	T309	C521	A561	V141	I126	C506	L902	L867	L126	L129	L128	L120	L121	L121	L121
742	0.00858138	0.23003636	E160	C239	S368	S395	S314	S313	S301	R298	R296	C308	K293	N430	V473	T352	K345	L303	L303	S259	S261	S257	C1235	Q310	L129	Q415	N242	D186	D152	S649	E346	E164	C340	S310	R310	E522	Q562	S142	S127	E507	Y903	T868	D127	D130	S129	E121	E122	E122	E122
743	0.938089135	0.983775418	A161	G240	A369	A396	G315	G314	G302	G299	G297	G309	M294	M431	L474	L353	A346	G304	G304	A260	A262	A258	G1236	G311	A130	G416	A243	A187	A153	G650	G347	A165	G341	G311	G311	G523	G563	A143	A128	A508	M904	I869	A128	A131	A130	A122	A123	S123	S123
744	0.460539358	0.915703801	V162	V241	M370	M397	L316	L315	L303	L300	L298	L310	Y295	L432	C475	C354	F347	L305	L305	L261	L263	L259	C1237	L312	M131	M417	L244	L188	L154	M651	M348	V166	L342	L312	L312	M524	M564	L144	L129	M509	I905	V870	V129	V132	V131	V123	V124	V124	V124
745			-	-	-	-	-	-	-	-	-	-	-	-	-	-	-	-	-	-	-	-	-	-	-	-	-	-	-	-	-	-	-	-	-	-	-	-	-	-	-	-	-	-	-	-	-	-	-
746	0.440534061	0.911865297	A163	L242	E371	E398	A317	A316	A304	A301	S299	A311	S296	L433	L476	L355	A348	E306	E306	D262	E264	D260	Q1238	A313	N132	D418	S245	M189	T155	E652	A349	A167	C343	C313	A313	A525	D565	D145	D130	E510	E906	E871	K130	Y133	K132	L124	L125	N125	N125
747	0.072853618	0.700553417	R164	H243	Y372	Y399	H318	H317	H305	Y302	Y300	H312	E297	K434	R477	R356	E349	H307	H307	Y263	Y265	Y261	Y1239	F314	F133	Y419	Y246	Y190	Y156	Y653	Y350	R168	H344	H314	Y314	F526	Y566	F146	F131	Y511	Q907	M872	Y131	Y134	Y133	H125	H126	H126	H126
748	0.096178822	0.73289326	L165	L244	L373	L400	L319	L318	L306	L303	L301	L313	M298	M435	E478	E357	Q350	M308	M308	L264	L266	L262	L1240	L315	L134	L420	C247	C191	C157	L654	I351	L169	L345	L315	L315	L527	L567	C147	C132	L512	V908	L873	L132	L135	L134	C126	C127	C127	I127
749			-	-	-	-	-	-	-	-	-	-	-	-	-	-	-	-	-	-	-	-	-	-	-	-	-	-	-	-	-	-	-	-	-	-	-	-	-	-	-	-	-	-	-	-	-	-	-
750			-	-	-	-	-	-	-	-	-	-	-	-	-	-	-	-	-	-	-	-	-	-	-	-	-	-	-	-	-	-	-	-	-	-	-	-	-	-	-	-	-	-	-	-	-	-	-
751	0.106235429	0.73289326	H166	H245	E374	E401	H320	H319	H307	H304	H302	H314	I299	I436	L479	L358	I351	H309	H309	H265	H267	H263	E1241	H316	H135	H421	H248	H192	H158	S655	E352	H170	H346	H316	H316	E528	H568	H148	H133	E513	H909	H874	H133	H136	H135	H127	H128	H128	H128
752			-	-	-	-	-	-	-	-	-	-	-	-	-	-	-	-	-	-	-	-	-	-	-	-	-	-	-	-	-	-	-	-	-	-	-	-	-	-	-	-	-	-	-	-	-	-	-
753			-	-	-	-	-	-	-	-	-	-	-	-	-	-	-	-	-	-	-	-	-	-	-	-	-	-	-	-	-	-	-	-	-	-	-	-	-	-	-	-	-	-	-	-	-	-	-
754			-	-	-	-	-	-	-	-	-	-	-	-	-	-	-	-	-	-	-	-	-	-	-	-	-	-	-	-	-	-	-	-	-	-	-	-	-	-	-	-	-	-	-	-	-	-	-
755			-	-	-	-	-	-	-	-	-	-	-	-	-	-	-	-	-	-	-	-	-	-	-	-	-	-	-	-	-	-	-	-	-	-	-	-	-	-	-	-	-	-	-	-	-	-	-
756			-	-	-	-	-	-	-	-	-	-	-	-	-	-	-	-	-	-	-	-	-	-	-	-	-	-	-	-	-	-	-	-	-	-	-	-	-	-	-	-	-	-	-	-	-	-	-
757			-	-	-	-	-	-	-	-	-	-	-	-	-	-	-	-	-	-	-	-	-	-	-	-	-	-	-	-	-	-	-	-	-	-	-	-	-	-	-	-	-	-	-	-	-	-	-
758			-	-	-	-	-	-	-	-	-	-	-	-	-	-	-	-	-	-	-	-	-	-	-	-	-	-	-	-	-	-	-	-	-	-	-	-	-	-	-	-	-	-	-	-	-	-	-
759			-	-	-	-	-	-	-	-	-	-	-	-	-	-	-	-	-	-	-	-	-	-	-	-	-	-	-	-	-	-	-	-	-	-	-	-	-	-	-	-	-	-	-	-	-	-	-
760			-	-	-	-	-	-	-	-	-	-	-	-	-	-	-	-	-	-	-	-	-	-	-	-	-	-	-	-	-	-	-	-	-	-	-	-	-	-	-	-	-	-	-	-	-	-	-
761			-	-	-	-	-	-	-	-	-	-	-	-	-	-	-	-	-	-	-	-	-	-	-	-	-	-	-	-	-	-	-	-	-	-	-	-	-	-	-	-	-	-	-	-	-	-	-
762			-	-	-	-	-	-	-	-	-	-	-	-	-	-	-	-	-	-	-	-	-	-	-	-	-	-	-	-	-	-	-	-	-	-	-	-	-	-	-	-	-	-	-	-	-	-	-
763			-	-	-	-	-	-	-	-	-	-	-	-	-	-	-	-	-	-	-	-	-	-	-	-	-	-	-	-	-	-	-	-	-	-	-	-	-	-	-	-	-	-	-	-	-	-	-
764			-	-	-	-	-	-	-	-	-	-	-	-	-	-	-	-	-	-	-	-	-	-	-	-	-	-	-	-	-	-	-	-	-	-	-	-	-	-	-	-	-	-	-	-	-	-	-
765			-	-	-	-	-	-	-	-	-	-	-	-	-	-	-	-	-	-	-	-	-	-	-	-	-	-	-	-	-	-	-	-	-	-	-	-	-	-	-	-	-	-	-	-	-	-	-
766			-	-	-	-	-	-	-	-	-	-	-	-	-	-	-	-	-	-	-	-	-	-	-	-	-	-	-	-	-	-	-	-	-	-	-	-	-	-	-	-	-	-	-	-	-	-	-
767			-	-	-	-	-	-	-	-	-	-	-	-	-	-	-	-	-	-	-	-	-	-	-	-	-	-	-	-	-	-	-	-	-	-	-	-	-	-	-	-	-	-	-	-	-	-	-
768			-	-	-	-	-	-	-	-	-	-	-	-	-	-	-	-	-	-	-	-	-	-	-	-	-	-	-	-	-	-	-	-	-	-	-	-	-	-	-	-	-	-	-	-	-	-	-
769			-	-	-	-	-	-	-	-	-	-	-	-	-	-	-	-	-	-	-	-	-	-	-	-	-	-	-	-	-	-	-	-	-	-	-	-	-	-	-	-	-	-	-	-	-	-	-
770			-	-	-	-	-	-	-	-	-	-	-	-	-	-	-	-	-	-	-	-	-	-	-	-	-	-	-	-	-	-	-	-	-	-	-	-	-	-	-	-	-	-	-	-	-	-	-
771			-	-	-	-	-	-	-	-	-	-	-	-	-	-	-	-	-	-	-	-	-	-	-	-	-	-	-	-	-	-	-	-	-	-	-	-	-	-	-	-	-	-	-	-	-	-	-
772			-	-	-	-	-	-	-	-	-	-	-	-	-	-	-	-	-	-	-	-	-	-	-	-	-	-	-	-	-	-	-	-	-	-	-	-	-	-	-	-	-	-	-	-	-	-	-
773			-	-	-	-	-	-	-	-	-	-	-	-	-	-	-	-	-	-	-	-	-	-	-	-	-	-	-	-	-	-	-	-	-	-	-	-	-	-	-	-	-	-	-	-	-	-	-
774			-	-	-	-	-	-	-	-	-	-	-	-	-	-	-	-	-	-	-	-	-	-	-	-	-	-	-	-	-	-	-	-	-	-	-	-	-	-	-	-	-	-	-	-	-	-	-
775			-	-	-	-	-	-	-	-	-	-	-	-	-	-	-	-	-	-	-	-	-	-	-	-	-	-	-	-	-	-	-	-	-	-	-	-	-	-	-	-	-	-	-	-	-	-	-
776			-	-	-	-	-	-	-	-	-	-	-	-	-	-	-	-	-	-	-	-	-	-	-	-	-	-	-	-	-	-	-	-	-	-	-	-	-	-	-	-	-	-	-	-	-	-	-
777			-	-	-	-	-	-	-	-	-	-	-	-	-	-	-	-	-	-	-	-	-	-	-	-	-	-	-	-	-	-	-	-	-	-	-	-	-	-	-	-	-	-	-	-	-	-	-
778			-	-	-	-	-	-	-	-	-	-	-	-	-	-	-	-	-	-	-	-	-	-	-	-	-	-	-	-	-	-	-	-	-	-	-	-	-	-	-	-	-	-	-	-	-	-	-
779			-	-	-	-	-	-	-	-	-	-	-	-	-	-	-	-	-	-	-	-	-	-	-	-	-	-	-	-	-	-	-	-	-	-	-	-	-	-	-	-	-	-	-	-	-	-	-
780			-	-	-	-	-	-	-	-	-	-	-	-	-	-	-	-	-	-	-	-	-	-	-	-	-	-	-	-	-	-	-	-	-	-	-	-	-	-	-	-	-	-	-	-	-	-	-
781			-	-	-	-	-	-	-	-	-	-	-	-	-	-	-	-	-	-	-	-	-	-	-	-	-	-	-	-	-	-	-	-	-	-	-	-	-	-	-	-	-	-	-	-	-	-	-
782			-	-	-	-	-	-	-	-	-	-	-	-	-	-	-	-	-	-	-	-	-	-	-	-	-	-	-	-	-	-	-	-	-	-	-	-	-	-	-	-	-	-	-	-	-	-	-
783			-	-	-	-	-	-	-	-	-	-	-	-	-	-	-	-	-	-	-	-	-	-	-	-	-	-	-	-	-	-	-	-	-	-	-	-	-	-	-	-	-	-	-	-	-	-	-
784			-	-	-	-	-	-	-	-	-	-	-	-	-	-	-	-	-	-	-	-	-	-	-	-	-	-	-	-	-	-	-	-	-	-	-	-	-	-	-	-	-	-	-	-	-	-	-
785			-	-	-	-	-	-	-	-	-	-	-	-	-	-	-	-	-	-	-	-	-	-	-	-	-	-	-	-	-	-	-	-	-	-	-	-	-	-	-	-	-	-	-	-	-	-	-
786			-	-	-	-	-	-	-	-	-	-	-	-	-	-	-	-	-	-	-	-	-	-	-	-	-	-	-	-	-	-	-	-	-	-	-	-	-	-	-	-	-	-	-	-	-	-	-
787			-	-	-	-	-	-	-	-	-	-	-	-	-	-	-	-	-	-	-	-	-	-	-	-	-	-	-	-	-	-	-	-	-	-	-	-	-	-	-	-	-	-	-	-	-	-	-
788			-	-	-	-	-	-	-	-	-	-	-	-	-	-	-	-	-	-	-	-	-	-	-	-	-	-	-	-	-	-	-	-	-	-	-	-	-	-	-	-	-	-	-	-	-	-	-
789			-	-	-	-	-	-	-	-	-	-	-	-	-	-	-	-	-	-	-	-	-	-	-	-	-	-	-	-	-	-	-	-	-	-	-	-	-	-	-	-	-	-	-	-	-	-	-
790			-	-	-	-	-	-	-	-	-	-	-	-	-	-	-	-	-	-	-	-	-	-	-	-	-	-	-	-	-	-	-	-	-	-	-	-	-	-	-	-	-	-	-	-	-	-	-
791			-	-	-	-	-	-	-	-	-	-	-	-	-	-	-	-	-	-	-	-	-	-	-	-	-	-	-	-	-	-	-	-	-	-	-	-	-	-	-	-	-	-	-	-	-	-	-
792			-	-	-	-	-	-	-	-	-	-	-	-	-	-	-	-	-	-	-	-	-	-	-	-	-	-	-	-	-	-	-	-	-	-	-	-	-	-	-	-	-	-	-	-	-	-	-
793	0.54413564	0.917277701	Q167	R246	K375	K402	I321	M320	M308	E305	E303	V315	F300	F437	F480	F359	F352	N310	N310	S266	S268	S264	E1242	E317	S136	A422	S249	G193	D159	T656	R353	Q171	T347	T317	T317	S529	A569	S149	S134	S514	D910	K875	D134	R137	E136	Q128	Q129	L129	Q129
794	0.156677815	0.772653525	-	-	-	-	E322	E321	E309	D306	D304	E316	-	-	-	-	-	-	-	-	-	-	-	-	-	-	-	-	-	-	-	-	E348	E318	E318	-	-	-	-	-	-	-	-	-	-	-	-	-	-
795	0.589342714	0.921457309	-	-	-	-	I323	I322	I310	I307	V305	I317	-	-	-	-	-	-	-	-	-	-	-	-	-	-	-	-	-	-	-	-	I349	I319	L319	-	-	-	-	-	-	-	-	-	-	-	-	-	-
796	0.402880194	0.909212901	-	-	-	-	F324	V323	V311	P308	P306	F318	-	-	-	-	-	-	-	-	-	-	-	-	-	-	-	-	-	-	-	-	Y350	F320	P320	-	-	-	-	-	-	-	-	-	-	-	-	-	-
797	0.097859874	0.73289326	C168	N247	-	-	G325	G324	G312	G309	W307	G319	V301	V438	E481	E360	Y353	R311	R311	E267	R269	G265	-	E318	I137	K423	-	-	-	-	-	C172	G351	S321	R321	-	K570	-	-	-	-	-	-	-	-	-	-	-	-
798			-	-	-	-	-	-	-	-	-	-	-	-	-	-	-	-	-	-	-	-	-	R319	-	-	-	-	-	-	-	-	-	-	-	-	-	-	-	-	-	-	-	-	-	-	-	-	-
799			-	-	-	-	T326	T325	T313	L310	C308	T320	-	-	-	-	-	-	-	-	-	-	-	W320	-	-	-	-	-	-	-	-	T352	T322	-	-	-	-	-	-	-	-	-	-	-	-	-	-	-
800			-	-	-	-	-	-	-	-	R309	-	-	-	-	-	-	-	-	-	-	-	-	Q321	-	-	-	-	-	-	-	-	-	-	-	-	-	-	-	-	-	-	-	-	-	-	-	-	-
801			-	-	-	-	-	-	-	K311	G310	-	-	-	-	-	-	-	-	-	-	-	-	N322	-	-	-	-	-	-	-	-	-	-	G322	-	-	-	-	-	-	-	-	-	-	-	-	-	-
802			-	-	-	-	-	-	-	D312	E311	-	-	-	-	-	-	-	-	-	-	-	-	G323	-	-	-	-	-	-	-	-	-	-	D323	-	-	-	-	-	-	-	-	-	-	-	-	-	-
803	0.388177104	0.896172631	-	-	-	-	Q327	Q326	Q314	G313	G312	Q321	-	-	-	-	-	-	-	-	-	-	-	Q324	-	-	-	-	-	-	-	-	Q353	Q323	H324	-	-	-	-	-	-	-	-	-	-	-	-	-	-
804			-	-	-	-	G328	G327	G315	H314	H313	G322	-	-	-	-	-	-	-	-	-	-	-	Y325	-	-	-	-	-	-	-	-	G354	G324	Y325	-	-	-	-	-	-	-	-	-	-	-	-	-	-
805	0.97255567	0.985208922	K169	N248	-	-	K329	K328	K316	K315	K314	K323	-	-	-	-	-	-	-	-	-	-	-	K326	K138	N424	-	-	-	-	-	K173	K355	K325	K326	-	S571	-	-	-	-	-	-	-	-	-	-	-	-
806	0.168132088	0.773104605	T170	-	K376	K403	P330	P329	P317	P316	P315	P324	N302	D439	F482	F361	T354	-	-	K268	-	K266	N1243	P327	P139	-	K250	K194	K160	K657	M354	T174	P356	P326	P327	H530	-	Y150	H135	K515	C911	A876	L135	M138	N137	M129	M130	N130	H130
807	0.566037555	0.918576083	P171	-	N377	N404	A331	G330	A318	A317	S316	A325	G303	N440	H483	R362	G355	F312	F312	N269	D270	-	H1244	G328	P140	-	R251	K195	K161	R658	N355	P175	A357	A327	A328	Q531	-	S151	S136	Q516	E912	E877	G136	G139	G138	G130	G131	G131	D131
808	0.735122453	0.956004317	I172	F249	F378	F405	I332	I331	I319	I318	I317	I326	F304	F441	F484	F363	F356	V313	V313	V270	V271	I267	F1245	I329	L141	I425	V252	V196	V162	F659	S356	I176	I358	I328	I329	F532	I572	I152	I137	F517	I913	I878	I137	I140	I139	V131	V132	I132	I132
809	0.057636619	0.622026368	I173	V250	I379	I406	A333	A332	A320	S319	A318	A327	V305	V442	M485	M364	I357	V314	V314	V271	V272	V268	I1246	A330	L142	I426	I253	I197	I163	I660	I357	I177	A359	A329	S330	I533	I573	C153	C138	L518	I914	V879	V138	V141	V140	V132	V133	V133	V133
810	0.356637683	0.894559348	H174	H251	H380	H407	H334	H333	H321	H320	H319	H328	H306	H443	Q486	Q365	H358	Y315	Y315	Y272	Y273	Y269	H1247	H331	H143	H427	H254	H198	H164	H661	H358	H178	H360	H330	H331	H534	H574	H154	H139	H519	H915	H880	H139	H142	H141	H133	H134	H134	H134
811	0.120338493	0.755576717	R175	S252	R381	R408	R335	R334	R322	R321	R320	R329	C307	A444	T487	T366	S359	R316	R316	R273	R274	R270	R1248	R332	L144	R428	R255	R199	R165	R662	R359	R179	R361	R331	R332	R535	R575	R155	R140	R520	G916	G881	R140	R143	R142	R134	R135	R135	R135
812	0.136153227	0.755576717	D176	D253	D382	D409	D336	D335	D323	D322	D321	D330	D308	D445	D488	D367	D360	D317	D317	D274	D275	D271	D1249	D333	D145	D429	D256	D200	D166	D663	D360	D180	D362	D332	D333	D536	D576	D156	D141	D521	D917	D882	D141	D144	D143	D135	D136	D136	D136
813	0.123699758	0.755576717	L177	L254	L383	L410	L337	L336	I324	I323	F322	F331	P309	L446	P489	P368	P361	L318	L318	L275	I276	L272	I1250	L334	L146	L430	I257	I201	I167	L664	L361	L181	L363	L333	L334	L537	L577	L157	L142	L522	I918	L883	L142	L145	L144	L136	L137	L137	L137
814	0.15464041	0.769498089	K178	A255	A384	A411	K338	K337	K325	K324	K323	K332	H310	H447	N490	N369	H362	K319	K319	K276	K277	K273	A1251	S335	K147	K431	K258	K202	K168	A665	R362	K182	K364	K334	N335	A538	K578	K158	K143	A523	K919	S884	K143	K146	K145	K137	K138	K138	K138
815			-	-	-	-	-	-	-	-	-	-	-	-	-	-	-	-	-	-	-	-	-	-	-	-	-	-	-	-	-	-	-	-	-	-	-	-	-	-	-	-	-	-	-	-	-	-	-
816			-	-	-	-	-	-	-	-	-	-	-	-	-	-	-	-	-	-	-	-	-	-	-	-	-	-	-	-	-	-	-	-	-	-	-	-	-	-	-	-	-	-	-	-	-	-	-
817			-	-	-	-	-	-	-	-	-	-	-	-	-	-	-	-	-	-	-	-	-	-	-	-	-	-	-	-	-	-	-	-	-	-	-	-	-	-	-	-	-	-	-	-	-	-	-
818			-	-	-	-	-	-	-	-	-	-	-	-	-	-	-	-	-	-	-	-	-	-	-	-	-	-	-	-	-	-	-	-	-	-	-	-	-	-	-	-	-	-	-	-	-	-	-
819	0.109463621	0.733582815	V179	L256	A385	A412	S339	S338	S326	S325	S324	S333	P311	P448	W491	W370	P363	P320	P320	L277	L278	L274	A1252	S336	P148	S432	P259	P203	P169	A666	A363	V183	S365	S335	S336	A539	S579	P159	P144	A524	P920	P885	P144	P147	P146	P138	P139	P139	P139
820	5.10E-05	0.005297494	E180	R257	R386	R413	K340	K339	K327	K326	K325	R334	G312	G449	S492	A371	G364	A321	A321	E278	E279	E275	R1253	Q337	G149	N433	E260	E204	E170	R667	A364	E184	K366	K336	R337	R540	N580	E160	E145	R525	D921	R886	E145	E148	E147	E139	E140	E140	E140
821	0.035564178	0.497325208	N181	N258	N387	N414	N341	N340	N328	N327	N326	N335	N313	N450	N493	N372	N365	N322	N322	N279	N280	N276	N1254	N338	N150	N434	N261	N205	N171	N668	N365	N185	N367	N337	N338	N541	N581	N161	N146	N526	N922	C887	N146	N149	N148	N140	N141	N141	N141
822	0.230586498	0.815393104	I182	C259	C388	C415	I342	I341	I329	V328	V327	V336	V314	I451	F494	F373	V366	I323	I323	L280	L281	L277	C1255	V339	I151	I435	L262	L206	L172	C669	I366	I186	I368	I338	V339	C542	I582	L162	L147	C527	F923	L888	L147	L150	L149	L141	L142	L142	L142
823			-	-	-	-	-	-	-	-	-	-	-	-	-	-	-	-	-	-	-	-	-	-	-	-	-	-	-	-	-	-	-	-	-	-	-	-	-	-	-	-	-	-	-	-	-	-	-
824			-	-	-	-	-	-	-	-	-	-	-	-	-	-	-	-	-	-	-	-	-	-	-	-	-	-	-	-	-	-	-	-	-	-	-	-	-	-	-	-	-	-	-	-	-	-	-
825			-	-	-	-	-	-	-	-	-	-	-	-	-	-	-	-	-	-	-	-	-	-	-	-	-	-	-	-	-	-	-	-	-	-	-	-	-	-	-	-	-	-	-	-	-	-	-
826			-	-	-	-	-	-	-	-	-	-	-	-	-	-	-	-	-	-	-	-	-	-	-	-	-	-	-	-	-	-	-	-	-	-	-	-	-	-	-	-	-	-	-	-	-	-	-
827			-	-	-	-	-	-	-	-	-	-	-	-	-	-	-	-	-	-	-	-	-	-	-	-	-	-	-	-	-	-	-	-	-	-	-	-	-	-	-	-	-	-	-	-	-	-	-
828	0.001412695	0.058697462	L183	L260	L389	L416	L343	L342	L330	L329	L328	L337	L315	L452	F495	L374	L367	L324	L324	M281	M282	M278	L1256	L340	L152	F436	L263	L207	L173	M670	L367	L187	L369	L339	L340	L543	F583	L163	L148	L528	I924	I889	L148	L151	L150	L142	L143	L143	L143
829	0.173896904	0.779696693	L184	L261	V390	V417	V344	V343	V331	L330	L329	V338	V316	V453	Y496	Y375	V368	L325	L325	L282	L283	L279	L1257	I341	L153	L437	L264	L208	L174	L671	V368	L188	I370	V340	V341	V544	L584	L164	L149	V529	L925	L890	Y149	Y152	Y151	L143	L144	L144	L144
830	0.899185597	0.983128517	H185	T262	G391	G418	K345	K344	K332	K331	K330	K339	R317	Q454	D497	D376	R369	D326	D326	D283	D284	D280	T1258	R342	D154	H438	-	-	-	N672	S369	N189	K371	K341	K342	D545	H585	-	-	N530	G926	R891	Y150	Y153	L152	A144	A145	A145	A145
831	0.382264863	0.896172631	D186	-	E392	E419	K346	K345	K333	N332	S331	S340	K318	G455	P498	A377	K370	E327	E327	K284	K285	K281	C1259	E343	S155	-	G265	G209	G175	E673	E370	D190	K372	K342	N343	R546	-	D165	D150	D531	N927	N892	S151	S154	T153	S145	S146	S146	S146
832	0.351951494	0.894559348	R187	-	-	-	N347	N346	C334	N333	D332	N341	H319	A456	Q499	S378	G371	H328	H328	D285	D286	D282	P1260	D344	-	-	S266	L210	F176	-	-	G191	N373	N343	D344	-	-	E166	E151	-	G928	R893	-	-	-	-	-	-	-
833	0.197066921	0.792696513	-	-	-	-	G348	G347	E335	L334	L333	L342	P320	N457	-	-	P372	G329	G329	G286	G287	G283	G1261	G345	-	-	A267	K211	R177	-	-	-	G374	G344	G345	-	-	K167	K152	-	F929	I894	-	-	-	-	-	-	-
834	0.257359334	0.83396748	-	-	-	-	Q349	M348	T336	T335	T334	Q343	G321	G458	-	-	-	-	-	-	-	-	-	S346	-	-	-	-	-	-	-	-	S375	T345	T346	-	-	-	-	-	L930	H895	-	-	-	-	-	-	-
835	0.224730666	0.812978843	-	-	-	-	-	-	-	-	-	-	T322	L459	-	-	D373	-	-	-	-	-	-	C347	-	-	-	-	-	-	-	-	-	-	-	-	-	-	-	-	E931	D896	-	-	-	-	-	-	-
836	0.821226879	0.971611352	-	-	-	-	-	-	-	-	-	-	G323	S460	-	-	G374	-	-	-	-	-	P1262	A348	-	-	-	-	-	-	-	-	-	-	-	-	-	-	-	-	Q932	P897	-	-	-	-	-	-	-
837	0.600220729	0.929458547	-	-	-	-	-	-	-	-	-	-	K324	S461	Q500	S379	K375	-	-	-	-	-	-	-	-	-	-	-	-	-	-	-	-	-	-	-	-	-	-	-	D933	Y898	-	-	-	-	-	-	-
838	0.291584686	0.836864556	-	-	-	-	-	-	-	-	-	-	A325	S462	H501	H380	A376	-	-	-	-	-	-	-	-	-	-	-	-	-	-	-	-	-	-	-	-	-	-	-	D934	D899	L152	Q155	P154	K146	K147	K147	K147
839			-	-	-	-	-	-	-	-	-	-	-	Q463	-	-	-	-	-	-	-	-	-	-	-	-	-	-	-	-	-	-	-	-	-	-	-	-	-	-	-	-	-	-	-	-	-	-	-
840			-	-	-	-	-	-	-	-	-	-	-	E464	-	-	-	-	-	-	-	-	-	I349	-	-	-	-	-	-	-	-	-	-	-	-	-	-	-	-	E935	C900	-	-	-	-	-	-	-
841	0.091495318	0.73289326	-	-	-	-	-	-	-	-	-	-	-	A465	-	-	-	-	-	-	-	-	-	G350	-	-	-	-	-	-	-	-	-	-	-	-	-	-	-	-	D936	N901	-	-	-	-	-	-	-
842	0.798426609	0.971611352	-	-	-	-	-	-	-	-	-	-	-	Q466	-	-	-	-	-	-	-	-	-	D351	-	-	-	-	-	-	-	-	-	-	-	-	-	-	-	-	D937	K902	-	-	-	-	-	-	-
843			-	-	-	-	-	-	-	-	-	-	-	L467	-	-	-	-	-	-	-	-	-	-	-	-	-	-	-	-	-	-	-	-	-	-	-	-	-	-	-	-	-	-	-	-	-	-	-
844			-	-	-	-	-	-	-	-	-	-	-	Q468	-	-	-	-	-	-	-	-	-	-	-	-	-	-	-	-	-	-	-	-	-	-	-	-	-	-	-	-	-	-	-	-	-	-	-
845	0.127173871	0.755576717	-	-	-	-	-	-	-	-	-	-	-	Q469	-	-	-	-	-	-	-	-	-	-	-	-	-	-	-	-	-	-	-	-	-	-	-	-	-	-	-	-	-	-	-	-	-	-	-
846	0.026824971	0.454929602	-	-	-	-	-	-	-	-	-	-	-	A470	-	-	-	-	-	-	-	-	-	-	-	-	-	-	-	-	-	-	-	-	-	-	-	-	-	-	-	-	-	-	-	-	-	-	-
847			-	-	-	-	-	-	-	-	-	-	-	D471	-	-	-	-	-	-	-	-	-	-	-	-	-	-	-	-	-	-	-	-	-	-	-	-	-	-	-	-	-	-	-	-	-	-	-
848			-	-	-	-	-	-	-	-	-	-	-	I472	-	-	-	-	-	-	-	-	-	-	-	-	-	-	-	-	-	-	-	-	-	-	-	-	-	-	L938	N903	-	-	-	-	-	-	-
849	0.663899237	0.941884023	-	-	-	-	-	-	-	-	-	-	-	C473	-	-	-	-	-	-	-	-	-	-	-	-	-	-	-	-	-	-	-	-	-	-	-	-	-	-	S939	N904	-	-	-	-	-	-	-
850	0.190939906	0.792380164	-	-	-	-	-	-	-	-	-	-	-	D474	-	-	-	-	-	-	-	-	-	L352	-	-	-	-	-	-	-	-	-	-	-	-	-	-	-	-	A940	Q905	-	-	-	-	-	-	-
851	0.08513373	0.729341544	-	-	-	-	-	-	-	-	-	-	-	T475	-	-	-	-	-	-	-	-	-	G353	-	-	-	-	-	-	-	-	-	-	-	-	-	-	-	-	G941	A906	-	-	-	-	-	-	-
852	0.430948578	0.909513944	-	-	-	-	-	-	-	-	-	-	-	L476	-	-	-	-	-	-	-	-	-	L354	-	-	-	-	-	-	-	-	-	-	-	-	-	-	-	-	L942	L907	-	-	-	-	-	-	-
853	0.037104889	0.497325208	-	-	-	-	-	-	-	-	-	-	-	-	-	-	-	-	-	-	-	-	-	A355	-	-	-	-	-	-	-	-	-	-	-	-	-	-	-	-	A943	K908	-	-	-	-	-	-	-
854	0.138778427	0.755576717	-	-	-	-	-	-	-	-	-	-	-	-	-	-	-	-	-	-	-	-	-	L356	-	-	-	-	-	-	-	-	-	-	-	-	-	-	-	-	L944	I909	-	-	-	-	-	-	-
855	0.423146637	0.909513944	-	-	-	-	-	-	-	-	-	-	-	-	-	-	-	-	-	-	-	-	-	V357	-	-	-	-	-	-	-	-	-	-	-	-	-	-	-	-	I945	V910	-	-	-	-	-	-	-
856			-	-	-	-	-	-	-	-	-	-	-	-	-	-	-	-	-	-	-	-	-	-	-	-	-	-	-	-	-	-	-	-	-	-	-	-	-	-	D946	D911	-	-	-	-	-	-	-
857	0.715820249	0.951238089	-	-	-	-	-	-	-	-	-	-	-	-	-	-	-	-	-	-	-	-	-	-	-	-	-	-	-	-	-	-	-	-	-	-	-	-	-	-	L947	F912	-	-	-	-	-	-	-
858	0.949565081	0.985208922	-	-	-	-	-	-	-	-	-	-	-	-	-	-	-	-	-	-	-	-	-	-	-	-	-	-	-	-	-	-	-	-	-	-	-	-	-	-	G948	S913	-	-	-	-	-	-	-
859			-	-	-	-	-	-	-	-	-	-	-	-	-	-	-	-	-	-	-	-	-	-	-	-	-	-	-	-	-	-	-	-	-	-	-	-	-	-	-	-	-	-	-	-	-	-	-
860	0.969866562	0.985208922	-	-	-	-	-	-	-	-	-	-	-	V477	-	-	-	-	-	-	-	-	-	L358	-	-	-	-	-	-	-	-	-	-	-	-	-	-	-	-	-	-	-	-	-	-	-	-	-
861	0.243905776	0.820589877	-	-	-	-	-	-	-	-	-	-	-	V478	-	-	-	-	-	-	-	-	-	P359	-	-	-	-	-	-	-	-	-	-	-	-	-	-	-	-	-	-	-	-	-	-	-	-	-
862			-	-	-	-	-	-	-	-	-	-	-	-	-	-	-	-	-	-	-	-	-	G360	-	-	-	-	-	-	-	-	-	-	-	-	-	-	-	-	-	-	-	-	-	-	-	-	-
863	0.426652669	0.909513944	-	-	-	-	-	-	-	-	-	-	-	-	-	-	-	-	-	-	-	-	-	L361	-	-	-	-	-	-	-	-	-	-	-	-	-	-	-	-	-	-	-	-	-	-	-	-	-
864			-	-	-	-	-	-	-	-	-	-	-	-	-	-	-	-	-	-	-	-	-	-	-	-	-	-	-	-	-	-	-	-	-	-	-	-	-	-	-	-	-	-	-	-	-	-	-
865	0.324226573	0.869136393	-	-	-	-	-	-	-	-	-	-	-	-	-	-	-	-	-	-	-	-	-	-	-	-	-	-	-	-	-	-	-	-	-	-	-	-	-	-	-	-	-	-	-	-	-	-	-
866			-	-	-	-	-	-	-	-	-	-	-	-	-	-	-	-	-	-	-	-	-	-	-	-	-	-	-	-	-	-	-	-	-	-	-	-	-	-	-	-	-	-	-	-	-	-	-
867			-	-	-	-	-	-	-	-	-	-	-	-	-	-	-	-	-	-	-	-	-	-	-	-	-	-	-	-	-	-	-	-	-	-	-	-	-	-	-	-	-	-	-	-	-	-	-
868			-	-	-	-	-	-	-	-	-	-	-	-	-	-	-	-	-	-	-	-	-	-	-	-	-	-	-	-	-	-	-	-	-	-	-	-	-	-	-	-	-	-	-	-	-	-	-
869	0.673789483	0.94262468	-	-	-	-	-	-	-	-	-	-	-	-	-	-	-	-	-	-	-	-	-	T362	-	-	-	-	-	-	-	-	-	-	-	-	-	-	-	-	-	-	-	-	-	-	-	-	-
870	0.853333724	0.971611352	-	-	-	-	-	-	-	-	-	-	-	A479	-	-	-	-	-	-	-	-	-	Q363	-	-	-	-	-	-	-	-	-	-	-	-	-	-	-	-	Q949	Y914	-	-	-	-	-	-	-
871	0.656105737	0.941884023	-	-	-	-	-	-	-	-	-	-	-	V480	-	-	-	-	-	-	-	-	-	P364	-	-	-	-	-	-	-	-	-	-	-	-	-	-	-	-	S950	S915	-	-	-	-	-	-	-
872			-	-	-	-	-	-	-	-	-	-	-	P481	-	-	-	-	-	-	-	-	-	P365	-	-	-	-	-	-	-	-	-	-	-	-	-	-	-	-	I951	V916	-	-	-	-	-	-	-
873	0.806487377	0.971611352	-	-	-	-	-	-	-	-	-	-	-	S482	-	-	-	-	-	-	-	-	-	A366	-	-	-	-	-	-	-	-	-	-	-	-	-	-	-	-	-	-	-	-	-	-	-	-	-
874	0.357116111	0.894559348	-	-	-	-	-	-	-	-	-	-	-	S483	-	-	-	-	-	-	-	-	-	W367	-	-	-	-	-	-	-	-	-	-	-	-	-	-	-	-	-	-	-	-	-	-	-	-	-
875			-	-	-	-	-	-	-	-	-	-	-	L484	-	-	-	-	-	-	-	-	-	T368	-	-	-	-	-	-	-	-	-	-	-	-	-	-	-	-	-	-	-	-	-	-	-	-	-
876			-	-	-	-	-	-	-	-	-	-	-	C485	-	-	-	-	-	-	-	-	-	P369	-	-	-	-	-	-	-	-	-	-	-	-	-	-	-	-	-	-	-	-	-	-	-	-	-
877			-	-	-	-	-	-	-	-	-	-	-	P486	-	-	-	-	-	-	-	-	-	T370	-	-	-	-	-	-	-	-	-	-	-	-	-	-	-	-	-	-	-	-	-	-	-	-	-
878	0.645019699	0.941884023	-	-	-	-	-	-	-	-	-	-	-	L487	-	-	-	-	-	-	-	-	-	Q371	-	-	-	-	-	-	-	-	-	-	-	-	-	-	-	-	-	-	D153	D156	E155	L147	C148	S148	C148
879	0.528468807	0.917277701	-	A263	-	-	-	-	-	-	-	-	E326	R488	K502	Q381	E377	-	-	-	-	-	-	P372	-	E439	-	-	-	-	-	-	-	-	-	-	E586	-	-	-	-	-	E154	E157	E156	K148	K149	K149	K149
880	0.164331352	0.773104605	-	D264	N393	N420	-	-	-	-	-	-	-	-	-	-	-	-	-	-	-	-	G1263	Q373	N156	G440	-	-	-	N674	A371	-	-	-	-	D547	D587	-	-	Q532	-	-	D155	E158	N157	G149	G150	G150	G150
881	0.240037566	0.819538908	G188	L265	H394	H421	-	-	-	-	-	-	-	-	-	-	-	-	-	-	-	-	R1264	G374	M157	L441	G268	G212	G178	M675	L372	G192	-	-	-	L548	L588	N168	N153	G533	-	-	S156	S159	S158	A150	A151	A151	A151
882	0.469472831	0.915703801	H189	T266	L395	V422	-	-	-	-	-	-	-	-	-	-	-	H330	H330	H287	H288	H284	V1265	P375	H158	T442	E269	E213	E179	S676	C373	N193	-	-	-	C549	T589	N169	N154	V534	-	-	K157	K160	K159	A151	A152	A152	A152
883	0.408294058	0.909212901	Y190	V267	V396	V423	C350	C349	C337	A336	A335	C344	I327	L489	V503	V382	L378	V331	A331	I288	I289	I285	A1266	A376	V159	V443	L270	L214	V180	V677	C374	Y194	C376	C346	C347	V550	V590	I170	I155	V535	-	-	I158	I161	I160	V152	V153	V153	V153
884	0.830190928	0.971611352	-	-	-	-	-	-	-	-	-	-	-	-	-	-	-	-	-	-	-	-	-	-	-	-	-	-	-	-	-	-	-	-	-	-	-	-	-	-	-	-	-	-	-	-	-	-	-
885	0.169487489	0.773104605	V191	K268	K397	K424	C351	A350	A338	C337	V336	C345	V328	V490	A504	T383	V379	R332	R332	K289	K290	K286	K1267	A377	K160	K444	K271	K215	K181	C678	K375	V195	C377	C347	V348	K551	K591	R171	R156	K536	D952	D917	M159	M162	M161	K153	K154	K154	K154
886	0.082535138	0.726050709	L192	I269	V398	V425	I352	I351	I339	I338	L337	I346	L329	L491	L505	L384	L380	I333	I333	I290	I291	I287	I1268	I378	I161	I445	I272	I216	I182	V679	I376	L196	I378	I348	I349	V552	I592	I172	I157	V537	M953	L918	I160	I163	I162	L154	L155	L155	L155
887	0.103386083	0.73289326	C193	G270	A399	A426	A353	A352	A340	A339	A338	A347	L330	L492	L506	L385	L381	S334	S334	T291	T292	T288	G1269	-	S162	G446	A273	A217	A183	A680	A377	C197	A379	A349	S350	S553	G593	A173	A158	S538	-	-	S161	S164	T163	A155	A156	A156	A156
888	0.11144001	0.734973399	D194	D271	D400	D427	D354	D353	D341	D340	D339	D348	D331	D493	D507	D386	D382	D335	D335	D292	D293	D289	D1270	-	D163	D447	D274	D218	D184	D681	D378	D198	D380	D350	D351	D554	D594	D174	D159	D539	-	-	D162	D165	D164	D156	D157	D157	D157
889	2.28E-07	3.79E-05	F195	Y272	F401	F428	L355	L354	L342	F341	F340	L349	H332	A494	F508	F387	H383	L336	L336	F293	F294	F290	F1271	-	F164	F448	F275	F219	F185	F682	F379	F199	L381	L351	F352	F555	F595	F175	F160	F540	-	-	F163	F166	F165	F157	F158	F158	F158
890	0.035197539	0.497325208	G196	G273	G402	G429	G356	G355	G343	G342	G341	G350	G333	G495	G509	G388	G384	G337	G337	G294	G295	G291	G1272	M379	G165	G449	G276	G220	G186	G683	G380	G200	G382	G352	G353	G556	G596	G176	G161	G541	-	-	G164	G167	G166	G158	G159	G159	G159
891	3.41E-11	9.46E-09	S197	L274	L403	L430	L357	L356	L344	L343	L342	L351	-	-	-	-	-	L338	L338	L295	L296	L292	M1273	E380	L166	L450	W277	W221	W187	L684	L381	S201	L383	L353	L354	M557	L597	M177	M162	L542	-	-	L165	L168	L167	L159	L160	L160	L160
892	7.15E-05	0.006606397	A198	A275	S404	S431	A358	A357	A345	A344	A343	A352	-	-	-	-	-	A339	A339	C296	C297	C293	A1274	A381	S167	A451	S278	S222	S188	S685	A382	A202	A384	A354	S355	T558	A598	A178	A163	S543	-	-	S166	S169	S168	A160	A161	A161	A161
893	6.82E-12	2.83E-09	T199	H276	R405	R432	V359	V358	V346	L345	V344	V353	-	-	-	-	-	C340	C340	K297	K298	K294	R1275	G382	K168	T452	V279	V223	V189	K686	R383	T203	V385	V355	M356	R559	T599	S179	S164	R544	-	-	K167	K170	K169	I161	I162	I162	I162
894	6.82E-12	2.83E-09	N200	C277	L406	L433	M360	R359	K347	K346	R345	M354	-	-	-	-	-	D341	D341	E298	E299	E295	D1276	T383	W169	V453	-	-	-	K687	I384	N204	K386	K356	R357	Y560	V600	L180	L165	Y545	K954	R919	M168	M171	M170	E162	E163	E163	E163
895	0.001692242	0.063920581	K201	K278	M407	M434	H361	H360	H348	F347	F346	H355	-	-	-	-	-	F342	F342	G299	G300	G296	I1277	-	M170	K454	-	-	-	I688	I385	K205	F387	F357	L358	V561	K601	Q181	Q166	V546	L955	V920	E169	E172	E171	V163	V164	V164	V164
896	0.449374417	0.913558513	F202	Y279	T408	T435	S362	D361	D349	E348	E347	S356	-	-	-	-	-	S343	S343	I300	I301	I297	Y1278	-	E171	T455	H280	H224	H190	Y689	-	F206	N388	I358	T359	L562	S602	V182	V167	L547	F956	Q921	D170	G173	Q172	E164	Q165	Q165	Q165
897	0.5681686	0.918576083	Q203	R280	-	-	Q363	A362	S350	A349	P348	Q357	-	-	-	-	-	K344	K344	K301	S302	T298	R1279	-	Q172	R456	-	-	-	-	-	L207	S389	S359	G360	-	R603	-	-	-	P957	L922	-	-	-	G165	G166	G166	G166
898	0.799209035	0.971611352	N204	E281	-	-	S364	V363	I351	G350	G349	G358	-	-	-	-	-	K345	K345	D302	D303	D299	-	-	S173	-	-	-	-	-	-	N208	D390	D360	N361	-	-	-	-	-	K958	D923	-	-	-	E166	D167	D167	E167
899	0.107091913	0.73289326	P205	D282	-	-	T365	T364	L352	K351	K350	S359	-	-	-	-	-	K346	K346	G303	G304	A300	-	Q384	T174	-	-	-	-	N690	-	P209	T391	T361	R362	-	-	-	-	-	G959	V924	-	-	-	-	-	-	-
900	0.252316183	0.83396748	-	-	G409	G436	N366	D365	N353	S352	P351	D360	-	-	-	-	-	-	-	-	-	-	A1280	-	-	-	-	-	-	G691	D386	-	N392	N362	L363	D563	-	-	-	D548	-	-	-	-	-	-	-	-	-
901	0.004807501	0.159801344	-	-	D410	D437	Q367	T366	T354	A353	P352	Y361	-	-	-	-	-	-	-	-	-	-	S1281	-	-	-	-	-	-	D692	S387	-	E393	E363	V364	D564	-	-	-	D549	-	-	-	-	-	-	-	-	-
902	0.045510141	0.552205004	Q206	Y283	T411	T438	-	-	-	-	-	-	-	-	-	-	-	-	-	-	-	-	Y1282	R385	R175	-	-	-	-	Y693	E388	Q210	-	-	R365	Q565	-	-	-	E550	T960	-	-	-	-	-	-	-	-
903	0.215974543	0.812978843	T207	F284	-	-	-	-	-	-	-	-	-	-	-	-	-	-	-	-	-	-	-	-	M176	-	-	-	-	-	-	K211	-	-	P366	-	-	-	-	-	-	-	-	-	-	-	-	-	-
904	0.272798127	0.83396748	-	-	-	-	-	-	-	-	-	-	-	-	-	-	-	-	-	-	-	-	-	-	Q177	-	-	-	-	-	-	-	-	-	G367	-	-	-	-	-	-	-	-	-	-	-	-	-	-
905	0.913389249	0.983739886	-	-	-	-	-	-	-	-	-	-	-	-	-	-	-	-	-	-	-	-	-	-	Y178	-	-	-	-	-	-	-	-	-	-	-	-	-	-	-	-	-	-	-	-	-	-	-	-
906			-	-	-	-	-	-	-	-	-	-	-	-	-	-	-	-	-	-	-	-	-	-	-	-	-	-	-	-	-	-	-	-	-	-	-	-	-	-	-	-	-	-	-	-	-	-	-
907	0.091192123	0.73289326	-	-	Y412	Y439	-	-	-	-	-	-	-	-	-	-	-	-	-	-	-	-	Y1283	-	-	-	-	-	-	Y694	Y389	-	-	-	-	Y566	-	-	-	Y551	-	-	-	-	-	-	-	-	-
908	0.32995879	0.870750747	-	-	T413	T440	-	-	-	-	-	-	-	-	-	-	-	-	-	-	-	-	R1284	-	-	-	-	-	-	R695	T390	-	-	-	-	V567	-	-	-	T552	-	-	-	-	-	-	-	-	-
909			-	-	-	-	-	-	-	-	-	-	-	-	-	-	-	-	-	-	-	-	-	-	-	-	-	-	-	-	-	-	-	-	-	-	-	-	-	-	-	-	-	-	-	-	-	-	-
910			-	-	-	-	-	-	-	-	-	-	-	-	-	-	-	-	-	-	-	-	-	-	-	-	-	-	-	-	-	-	-	-	-	-	-	-	-	-	-	-	-	-	-	-	-	-	-
911			-	-	-	-	-	-	-	-	-	-	-	-	-	-	-	-	-	-	-	-	-	-	-	-	-	-	-	-	-	-	-	-	-	-	-	-	-	-	-	-	-	-	-	-	-	-	-
912			-	-	-	-	-	-	-	-	-	-	-	-	-	-	-	-	-	-	-	-	-	-	-	-	-	-	-	-	-	-	-	-	-	-	-	-	-	-	-	-	-	-	-	-	-	-	-
913	0.934073422	0.983739886	-	-	-	-	-	-	-	-	-	-	-	-	-	-	-	-	-	-	-	-	-	-	-	-	-	-	-	-	-	-	-	-	-	-	-	-	-	-	-	-	-	-	-	-	-	-	-
914			-	-	-	-	-	-	-	-	-	-	-	-	-	-	-	-	-	-	-	-	-	-	-	-	-	-	-	-	-	-	-	-	-	-	-	-	-	-	-	-	-	-	-	-	-	-	-
915			-	-	-	-	-	-	-	-	-	-	-	-	-	-	-	-	-	-	-	-	-	-	-	-	-	-	-	-	-	-	-	-	-	-	-	-	-	-	-	-	-	-	-	-	-	-	-
916			-	-	-	-	-	-	-	-	-	-	-	-	-	-	-	-	-	-	-	-	-	-	-	-	-	-	-	-	-	-	-	-	-	-	-	-	-	-	-	-	-	-	-	-	-	-	-
917			-	-	-	-	-	-	-	-	-	-	-	-	-	-	-	-	-	-	-	-	-	-	-	-	-	-	-	-	-	-	-	-	-	-	-	-	-	-	-	-	-	-	-	-	-	-	-
918			-	-	-	-	-	-	-	-	-	-	-	-	-	-	-	-	-	-	-	-	-	-	-	-	-	-	-	-	-	-	-	-	-	-	-	-	-	-	-	-	-	-	-	-	-	-	-
919			-	-	-	-	-	-	-	-	-	-	-	-	-	-	-	-	-	-	-	-	-	-	-	-	-	-	-	-	-	-	-	-	-	-	-	-	-	-	-	-	-	-	-	-	-	-	-
920	0.469843126	0.915703801	-	-	-	-	-	-	-	-	-	-	-	-	-	-	-	-	-	-	-	-	-	-	-	-	-	-	-	-	-	-	-	-	-	-	-	-	-	-	-	-	-	-	-	-	-	-	-
921			-	-	-	-	-	-	-	-	-	-	-	-	-	-	-	-	-	-	-	-	-	-	-	-	-	-	-	-	-	-	-	-	-	-	-	-	-	-	-	-	-	-	-	-	-	-	-
922			-	-	-	-	-	-	-	-	-	-	-	-	-	-	-	-	-	-	-	-	-	-	-	W457	-	-	-	-	-	-	-	-	-	-	W604	-	-	-	-	-	-	-	-	-	-	-	-
923	6.80E-07	9.42E-05	E208	-	A414	A441	-	-	-	-	-	-	-	-	-	-	-	-	-	-	-	-	K1285	-	-	S458	-	-	-	Q696	A391	D212	-	-	-	S568	S605	-	-	S553	-	-	-	-	-	-	-	-	-
924	0.758555889	0.959180197	-	-	-	-	-	-	-	-	-	-	-	-	-	-	-	-	-	-	-	-	-	-	-	-	-	-	-	-	-	-	-	-	-	-	-	-	-	-	-	-	-	-	-	-	-	-	-
925	0.590232607	0.921457309	G209	-	-	-	-	-	-	-	-	-	-	-	-	-	-	-	-	-	-	-	-	-	-	G459	-	-	-	-	-	G213	-	-	-	-	G606	-	-	-	-	-	-	-	-	-	-	-	-
926	0.510686825	0.917277701	V210	-	-	-	-	-	-	-	-	-	-	-	-	-	-	-	-	-	-	-	-	-	-	A460	-	-	-	-	-	V214	-	-	-	-	S607	G183	G168	-	-	-	-	-	-	-	-	-	-
927	0.056118702	0.6136137	N211	-	-	-	-	-	-	-	-	-	-	-	-	-	-	-	-	-	-	-	-	-	-	Q461	-	-	-	-	-	N215	-	-	-	-	H608	-	-	-	-	-	-	-	-	-	-	-	-
928	0.465473412	0.915703801	-	-	-	-	-	-	-	-	-	-	-	-	-	-	-	-	-	-	-	-	-	-	-	-	-	-	-	-	-	-	-	-	-	-	-	-	-	-	-	-	-	-	-	-	-	-	-
929	0.591859602	0.921457309	-	-	H415	H442	-	-	-	-	-	-	-	-	-	-	-	-	-	-	-	-	-	-	-	-	A281	A225	T191	G697	Q392	-	-	-	E368	S569	-	-	-	S554	-	-	-	-	-	-	-	-	-
930	0.013027578	0.297788973	A212	-	A416	A443	L368	I367	I355	G354	G353	L362	-	-	-	-	-	-	-	-	-	-	G1286	-	-	-	P282	P226	P192	R698	E393	V216	V394	V364	E369	V570	-	-	-	V555	-	-	P171	K174	N173	-	-	-	-
931	0.514715396	0.917277701	V213	-	G417	G444	D369	D368	D356	D355	D354	D363	-	-	-	-	-	-	-	-	-	-	G1287	-	I179	-	S283	S227	S193	I699	G394	V217	D395	D365	D370	G571	-	D184	D169	G556	-	-	G172	G175	G174	Q167	Q168	Q168	Q168
932	0.43561359	0.910142146	E214	V285	-	-	V370	I369	I357	-	-	I364	-	-	-	-	-	-	-	-	-	-	-	-	E180	-	S284	L228	L194	-	-	E218	V396	I366	N371	-	-	S185	S170	-	-	-	S173	D176	-	Q168	Q169	Q169	Q169
933	0.010480635	0.263921433	D215	T286	-	-	G371	A370	P358	-	-	G365	-	-	-	-	-	-	-	-	-	-	-	-	R181	P462	R285	R229	R195	-	-	E219	P397	P367	A372	-	Q609	L186	L171	-	-	-	V174	V177	I175	A169	A170	A170	A170
934	0.236080172	0.819538908	E216	A287	-	-	N372	P371	Q359	T356	T355	N366	-	-	-	-	-	-	-	-	-	-	-	-	-	L463	R286	R230	R196	-	-	E220	L398	P368	A373	-	F610	L187	L172	-	-	-	L175	M178	M176	W170	W171	W171	W171
935	0.255875735	0.83396748	I217	D288	-	-	N373	N372	N360	H357	H356	N367	-	-	-	-	-	-	-	-	-	-	-	-	S182	E464	T287	K231	K197	-	-	I221	N399	N369	I374	-	E611	E188	E173	-	-	-	S176	S179	S177	F171	F172	F172	F172
936	0.225655795	0.812978843	K218	Q289	-	-	P374	Q373	P361	G358	G357	P368	-	-	-	-	-	-	-	-	-	-	C1288	-	A183	Q465	T288	T232	T198	-	-	K222	T400	T370	S375	-	Q612	T189	T174	-	-	-	T177	T180	T178	G172	G173	G173	G173
937	0.860523638	0.971611352	K219	L290	A418	A445	R375	R374	K362	Q359	Q358	R369	-	-	-	-	-	-	-	-	-	-	A1289	-	L184	P466	L289	M233	M199	A700	A395	K223	R401	R371	E376	T572	L613	S190	S175	S557	-	-	A178	A181	A179	F173	F174	F174	F174
938	0.005135781	0.164147478	Y220	W291	K419	K446	V376	V375	V363	V360	V359	V370	-	-	-	-	-	-	-	-	-	-	M1290	-	R185	S467	C290	C234	C200	K701	K396	Y224	V402	V372	V377	K573	S614	C191	C176	K558	-	-	C179	C182	C180	A174	A175	A175	A175
939	0.061946446	0.651613886	T221	V292	F420	F447	G377	G376	G364	G361	G360	G371	-	-	-	-	-	-	-	-	-	-	L1291	Y386	G186	G468	G291	G235	G201	M702	F397	T225	G403	G373	G378	F574	G615	G192	G177	F559	I961	-	G180	G183	G181	G175	G176	G176	G176
940	0.099030923	0.73289326	T222	P293	P421	P448	T378	T377	T365	T362	T361	T372	-	-	-	-	-	-	-	-	-	-	P1292	M387	M187	S469	T292	T236	T202	P703	P398	T226	T404	T374	T379	P575	S616	S193	S178	P560	F962	-	T181	T184	T182	T176	T177	T177	T177
941	0.000356329	0.024675812	L223	L294	I422	I449	K379	K378	K366	R363	R362	K373	-	-	-	-	-	-	-	-	-	-	V1293	-	L188	V470	L293	L237	L203	V704	I399	L227	K405	K375	I380	V576	I617	P194	P179	V561	-	-	P182	P185	P183	P177	P178	P178	P178
942	0.395589385	0.90064323	S224	R295	K423	K450	R380	R379	R367	R364	R363	R374	-	-	-	-	-	-	-	-	-	-	K1294	-	S189	L471	D294	D238	D204	K705	K400	S228	R406	R376	R381	K577	L618	H195	H180	R562	-	-	G183	G186	G184	G178	G179	G179	G179
943	0.015628087	0.324673498	Y225	W296	W424	W451	Y381	Y380	Y368	Y365	Y364	Y375	-	-	-	-	-	-	-	-	-	-	W1295	-	Y190	W472	Y295	Y239	Y205	W706	W401	Y229	Y407	Y377	Y382	W578	W619	Y196	Y181	W563	-	-	Y184	Y187	Y185	Y179	Y180	Y180	Y180
944	0.042032622	0.529228924	R226	I297	T425	T452	M382	M381	M369	M366	M365	M376	-	-	-	-	-	-	-	-	-	-	M1296	-	I191	M473	L296	L240	L206	I707	T402	R230	M408	M378	M383	S579	M620	A197	A182	S564	-	-	V185	V188	V186	L180	L181	L181	L181
945	3.91E-10	8.13E-08	A227	A298	A426	A453	A383	A382	A370	A367	A366	A377	-	-	-	-	-	-	-	-	-	-	P1297	A388	P192	A474	P297	P241	P207	A708	A403	A231	A409	P379	A384	A580	A621	C198	C183	P565	T963	-	A186	A189	A187	S181	S182	S182	S182
946	0.542945742	0.917277701	P228	P299	P427	P454	P384	P383	P371	P368	P367	P378	-	-	-	-	-	-	-	-	-	-	P1298	P389	P193	A475	P298	P242	P208	I709	P404	P232	P410	P380	P385	P581	P622	P199	P184	P566	A964	-	P187	P190	P188	P182	P183	P183	P183
947	0.432508853	0.90991103	E229	E300	E428	E455	E385	E384	E372	E369	E368	E379	-	-	-	-	-	-	-	-	-	-	E1299	E390	E194	E476	E299	E243	E209	E710	E405	E233	E411	E381	E386	E582	E623	E200	E185	E567	K965	-	E188	E191	E189	E183	E184	E184	E184
948	0.759495271	0.959180197	M230	L301	S429	S456	V386	V385	M373	V370	V369	V380	-	-	-	-	-	-	-	-	-	-	A1300	L391	M195	V477	M300	M244	M210	S711	A406	M234	V412	V382	V387	V583	V624	V201	V186	V568	C966	F925	V189	V192	V190	V184	V185	V185	V185
949	0.268082355	0.83396748	V231	V302	L430	L457	L387	L386	L374	L371	L370	L381	L334	I496	A510	A389	L385	-	-	-	-	-	F1301	-	F196	I478	I301	I245	I211	L712	I407	I235	L413	L383	L388	F584	I625	I202	I187	L569	E967	T926	L190	L193	L191	L185	L186	L186	L186
950	0.120931634	0.755576717	N232	D303	A431	A458	D388	D387	D375	E372	E371	D382	Y335	V497	T511	S390	Y386	-	-	-	-	-	M1302	L392	L197	R479	E302	E246	E212	A713	H408	N236	D414	D384	E389	H585	R626	K203	R188	M570	T968	L927	A191	A194	A192	R186	R187	R187	R187
951	0.495479084	0.917277701	-	E304	-	-	E389	E388	D376	G373	G372	E383	-	-	-	-	-	-	-	-	-	-	-	D393	-	M480	-	-	-	-	-	-	E415	E385	G390	-	M627	-	-	-	S969	S928	-	-	-	-	-	-	-
952	0.204191929	0.809984937	-	-	-	-	T390	T389	T377	A374	A373	Q384	-	-	-	-	-	-	-	-	-	-	-	-	-	-	-	-	-	-	-	-	S416	S386	A391	-	-	-	-	-	-	-	-	-	-	-	-	-	-
953			-	-	-	-	I391	I390	M378	I375	I374	I385	-	-	-	-	-	-	-	-	-	-	-	-	-	-	-	-	-	-	-	-	L417	L387	V392	-	-	-	-	-	-	-	-	-	-	-	-	-	-
954	0.296724884	0.844161258	-	-	-	-	Q392	N391	N379	N376	N375	R386	-	-	-	-	-	-	-	-	-	-	-	-	-	-	-	-	-	-	-	-	N418	N388	N393	-	-	-	-	-	-	-	-	-	-	-	-	-	-
955			-	-	-	-	-	-	-	-	-	-	-	-	-	-	-	-	-	-	-	-	-	-	-	-	-	-	-	-	-	-	-	-	-	-	-	-	-	-	-	-	-	-	-	-	-	-	-
956			-	-	-	-	-	-	-	-	-	-	-	-	-	-	-	-	-	-	-	-	-	-	-	-	-	-	-	-	-	-	-	-	-	-	-	-	-	-	-	-	-	-	-	-	-	-	-
957			-	-	-	-	-	-	-	-	-	-	-	-	-	-	-	-	-	-	-	-	-	-	-	-	-	-	-	-	-	-	-	-	-	-	-	-	-	-	-	-	-	-	-	-	-	-	-
958			-	-	-	-	-	-	-	-	-	-	-	-	-	-	-	-	-	-	-	-	-	-	-	-	-	-	-	-	-	-	-	-	-	-	-	-	-	-	-	-	-	-	-	-	-	-	-
959			-	-	-	-	-	-	-	-	-	-	-	-	-	-	-	-	-	-	-	-	-	-	-	-	-	-	-	-	-	-	-	-	-	-	-	-	-	-	-	-	-	-	-	-	-	-	-
960			-	-	-	-	-	-	-	-	-	-	-	-	-	-	-	-	-	-	-	-	-	-	-	-	-	-	-	-	-	-	-	-	-	-	-	-	-	-	-	-	-	-	-	-	-	-	-
961			-	-	-	-	-	-	-	-	-	-	-	-	-	-	-	-	-	-	-	-	-	-	-	-	-	-	-	-	-	-	-	-	-	-	-	-	-	-	-	-	-	-	-	-	-	-	-
962			-	-	-	-	-	-	-	-	-	-	-	-	-	-	-	-	-	-	-	-	-	-	-	-	-	-	-	-	-	-	-	-	-	-	-	-	-	-	-	-	-	-	-	-	-	-	-
963			-	-	-	-	-	-	-	-	-	-	-	-	-	-	-	-	-	-	-	-	-	-	-	-	-	-	-	-	-	-	-	-	-	-	-	-	-	-	-	-	-	-	-	-	-	-	-
964			-	-	-	-	-	-	-	-	-	-	-	-	-	-	-	-	-	-	-	-	-	-	-	-	-	-	-	-	-	-	-	-	-	-	-	-	-	-	-	-	-	-	-	-	-	-	-
965			-	-	-	-	-	-	-	-	-	-	-	-	-	-	-	-	-	-	-	-	-	-	-	-	-	-	-	-	-	-	-	-	-	-	-	-	-	-	-	-	-	-	-	-	-	-	-
966			-	-	-	-	-	-	-	-	-	-	-	-	-	-	-	-	-	-	-	-	-	-	-	-	-	-	-	-	-	-	-	-	-	-	-	-	-	-	-	-	-	-	-	-	-	-	-
967			-	-	-	-	-	-	-	-	-	-	-	-	-	-	-	-	-	-	-	-	-	-	-	-	-	-	-	-	-	-	-	-	-	-	-	-	-	-	-	-	-	-	-	-	-	-	-
968			-	-	-	-	-	-	-	-	-	-	-	-	-	-	-	-	-	-	-	-	-	-	-	-	-	-	-	-	-	-	-	-	-	-	-	-	-	-	-	-	-	-	-	-	-	-	-
969			-	-	-	-	-	-	-	-	-	-	-	-	-	-	-	-	-	-	-	-	-	-	-	-	-	-	-	-	-	-	-	-	-	-	-	-	-	-	-	-	-	-	-	-	-	-	-
970			-	-	-	-	-	-	-	-	-	-	-	-	-	-	-	-	-	-	-	-	-	-	-	-	-	-	-	-	-	-	-	-	-	-	-	-	-	-	-	-	-	-	-	-	-	-	-
971			-	-	-	-	-	-	-	-	-	-	-	-	-	-	-	-	-	-	-	-	-	-	-	-	-	-	-	-	-	-	-	-	-	-	-	-	-	-	-	-	-	-	-	-	-	-	-
972			-	-	-	-	-	-	-	-	-	-	-	-	-	-	-	-	-	-	-	-	-	-	-	-	-	-	-	-	-	-	-	-	-	-	-	-	-	-	-	-	-	-	-	-	-	-	-
973			-	-	-	-	-	-	-	-	-	-	-	-	-	-	-	-	-	-	-	-	-	-	-	-	-	-	-	-	-	-	-	-	-	-	-	-	-	-	-	-	-	-	-	-	-	-	-
974			-	-	-	-	-	-	-	-	-	-	-	-	-	-	-	-	-	-	-	-	-	-	-	-	-	-	-	-	-	-	-	-	-	-	-	-	-	-	-	-	-	-	-	-	-	-	-
975			-	-	-	-	-	-	-	-	-	-	-	-	-	-	-	-	-	-	-	-	-	-	-	-	-	-	-	-	-	-	-	-	-	-	-	-	-	-	-	-	-	-	-	-	-	-	-
976			-	-	-	-	-	-	-	-	-	-	-	-	-	-	-	-	-	-	-	-	-	-	-	-	-	-	-	-	-	-	-	-	-	-	-	-	-	-	-	-	-	-	-	-	-	-	-
977			-	-	-	-	-	-	-	-	-	-	-	-	-	-	-	-	-	-	-	-	-	-	-	-	-	-	-	-	-	-	-	-	-	-	-	-	-	-	-	-	-	-	-	-	-	-	-
978			-	-	-	-	-	-	-	-	-	-	-	-	-	-	-	-	-	-	-	-	-	-	-	-	-	-	-	-	-	-	-	-	-	-	-	-	-	-	-	-	-	-	-	-	-	-	-
979			-	-	-	-	-	-	-	-	-	-	-	-	-	-	-	-	-	-	-	-	-	-	-	-	-	-	-	-	-	-	-	-	-	-	-	-	-	-	-	-	-	-	-	-	-	-	-
980			-	-	-	-	-	-	-	-	-	-	-	-	-	-	-	-	-	-	-	-	-	-	-	-	-	-	-	-	-	-	-	-	-	-	-	-	-	-	-	-	-	-	-	-	-	-	-
981			-	-	-	-	-	-	-	-	-	-	-	-	-	-	-	-	-	-	-	-	-	-	-	-	-	-	-	-	-	-	-	-	-	-	-	-	-	-	-	-	-	-	-	-	-	-	-
982			-	-	-	-	-	-	-	-	-	-	-	-	-	-	-	-	-	-	-	-	-	-	-	-	-	-	-	-	-	-	-	-	-	-	-	-	-	-	-	-	-	-	-	-	-	-	-
983	0.896027993	0.982320927	-	V305	-	-	-	-	-	-	-	-	-	-	-	-	-	-	-	-	-	-	-	K394	-	-	-	-	-	-	-	-	-	-	-	-	-	-	-	-	G970	G929	-	-	-	-	-	-	-
984			-	H306	-	-	-	-	-	-	-	-	-	-	-	-	-	-	-	-	-	-	-	-	-	-	-	-	-	-	-	-	-	-	-	-	-	-	-	-	-	-	-	-	-	-	-	-	-
985	0.729610655	0.95181547	-	S307	-	-	-	-	-	-	-	-	-	-	-	-	-	-	-	-	-	-	-	-	-	-	-	-	-	-	-	-	-	-	-	-	-	-	-	-	-	-	-	-	-	-	-	-	-
986			-	-	-	-	-	-	-	-	-	-	-	-	-	-	-	-	-	-	-	-	-	-	-	-	-	-	-	-	-	-	-	-	-	-	-	-	-	-	-	-	-	-	-	-	-	-	-
987			-	-	-	-	-	-	-	-	-	-	-	-	-	-	-	-	-	-	-	-	-	-	-	-	-	-	-	-	-	-	-	-	-	-	-	-	-	-	-	-	-	-	-	-	-	-	-
988			-	-	-	-	-	-	-	-	-	-	-	-	-	-	-	-	-	-	-	-	-	-	-	-	-	-	-	-	-	-	-	-	-	-	-	-	-	-	-	-	-	-	-	-	-	-	-
989	0.430060046	0.909513944	-	-	-	-	-	-	-	-	-	-	-	-	-	-	-	-	-	-	-	-	-	-	-	-	-	-	-	-	-	-	-	-	-	-	-	-	-	-	-	-	-	-	-	-	-	-	-
990			-	-	-	-	-	-	-	-	-	-	-	-	-	-	-	-	-	-	-	-	-	-	-	-	-	-	-	-	-	-	-	-	-	-	-	-	-	-	-	-	-	-	-	-	-	-	-
991	0.596688011	0.9268182	-	-	-	-	-	-	-	-	-	-	-	-	-	-	-	-	-	-	-	-	-	-	-	-	-	-	-	-	-	-	-	-	-	-	-	-	-	-	-	-	-	-	-	-	-	-	-
992	0.838670856	0.971611352	-	-	-	-	-	-	-	-	-	-	-	-	-	-	-	-	-	-	-	-	-	-	-	-	-	-	-	-	-	-	-	-	-	-	-	-	-	-	-	-	-	-	-	-	-	-	-
993			-	-	-	-	-	-	-	-	-	-	-	-	-	-	-	-	-	-	-	-	-	-	-	-	-	-	-	-	-	-	-	-	-	-	-	-	-	-	-	-	-	-	-	-	-	-	-
994	0.565231414	0.918576083	-	-	-	-	-	-	-	-	-	-	-	-	-	-	-	-	-	-	-	-	-	-	-	-	-	-	-	-	-	-	-	-	-	-	-	-	-	-	-	-	-	-	-	-	-	-	-
995	0.349760927	0.894559348	-	-	-	-	-	-	-	-	-	-	-	-	-	-	-	-	-	-	-	-	-	-	-	-	-	-	-	-	-	-	-	-	-	-	-	-	-	-	-	-	-	-	-	-	-	-	-
996	0.802796435	0.971611352	-	-	-	-	-	-	-	-	-	-	-	-	-	-	-	-	-	-	-	-	-	-	-	-	-	-	-	-	-	-	-	-	-	-	-	-	-	-	-	-	-	-	-	-	-	-	-
997	0.500716392	0.917277701	-	-	-	-	-	-	-	-	-	-	-	-	-	-	-	-	-	-	-	-	-	-	-	-	-	-	-	-	-	-	-	-	-	-	-	-	-	-	-	-	-	-	-	-	-	-	-
998	0.803083393	0.971611352	-	-	-	-	-	-	-	-	-	-	-	-	-	-	-	-	-	-	-	-	-	-	-	-	-	-	-	-	-	-	-	-	-	-	-	-	-	-	-	-	-	-	-	-	-	-	-
999	0.916887695	0.983739886	-	-	-	-	-	-	-	-	-	-	-	-	-	-	-	-	-	-	-	-	-	T395	-	-	-	-	-	-	-	-	-	-	-	-	-	-	-	-	F971	F930	-	-	-	-	-	-	-
1000	0.560742566	0.917277701	-	-	-	-	-	-	-	-	-	-	-	-	-	-	-	-	-	-	-	-	-	L396	-	-	-	-	-	-	-	-	-	-	-	-	-	-	-	-	Q972	R931	-	-	-	-	-	-	-
1001	0.947945888	0.985208922	-	N308	-	-	-	-	-	-	-	-	-	-	-	-	-	-	-	-	-	-	-	D397	-	-	-	-	-	-	-	-	-	-	-	-	-	-	-	-	C973	T932	-	-	-	-	-	-	-
1002	0.863509812	0.972082359	-	-	-	-	-	-	-	-	-	-	-	-	-	-	-	-	-	-	-	-	-	L398	-	-	-	-	-	-	-	-	-	-	-	-	-	-	-	-	V974	V933	-	-	-	-	-	-	-
1003	0.969611406	0.985208922	-	L309	-	-	-	-	-	-	-	-	-	-	-	-	-	-	-	-	-	-	-	Q399	-	-	-	-	-	-	-	-	-	-	-	-	-	-	-	-	-	Q934	-	-	-	-	-	-	-
1004	0.427213639	0.909513944	-	-	-	-	-	-	-	-	-	-	-	-	-	-	-	-	-	-	-	-	-	D400	-	-	-	-	-	-	-	-	-	-	-	-	-	-	-	-	-	I935	-	-	-	-	-	-	-
1005			-	-	-	-	-	-	-	-	-	-	-	-	-	-	-	-	-	-	-	-	-	-	-	-	-	-	-	-	-	-	-	-	-	-	-	-	-	-	-	L936	-	-	-	-	-	-	-
1006	0.957837916	0.985208922	L233	L310	-	-	-	-	-	-	-	-	-	-	-	-	-	-	-	-	-	-	-	-	E198	-	-	-	-	-	-	L237	-	-	-	-	-	-	-	-	-	-	-	-	-	-	-	-	-
1007	0.475652936	0.917277701	Y234	-	-	-	-	-	-	-	-	-	-	-	-	-	-	-	-	-	-	-	-	-	S199	Q481	-	-	-	-	-	Y238	-	-	-	-	Q628	-	-	-	-	-	-	-	-	-	-	-	-
1008	0.837422668	0.971611352	S235	-	-	-	-	-	-	-	-	-	-	-	-	-	-	-	-	-	-	-	-	-	N200	D482	-	-	-	-	-	G239	-	-	-	-	D629	-	-	-	-	-	-	-	-	-	-	-	-
1009	0.880031095	0.976792149	G236	V311	-	-	-	-	-	-	-	-	-	-	-	-	-	-	-	-	-	-	-	W401	K201	P483	G303	G247	G213	-	-	G240	-	-	-	-	K630	G204	G189	-	-	E937	Q192	Q195	Q193	K187	K188	K188	K188
1010			-	-	-	-	-	-	-	-	-	-	-	-	-	-	-	-	-	-	-	-	-	-	-	-	-	-	-	-	-	-	-	-	-	-	-	-	-	-	-	-	-	-	-	-	-	-	-
1011	0.819319701	0.971611352	-	-	Y432	Y459	-	-	-	-	-	-	-	-	-	-	-	-	-	-	-	-	E1303	-	-	-	-	-	-	D714	F409	-	-	-	-	Y586	-	-	-	Y571	-	-	-	-	-	-	-	-	-
1012	0.032566758	0.497325208	K237	V312	N433	N460	-	-	-	-	-	-	-	-	-	-	-	-	-	-	-	-	G1304	G402	A202	N484	R304	R248	R214	R715	G410	K241	-	-	-	F587	N631	E205	E190	S572	-	G938	K193	K196	K194	D188	E189	D189	D189
1013	0.327550246	0.870750747	I238	D313	K434	T461	-	-	-	-	-	-	-	-	-	-	-	-	-	-	-	-	I1305	M403	-	P485	M305	M249	T215	V716	V411	P242	-	-	-	K588	P632	K206	K191	K573	-	Q939	P194	P197	P195	P189	A190	P190	P190
1014	0.31795714	0.863471841	I239	Q314	F435	F462	-	-	-	-	-	-	-	-	-	-	-	-	-	-	-	-	F1306	A404	P203	Y486	-	-	-	Y717	F412	I243	-	-	-	Y589	Y633	Y207	Y192	F574	E975	K940	Y195	Y198	Y196	Y190	Y191	Y191	Y191
1015	0.299290596	0.845954033	-	-	-	-	-	-	-	-	-	-	-	-	-	-	-	-	-	-	-	-	-	-	-	-	H306	H250	Y216	-	-	-	-	-	-	-	-	D208	D193	-	-	-	-	-	-	-	-	-	-
1016			-	-	-	-	-	-	-	-	-	-	-	-	-	-	-	-	-	-	-	-	-	-	-	-	-	-	-	-	-	-	-	-	-	-	-	-	-	-	-	-	-	-	-	-	-	-	-
1017			-	-	-	-	-	-	-	-	-	-	-	-	-	-	-	-	-	-	-	-	-	-	-	-	-	-	-	-	-	-	-	-	-	-	-	-	-	-	-	-	-	-	-	-	-	-	-
1018			-	-	-	-	-	-	-	-	-	-	-	-	-	-	-	-	-	-	-	-	-	-	-	-	-	-	-	-	-	-	-	-	-	-	-	-	-	-	-	-	-	-	-	-	-	-	-
1019			-	-	-	-	-	-	-	-	-	-	-	-	-	-	-	-	-	-	-	-	-	-	-	-	-	-	-	-	-	-	-	-	-	-	-	-	-	-	-	-	-	-	-	-	-	-	-
1020			-	-	-	-	-	-	-	-	-	-	-	-	-	-	-	-	-	-	-	-	-	-	-	-	-	-	-	-	-	-	-	-	-	-	-	-	-	-	-	-	-	-	-	-	-	-	-
1021			-	-	-	-	-	-	-	-	-	-	-	-	-	-	-	-	-	-	-	-	-	-	-	-	-	-	-	-	-	-	-	-	-	-	-	-	-	-	-	-	-	-	-	-	-	-	-
1022			-	-	-	-	-	-	-	-	-	-	-	-	-	-	-	-	-	-	-	-	-	-	-	-	-	-	-	-	-	-	-	-	-	-	-	-	-	-	-	-	-	-	-	-	-	-	-
1023			-	-	-	-	-	-	-	-	-	-	-	-	-	-	-	-	-	-	-	-	-	-	-	-	-	-	-	-	-	-	-	-	-	-	-	-	-	-	-	-	-	-	-	-	-	-	-
1024			-	-	-	-	-	-	-	-	-	-	-	-	-	-	-	-	-	-	-	-	-	-	-	-	-	-	-	-	-	-	-	-	-	-	-	-	-	-	-	-	-	-	-	-	-	-	-
1025			-	-	-	-	-	-	-	-	-	-	-	-	-	-	-	-	-	-	-	-	-	-	-	-	-	-	-	-	-	-	-	-	-	-	-	-	-	-	-	-	-	-	-	-	-	-	-
1026			-	-	-	-	-	-	-	-	-	-	-	-	-	-	-	-	-	-	-	-	-	-	-	-	-	-	-	-	-	-	-	-	-	-	-	-	-	-	-	-	-	-	-	-	-	-	-
1027			-	-	-	-	-	-	-	-	-	-	-	-	-	-	-	-	-	-	-	-	-	-	-	-	-	-	-	-	-	-	-	-	-	-	-	-	-	-	-	-	-	-	-	-	-	-	-
1028			-	-	-	-	-	-	-	-	-	-	-	-	-	-	-	-	-	-	-	-	-	-	-	-	-	-	-	-	-	-	-	-	-	-	-	-	-	-	-	-	-	-	-	-	-	-	-
1029			-	-	-	-	-	-	-	-	-	-	-	-	-	-	-	-	-	-	-	-	-	-	-	-	-	-	-	-	-	-	-	-	-	-	-	-	-	-	-	-	-	-	-	-	-	-	-
1030			-	-	-	-	-	-	-	-	-	-	-	-	-	-	-	-	-	-	-	-	-	-	-	-	-	-	-	-	-	-	-	-	-	-	-	-	-	-	-	-	-	-	-	-	-	-	-
1031			-	-	-	-	-	-	-	-	-	-	-	-	-	-	-	-	-	-	-	-	-	-	-	-	-	-	-	-	-	-	-	-	-	-	-	-	-	-	-	-	-	-	-	-	-	-	-
1032			-	-	-	-	-	-	-	-	-	-	-	-	-	-	-	-	-	-	-	-	-	-	-	-	-	-	-	-	-	-	-	-	-	-	-	-	-	-	-	-	-	-	-	-	-	-	-
1033			-	-	-	-	-	-	-	-	-	-	-	-	-	-	-	-	-	-	-	-	-	-	-	-	-	-	-	-	-	-	-	-	-	-	-	-	-	-	-	-	-	-	-	-	-	-	-
1034			-	-	-	-	-	-	-	-	-	-	-	-	-	-	-	-	-	-	-	-	-	-	-	-	-	-	-	-	-	-	-	-	-	-	-	-	-	-	-	-	-	-	-	-	-	-	-
1035			-	-	-	-	-	-	-	-	-	-	-	-	-	-	-	-	-	-	-	-	-	-	-	-	-	-	-	-	-	-	-	-	-	-	-	-	-	-	-	-	-	-	-	-	-	-	-
1036			-	-	-	-	-	-	-	-	-	-	-	-	-	-	-	-	-	-	-	-	-	-	-	-	-	-	-	-	-	-	-	-	-	-	-	-	-	-	-	-	-	-	-	-	-	-	-
1037			-	-	-	-	-	-	-	-	-	-	-	-	-	-	-	-	-	-	-	-	-	-	-	-	-	-	-	-	-	-	-	-	-	-	-	-	-	-	-	-	-	-	-	-	-	-	-
1038			-	-	-	-	-	-	-	-	-	-	-	-	-	-	-	-	-	-	-	-	-	-	-	-	-	-	-	-	-	-	-	-	-	-	-	-	-	-	-	-	-	-	-	-	-	-	-
1039	0.486580013	0.917277701	-	-	-	-	-	-	-	-	-	-	-	-	-	-	-	-	-	-	-	-	-	-	-	-	-	-	-	-	-	-	-	-	-	-	-	-	-	-	-	-	-	-	-	-	-	-	-
1040			-	-	-	-	-	-	-	-	-	-	-	-	-	-	-	-	-	-	-	-	-	-	-	-	-	-	-	-	-	-	-	-	-	-	-	-	-	-	-	-	-	-	-	-	-	-	-
1041			-	-	-	-	-	-	-	-	-	-	-	-	-	-	-	-	-	-	-	-	-	-	-	-	-	-	-	-	-	-	-	-	-	-	-	-	-	-	-	-	-	-	-	-	-	-	-
1042			-	-	-	-	-	-	-	-	-	-	-	-	-	-	-	-	-	-	-	-	-	-	-	-	-	-	-	-	-	-	-	-	-	-	-	-	-	-	-	-	-	-	-	-	-	-	-
1043	0.721132877	0.951238089	-	-	-	-	-	-	-	-	-	-	-	-	-	-	-	-	-	-	-	-	-	-	-	-	-	-	-	-	-	-	-	-	-	-	-	-	-	-	-	-	-	-	-	-	-	-	-
1044			-	-	-	-	-	-	-	-	-	-	-	-	-	-	-	-	-	-	-	-	-	-	-	-	-	-	-	-	-	-	-	-	-	-	-	-	-	-	-	-	-	-	-	-	-	-	-
1045			-	-	-	-	-	-	-	-	-	-	-	-	-	-	-	-	-	-	-	-	-	-	-	-	-	-	-	-	-	-	-	-	-	-	-	-	-	-	-	-	-	-	-	-	-	-	-
1046			-	-	-	-	-	-	-	-	-	-	-	-	-	-	-	-	-	-	-	-	-	-	-	-	-	-	-	-	-	-	-	-	-	-	-	-	-	-	-	-	-	-	-	-	-	-	-
1047			-	-	-	-	-	-	-	-	-	-	-	-	-	-	-	-	-	-	-	-	-	-	-	-	-	-	-	-	-	-	-	-	-	-	-	-	-	-	-	-	-	-	-	-	-	-	-
1048			-	-	-	-	-	-	-	-	-	-	-	-	-	-	-	-	-	-	-	-	-	-	-	-	-	-	-	-	-	-	-	-	-	-	-	-	-	-	-	-	-	-	-	-	-	-	-
1049			-	-	-	-	-	-	-	-	-	-	-	-	-	-	-	-	-	-	-	-	-	-	-	-	-	-	-	-	-	-	-	-	-	-	-	-	-	-	-	-	-	-	-	-	-	-	-
1050			-	-	-	-	-	-	-	-	-	-	-	-	-	-	-	-	-	-	-	-	-	-	-	-	-	-	-	-	-	-	-	-	-	-	-	-	-	-	-	-	-	-	-	-	-	-	-
1051			-	-	-	-	-	-	-	-	-	-	-	-	-	-	-	-	-	-	-	-	-	-	-	-	-	-	-	-	-	-	-	-	-	-	-	-	-	-	-	-	-	-	-	-	-	-	-
1052			-	-	-	-	-	-	-	-	-	-	-	-	-	-	-	-	-	-	-	-	-	-	-	-	-	-	-	-	-	-	-	-	-	-	-	-	-	-	-	-	-	-	-	-	-	-	-
1053			-	-	-	-	-	-	-	-	-	-	-	-	-	-	-	-	-	-	-	-	-	-	-	-	-	-	-	-	-	-	-	-	-	-	-	-	-	-	-	-	-	-	-	-	-	-	-
1054			-	-	-	-	-	-	-	-	-	-	-	-	-	-	-	-	-	-	-	-	-	-	-	-	-	-	-	-	-	-	-	-	-	-	-	-	-	-	-	-	-	-	-	-	-	-	-
1055			-	-	-	-	-	-	-	-	-	-	-	-	-	-	-	-	-	-	-	-	-	-	-	-	-	-	-	-	-	-	-	-	-	-	-	-	-	-	-	-	-	-	-	-	-	-	-
1056			-	-	-	-	-	-	-	-	-	-	-	-	-	-	-	-	-	-	-	-	-	-	-	-	-	-	-	-	-	-	-	-	-	-	-	-	-	-	-	-	-	-	-	-	-	-	-
1057			-	-	-	-	-	-	-	-	-	-	-	-	-	-	-	-	-	-	-	-	-	-	-	-	-	-	-	-	-	-	-	-	-	-	-	-	-	-	-	-	-	-	-	-	-	-	-
1058			-	-	-	-	-	-	-	-	-	-	-	-	-	-	-	-	-	-	-	-	-	-	-	-	-	-	-	-	-	-	-	-	-	-	-	-	-	-	-	-	-	-	-	-	-	-	-
1059			-	-	-	-	-	-	-	-	-	-	-	-	-	-	-	-	-	-	-	-	-	-	-	-	-	-	-	-	-	-	-	-	-	-	-	-	-	-	-	-	-	-	-	-	-	-	-
1060			-	-	-	-	-	-	-	-	-	-	-	-	-	-	-	-	-	-	-	-	-	-	-	-	-	-	-	-	-	-	-	-	-	-	-	-	-	-	-	-	-	-	-	-	-	-	-
1061	0.664579386	0.941884023	-	-	-	-	V393	M392	V380	F377	F376	T387	-	-	-	-	-	-	-	-	-	-	-	-	-	-	-	-	-	-	-	-	K419	R389	L394	-	-	-	-	-	-	-	-	-	-	-	-	-	-
1062			-	-	-	-	D394	K393	N381	Q378	Q377	D388	-	-	-	-	-	-	-	-	-	-	-	-	-	-	-	-	-	-	-	-	N420	N390	R395	-	-	-	-	-	-	-	-	-	-	-	-	-	-
1063	0.803545449	0.971611352	-	-	-	-	C395	H394	I382	R379	R378	C389	-	-	-	-	-	-	-	-	-	-	-	-	-	-	-	-	-	-	-	-	H421	H391	D396	-	-	-	-	-	-	-	-	-	-	-	-	-	-
1064	0.541370391	0.917277701	-	-	-	-	F396	F395	F383	-	-	F390	-	-	-	-	-	-	-	-	-	-	-	-	-	-	-	-	-	-	-	-	F422	F392	C397	-	-	-	-	-	-	-	-	-	-	-	-	-	-
1065			-	-	-	-	D397	D396	E384	D380	D379	E391	-	-	-	-	-	-	-	-	-	-	-	-	-	-	-	-	-	-	-	-	Q423	Q393	E398	-	-	-	-	-	-	-	-	-	-	-	-	-	-
1066			-	-	-	-	-	-	-	-	-	-	-	-	-	-	-	-	-	-	-	-	-	-	-	-	-	-	-	-	-	-	-	-	S399	-	-	-	-	-	-	-	-	-	-	-	-	-	-
1067	0.534423716	0.917277701	-	-	-	-	S398	S397	S385	A381	A380	S392	-	-	-	-	-	-	-	-	-	-	-	-	-	-	-	-	-	-	-	-	P424	S394	A400	-	-	-	-	-	-	-	-	-	-	-	-	-	-
1068	0.014671836	0.312622957	T240	T315	S436	S463	Y399	F398	F386	F382	F381	Y393	-	-	-	-	-	-	-	-	-	-	T1307	L405	G204	S487	D307	N251	D217	T718	T413	T244	Y425	Y395	L401	S590	S634	G209	G194	S575	M976	I941	S196	S199	S197	G191	G192	G192	G192
1069	0.777478589	0.970816503	T241	K316	I437	I464	K400	K399	K387	L383	L382	K394	-	-	-	-	-	-	-	-	-	-	S1308	R406	P205	F488	E308	E252	E218	S719	I414	T245	I426	I396	K402	S591	F635	R210	R195	S576	L977	L942	K197	K200	K198	K192	K193	K193	K193
1070	0.287827482	0.834434207	K242	S317	K438	K465	R401	C400	R388	R384	R383	W395	-	-	-	-	-	-	-	-	-	-	K1309	R407	K206	Q489	K309	K253	K219	K720	K415	K246	M427	M397	Q403	K592	Q636	R211	K196	K577	S978	A943	A198	A201	A199	P193	P194	P194	P194
1071	0.232002179	0.816922928	A243	G318	S439	S466	V402	A401	A389	I385	I384	T396	-	-	-	-	-	-	-	-	-	-	T1310	A408	Y207	S490	V310	V254	V220	S721	A416	A247	A428	A398	V404	S593	S637	A212	A197	S578	N979	N944	V199	V202	V200	V194	V195	V195	V195
1072	0.093076801	0.73289326	D244	N319	D440	D467	D403	D402	D390	D386	D385	D397	-	-	-	-	-	-	-	-	-	-	D1311	D409	D208	D491	D311	D255	D221	D722	D417	D248	D429	D399	D405	D594	D638	D213	D198	D579	K980	C945	D200	D203	D201	D195	D196	D196	D196
1073	0.330067973	0.870750747	I245	V320	V441	V468	I404	I403	I391	M387	M386	I398	-	-	-	-	-	-	-	-	-	-	T1312	I410	V209	V492	L312	L256	L222	V723	V418	I249	I430	M400	M406	V595	V639	M214	V199	I580	P981	S946	C201	C204	C202	L196	I197	M197	I197
1074	0.550480216	0.917277701	W246	W321	W442	W469	W405	Y404	Y392	Y388	Y387	W399	-	-	-	-	-	-	-	-	-	-	W1313	Y411	Y210	Y493	W313	W257	W223	W724	W419	W250	Y431	Y401	Y407	W596	Y640	W215	W200	W581	W982	S947	W202	W205	W203	W197	W198	W198	W198
1075	0.129255799	0.755576717	A247	S322	A443	A470	A406	A405	S393	A389	A388	A400	Q336	A498	R512	R391	Q387	-	-	-	-	-	S1314	S412	S211	A494	S314	C258	C224	S725	S420	A251	S432	S402	A408	A597	A641	S216	S201	A582	N983	P948	S203	S206	S204	A198	A199	A199	A199
1076	0.169775238	0.773104605	L248	L323	F444	F471	F407	L406	V394	M390	M389	F401	M337	E499	E513	E392	F388	-	-	-	-	-	F1315	L413	F212	Y495	L315	I259	I225	F726	F421	L252	F433	F403	L409	F598	F642	C217	C202	F583	Y984	Y949	I204	I207	I205	C199	C200	C200	C200
1077	0.384379077	0.896172631	-	-	-	-	-	-	-	-	-	-	L338	L500	Y514	F393	L389	-	-	-	-	-	-	-	-	-	-	-	-	-	-	-	-	-	-	-	-	-	-	-	-	-	-	-	-	-	-	-	-
1078	0.941948875	0.985208922	-	-	-	-	-	-	-	-	-	-	T339	Q501	D515	G394	E390	-	-	-	-	-	-	-	-	-	-	-	-	-	-	-	-	-	-	-	-	-	-	-	-	-	-	-	-	-	-	-	-
1079	0.370543681	0.896172631	-	-	-	-	-	-	-	-	-	-	E340	A502	R516	T395	E391	-	-	-	-	-	-	-	-	-	-	-	-	-	-	-	-	-	-	-	-	-	-	-	-	-	-	-	-	-	-	-	-
1080			-	-	-	-	-	-	-	-	-	-	E341	P503	S517	E396	K392	-	-	-	-	-	-	-	-	-	-	-	-	-	-	-	-	-	-	-	-	-	-	-	-	-	-	-	-	-	-	-	-
1081	0.946273163	0.985208922	-	-	-	-	-	-	-	-	-	-	F342	D504	F518	F397	D393	-	-	-	-	-	-	-	-	-	-	-	-	-	-	-	-	-	-	-	-	-	-	-	-	-	-	-	-	-	-	-	-
1082			-	-	-	-	-	-	-	-	-	-	-	-	-	-	-	-	-	-	-	-	-	-	-	-	-	-	-	-	-	-	-	-	-	-	-	-	-	-	-	-	-	-	-	-	-	-	-
1083			-	-	-	-	-	-	-	-	-	-	-	-	-	-	-	-	-	-	-	-	-	-	-	-	-	-	-	-	-	-	-	-	-	-	-	-	-	-	-	-	-	-	-	-	-	-	-
1084			-	-	-	-	-	-	-	-	-	-	R343	L505	-	T398	R394	-	-	-	-	-	-	-	-	-	-	-	-	-	-	-	-	-	-	-	-	-	-	-	-	-	-	-	-	-	-	-	-
1085			-	-	-	-	-	-	-	-	-	-	L344	R506	-	D399	A395	-	-	-	-	-	-	-	-	-	-	-	-	-	-	-	-	-	-	-	-	-	-	-	-	-	-	-	-	-	-	-	-
1086	0.477173445	0.917277701	-	-	-	-	-	-	-	-	-	-	N345	N507	-	H400	A396	-	-	-	-	-	-	-	-	-	-	-	-	-	-	-	-	-	-	-	-	-	-	-	Q985	Q950	-	-	-	-	-	-	-
1087			-	-	-	-	-	-	-	-	-	-	Y346	F508	-	Y401	L397	-	-	-	-	-	-	-	-	-	-	-	-	-	-	-	-	-	-	-	-	-	-	-	I986	V951	-	-	-	-	-	-	-
1088	0.738022244	0.958275758	-	-	-	-	-	-	-	-	-	-	C347	R509	-	I402	C398	-	-	-	-	-	-	-	-	-	-	-	-	-	-	-	-	-	-	-	-	-	-	-	D987	D952	-	-	-	-	-	-	-
1089			-	-	-	-	-	-	-	-	-	-	H348	A510	-	E403	Q399	-	-	-	-	-	-	-	-	-	-	-	-	-	-	-	-	-	-	-	-	-	-	-	Y988	L953	-	-	-	-	-	-	-
1090	0.079054841	0.714071449	-	-	-	-	-	-	-	-	-	-	L349	V511	-	V404	L400	-	-	-	-	-	-	-	-	-	-	-	-	-	-	-	-	-	-	-	-	-	-	-	F989	F954	-	-	-	-	-	-	-
1091	0.995386716	0.996585977	-	-	-	-	-	-	-	-	-	-	W350	F512	-	V405	W401	-	-	-	-	-	-	-	-	-	-	-	-	-	-	-	-	-	-	-	-	-	-	-	-	-	-	-	-	-	-	-	-
1092			-	-	-	-	-	-	-	-	-	-	Q351	M513	-	K406	R402	-	-	-	-	-	-	-	-	-	-	-	-	-	-	-	-	-	-	-	-	-	-	-	-	-	-	-	-	-	-	-	-
1093	0.871610731	0.974832509	-	-	-	-	-	-	-	-	-	-	S352	A514	-	A407	A403	-	-	-	-	-	-	-	-	-	-	-	-	-	-	-	-	-	-	-	-	-	-	-	-	-	-	-	-	-	-	-	-
1094	0.454974044	0.913558513	-	-	-	-	-	-	-	-	-	-	L353	V515	-	A408	I404	-	-	-	-	-	-	-	-	-	-	-	-	-	-	-	-	-	-	-	-	-	-	-	-	-	-	-	-	-	-	-	-
1095	0.192181311	0.792380164	-	-	-	-	-	-	-	-	-	-	I354	V516	-	A409	I405	-	-	-	-	-	-	-	-	-	-	-	-	-	-	-	-	-	-	-	-	-	-	-	-	-	-	-	-	-	-	-	-
1096	0.75828107	0.959180197	-	-	-	-	-	-	-	-	-	-	W355	M517	-	D410	L406	-	-	-	-	-	-	-	-	-	-	-	-	-	-	-	-	-	-	-	-	-	-	-	-	-	-	-	-	-	-	-	-
1097	0.206000581	0.811310344	-	-	-	-	-	-	-	-	-	-	T356	G518	-	G411	R407	-	-	-	-	-	-	-	-	-	-	-	-	-	-	-	-	-	-	-	-	-	-	-	-	-	-	-	-	-	-	-	-
1098			-	-	-	-	-	-	-	-	-	-	D357	Q519	-	D412	D408	-	-	-	-	-	-	-	-	-	-	-	-	-	-	-	-	-	-	-	-	-	-	-	-	-	-	-	-	-	-	-	-
1099			-	-	-	-	-	-	-	-	-	-	M358	G520	-	R413	D409	-	-	-	-	-	-	-	-	-	-	-	-	-	-	-	-	-	-	-	-	-	-	-	-	-	-	-	-	-	-	-	-
1100	0.227148326	0.812978843	G249	G324	G445	G472	G408	G407	G395	G391	G390	G402	K359	Q521	-	D414	A410	-	-	-	-	-	G1316	A414	A213	G496	G316	G260	G226	G727	G422	G253	G434	G404	G410	G599	G643	G218	G203	G584	G990	G955	G205	G208	G206	G200	G201	G201	G201
1101	0.908107117	0.983128517	C250	V325	V446	V473	L409	L408	L396	L392	L391	L403	R360	R522	-	C415	A411	-	-	-	-	-	V1317	L415	I214	V497	V317	V261	V227	V728	V423	C254	L435	L405	L411	I600	I644	V219	V204	V585	V991	I956	V206	V209	V207	V201	V202	V202	V202
1102	0.752141773	0.95888955	L251	T326	L447	L474	V410	V409	V397	V393	V392	V404	V361	V523	-	V416	M412	-	-	-	-	-	L1318	L416	V215	V498	L318	L262	L228	T729	L424	L255	I436	I406	I412	L601	V645	I220	I205	L586	A992	A957	I207	I210	I208	I202	I203	I203	I203
1103	0.221193321	0.812978843	L252	I327	L448	L475	L411	Y410	Y398	L394	L393	L405	K362	A524	-	L417	R413	-	-	-	-	-	L1319	-	I216	L499	C319	C263	C229	M730	L425	L256	I437	L407	Y413	M602	L646	L221	L206	M587	A993	D958	A208	A211	T209	L203	L204	L204	L204
1104			-	-	-	-	-	-	-	-	-	-	-	-	-	-	-	-	-	-	-	-	-	-	-	-	-	-	-	-	-	-	-	-	-	-	-	-	-	-	T994	L959	-	-	-	-	-	-	-
1105	0.040855932	0.522327383	-	-	-	-	-	-	-	-	-	-	E363	E525	-	Q418	A414	-	-	-	-	-	-	-	-	-	-	-	-	-	-	-	-	-	-	-	-	-	-	-	V995	A960	-	-	-	-	-	-	-
1106	0.455130234	0.913558513	-	-	-	-	-	-	-	-	-	-	Y364	L526	-	K419	H415	-	-	-	-	-	-	-	-	-	-	-	-	-	-	-	-	-	-	-	-	-	-	-	Y996	H961	-	-	-	-	-	-	-
1107			-	-	-	-	-	-	-	-	-	-	-	-	-	-	-	-	-	-	-	-	-	-	-	-	-	-	-	-	-	-	-	-	-	-	-	-	-	-	C997	L962	-	-	-	-	-	-	-
1108			-	-	-	-	-	-	-	-	-	-	-	-	-	-	-	-	-	-	-	-	-	-	-	-	-	-	-	-	-	-	-	-	-	-	-	-	-	-	M998	L963	-	-	-	-	-	-	-
1109			-	-	-	-	-	-	-	-	-	-	-	I527	-	-	-	-	-	-	-	-	-	-	-	-	-	-	-	-	-	-	-	-	-	-	-	-	-	-	-	-	-	-	-	-	-	-	-
1110			-	-	-	-	-	-	-	-	-	-	-	-	-	-	-	-	-	-	-	-	-	-	-	-	-	-	-	-	-	-	-	-	-	-	-	-	-	-	-	-	-	-	-	-	-	-	-
1111			-	-	-	-	-	-	-	-	-	-	-	-	-	-	-	-	-	-	-	-	-	-	-	-	-	-	-	-	-	-	-	-	-	-	-	-	-	-	-	-	-	-	-	-	-	-	-
1112			-	-	-	-	-	-	-	-	-	-	-	-	-	-	-	-	-	-	-	-	-	-	-	-	-	-	-	-	-	-	-	-	-	-	-	-	-	-	-	-	-	-	-	-	-	-	-
1113			-	-	-	-	-	-	-	-	-	-	-	-	-	-	-	-	-	-	-	-	-	-	-	-	-	-	-	-	-	-	-	-	-	-	-	-	-	-	-	-	-	-	-	-	-	-	-
1114			-	-	-	-	-	-	-	-	-	-	-	L528	-	-	-	-	-	-	-	-	-	-	-	-	-	-	-	-	-	-	-	-	-	-	-	-	-	-	-	-	-	-	-	-	-	-	-
1115			-	-	-	-	-	-	-	-	-	-	-	H529	-	-	-	-	-	-	-	-	-	-	-	-	-	-	-	-	-	-	-	-	-	-	-	-	-	-	-	-	-	-	-	-	-	-	-
1116			-	-	-	-	-	-	-	-	-	-	-	H530	-	-	-	-	-	-	-	-	-	-	-	-	-	-	-	-	-	-	-	-	-	-	-	-	-	-	-	-	-	-	-	-	-	-	-
1117			-	-	-	-	-	-	-	-	-	-	-	-	-	-	-	-	-	-	-	-	-	-	-	-	-	-	-	-	-	-	-	-	-	-	-	-	-	-	-	-	-	-	-	-	-	-	-
1118			-	-	-	-	-	-	-	-	-	-	-	-	-	-	-	-	-	-	-	-	-	-	-	-	-	-	-	-	-	-	-	-	-	-	-	-	-	-	-	-	-	-	-	-	-	-	-
1119			-	-	-	-	-	-	-	-	-	-	-	-	-	-	-	-	-	-	-	-	-	-	-	-	-	-	-	-	-	-	-	-	-	-	-	-	-	-	-	-	-	-	-	-	-	-	-
1120			-	-	-	-	-	-	-	-	-	-	-	-	-	-	-	-	-	-	-	-	-	-	-	-	-	-	-	-	-	-	-	-	-	-	-	-	-	-	-	-	-	-	-	-	-	-	-
1121			-	-	-	-	-	-	-	-	-	-	S365	A531	-	S420	A416	-	-	-	-	-	-	-	-	-	-	-	-	-	-	-	-	-	-	-	-	-	-	-	-	-	-	-	-	-	-	-	-
1122	0.304032725	0.85345607	-	-	-	-	-	-	-	-	-	-	Q366	R532	-	R421	A417	-	-	-	-	-	-	-	-	-	-	-	-	-	-	-	-	-	-	-	-	-	-	-	-	-	-	-	-	-	-	-	-
1123			-	-	-	-	-	-	-	-	-	-	R367	A533	-	D422	A418	-	-	-	-	-	-	-	-	-	-	-	-	-	-	-	-	-	-	-	-	-	-	-	-	-	-	-	-	-	-	-	-
1124			-	-	-	-	-	-	-	-	-	-	-	-	-	-	-	-	-	-	-	-	-	-	-	-	-	-	-	-	-	-	-	-	-	-	-	-	-	-	-	-	-	-	-	-	-	-	-
1125			-	-	-	-	-	-	-	-	-	-	L368	S534	-	L423	L419	-	-	-	-	-	-	-	-	-	-	-	-	-	-	-	-	-	-	-	-	-	-	-	-	-	-	-	-	-	-	-	-
1126			-	-	-	-	-	-	-	-	-	-	G369	E535	-	-	-	-	-	-	-	-	-	-	-	-	-	-	-	-	-	-	-	-	-	-	-	-	-	-	-	-	-	-	-	-	-	-	-
1127			-	-	-	-	-	-	-	-	-	-	A370	C536	-	-	-	-	-	-	-	-	-	-	-	-	-	-	-	-	-	-	-	-	-	-	-	-	-	-	-	-	-	-	-	-	-	-	-
1128			-	-	-	-	-	-	-	-	-	-	G371	R537	-	-	-	-	-	-	-	-	-	-	-	-	-	-	-	-	-	-	-	-	-	-	-	-	-	-	-	-	-	-	-	-	-	-	-
1129	0.351740989	0.894559348	-	-	-	-	-	-	-	-	-	-	D372	D538	-	-	-	-	-	-	-	-	-	-	-	-	-	-	-	-	-	-	-	-	-	-	-	-	-	-	-	-	-	-	-	-	-	-	-
1130	0.773390901	0.969363257	Y253	W328	W449	W476	W412	W411	W399	W395	W394	W406	L373	V539	-	-	-	-	-	-	-	-	W1320	-	W217	Y500	Y320	Y264	Y230	W731	M426	Y257	W438	W408	W414	W603	Y647	F222	F207	W588	-	-	Y209	Y212	Y210	Y204	Y205	Y205	Y205
1131	0.018315013	0.371214053	K254	E329	E450	E477	E413	E412	E400	E396	E395	E407	Y374	E540	-	-	-	-	-	-	-	-	E1321	-	E218	E501	E321	E265	E231	E732	E427	K258	E439	E409	E415	E604	E648	A223	A208	E589	-	-	I210	I213	I211	I205	I206	I206	I206
1132	0.100510564	0.73289326	L255	L330	I451	I478	V414	I413	I401	L397	L396	I408	P375	G541	-	-	-	-	-	-	-	-	I1322	-	L219	L502	F322	L266	L232	I733	V428	L259	M440	V410	I416	V605	L649	L224	L209	I590	-	-	L211	L214	L212	L206	L207	L207	L207
1133	0.129014728	0.755576717	C256	F331	A452	A479	A415	A414	A402	A398	V397	A409	L376	F542	-	-	-	-	-	-	-	-	F1323	-	L220	M503	L323	L267	L233	A734	V429	C260	A441	A411	F417	F606	M650	L225	L210	Y591	-	-	L212	L215	L213	L207	L208	L208	L208
1134	0.00033218	0.024675812	-	-	T453	T480	R416	R415	R403	S399	S398	R410	F377	K543	-	-	-	-	-	-	-	-	S1324	-	-	-	-	-	-	T735	T430	-	R442	R412	M418	S607	-	-	-	S592	L999	L964	-	-	-	-	-	-	-
1135			-	-	-	-	-	-	-	-	-	-	-	-	-	-	-	-	-	-	-	-	-	-	-	-	-	-	-	-	-	-	-	-	-	-	-	-	-	-	-	-	-	-	-	-	-	-	-
1136			-	-	-	-	-	-	-	-	-	-	-	-	-	-	-	-	-	-	-	-	-	-	-	-	-	-	-	-	-	-	-	-	-	-	-	-	-	-	-	-	-	-	-	-	-	-	-
1137			-	-	-	-	-	-	-	-	-	-	-	-	-	-	-	-	-	-	-	-	-	-	-	-	-	-	-	-	-	-	-	-	-	-	-	-	-	-	-	-	-	-	-	-	-	-	-
1138			-	-	-	-	-	-	-	-	-	-	-	-	-	-	-	-	-	-	-	-	-	-	-	-	-	-	-	-	-	-	-	-	-	-	-	-	-	-	-	-	-	-	-	-	-	-	-
1139			-	-	-	-	-	-	-	-	-	-	-	-	-	-	-	-	-	-	-	-	-	-	-	-	-	-	-	-	-	-	-	-	-	-	-	-	-	-	-	-	-	-	-	-	-	-	-
1140			-	-	-	-	-	-	-	-	-	-	-	-	-	-	-	-	-	-	-	-	-	-	-	-	-	-	-	-	-	-	-	-	-	-	-	-	-	-	-	-	-	-	-	-	-	-	-
1141			-	-	-	-	-	-	-	-	-	-	-	-	-	-	-	-	-	-	-	-	-	-	-	-	-	-	-	-	-	-	-	-	-	-	-	-	-	-	-	-	-	-	-	-	-	-	-
1142			-	-	-	-	-	-	-	-	-	-	-	-	-	-	-	-	-	-	-	-	-	-	-	-	-	-	-	-	-	-	-	-	-	-	-	-	-	-	-	-	-	-	-	-	-	-	-
1143			-	-	-	-	-	-	-	-	-	-	-	-	-	-	-	-	-	-	-	-	-	-	-	-	-	-	-	-	-	-	-	-	-	-	-	-	-	-	-	-	-	-	-	-	-	-	-
1144			-	-	-	-	-	-	-	-	-	-	-	-	-	-	-	-	-	-	-	-	-	-	-	-	-	-	-	-	-	-	-	-	-	-	-	-	-	-	-	-	-	-	-	-	-	-	-
1145			-	-	-	-	-	-	-	-	-	-	-	-	-	-	-	-	-	-	-	-	-	-	-	-	-	-	-	-	-	-	-	-	-	-	-	-	-	-	-	-	-	-	-	-	-	-	-
1146			-	-	-	-	-	-	-	-	-	-	-	-	-	-	-	-	-	-	-	-	-	-	-	-	-	-	-	-	-	-	-	-	-	-	-	-	-	-	-	-	-	-	-	-	-	-	-
1147			-	-	-	-	-	-	-	-	-	-	-	-	-	-	-	-	-	-	-	-	-	-	-	-	-	-	-	-	-	-	-	-	-	-	-	-	-	-	-	-	-	-	-	-	-	-	-
1148			-	-	-	-	-	-	-	-	-	-	-	-	-	-	-	-	-	-	-	-	-	-	-	-	-	-	-	-	-	-	-	-	-	-	-	-	-	-	-	-	-	-	-	-	-	-	-
1149	0.62169976	0.9324153	-	-	-	-	R417	R416	R404	R400	R399	R411	-	-	-	-	-	-	-	-	-	-	-	-	-	-	-	-	-	-	-	-	R443	R413	R419	-	-	-	-	-	-	-	-	-	-	-	-	-	-
1150			-	-	-	-	M418	C417	C405	C401	C400	T412	-	-	-	-	-	-	-	-	-	-	-	-	-	-	-	-	-	-	-	-	C444	C414	C420	-	-	-	-	-	-	-	-	-	-	-	-	-	-
1151	0.687159178	0.946980559	-	-	-	-	V419	N418	S406	T402	K401	I413	-	-	-	-	-	-	-	-	-	-	-	-	-	-	-	-	-	-	-	-	I445	V415	T421	-	-	-	-	-	-	-	-	-	-	-	-	-	-
1152			-	-	-	-	S420	S419	V407	A403	A402	V414	-	-	-	-	-	-	-	-	-	-	-	-	-	-	-	-	-	-	-	-	T446	S416	D422	-	-	-	-	-	-	-	-	-	-	-	-	-	-
1153	0.013258955	0.297788973	-	-	-	-	N421	G420	G408	A404	A403	N415	-	-	-	-	-	-	-	-	-	-	-	-	-	-	-	-	-	-	-	-	G447	G417	L423	-	-	-	-	-	-	-	-	-	-	-	-	-	-
1154	0.126350108	0.755576717	Y257	E332	-	-	-	-	-	-	-	-	A378	T544	-	-	-	-	-	-	-	-	-	-	T221	T504	V324	V268	V234	-	-	F261	-	-	F424	-	T651	V226	V211	-	F1000	F965	C213	C216	C214	V208	V209	V209	V209
1155	0.192612266	0.792380164	F258	L333	-	-	-	-	-	-	-	-	-	E545	-	-	-	-	-	-	-	-	-	-	Q222	G505	G325	G269	G235	-	-	F262	-	-	P425	-	G652	G227	G212	-	G1001	K966	G214	G217	G215	G209	G210	G210	G210
1156			-	-	-	-	-	-	-	D405	D404	-	-	M546	-	-	-	-	-	-	-	-	-	-	-	-	-	-	-	-	-	-	-	-	G426	-	-	-	-	-	T1002	E967	-	-	-	-	-	-	-
1157	0.747666515	0.95888955	-	-	-	-	G422	G421	G409	G406	G405	G416	C379	A547	-	-	-	-	-	-	-	-	-	-	-	-	-	-	-	-	-	-	G448	G418	E427	-	-	-	-	-	Y1003	H968	-	-	-	-	-	-	-
1158	0.677726156	0.946538547	-	-	-	-	I423	V422	I410	P407	P406	I417	M380	M548	-	-	-	-	-	-	-	-	-	-	-	-	-	-	-	-	-	-	I449	I419	S428	-	-	-	-	-	M1004	L969	-	-	-	-	-	-	-
1159			-	-	-	-	V424	H423	V411	V408	V407	V418	-	-	-	-	-	-	-	-	-	-	-	-	-	-	-	-	-	-	-	-	V450	V420	V429	-	-	-	-	-	-	-	-	-	-	-	-	-	-
1160	0.207020336	0.811480657	-	-	-	-	E425	E424	E412	D409	D408	E419	-	-	-	-	-	-	-	-	-	-	-	-	-	-	-	-	-	-	-	-	E451	E421	P430	-	-	-	-	-	-	-	-	-	-	-	-	-	-
1161	0.266315622	0.83396748	-	-	Y454	Y481	D426	E425	E413	E410	E409	D420	L381	L549	-	-	-	-	-	-	-	-	L1325	-	-	-	-	-	-	R736	Y431	-	E452	E422	E431	L608	-	-	-	L593	-	-	-	-	-	-	-	-	-
1162	0.096895789	0.73289326	-	G334	G455	G482	Y427	Y426	Y414	Y411	Y410	Y421	T382	V550	-	-	-	-	-	-	-	-	G1326	-	-	-	-	-	-	G737	G432	-	Y453	Y423	Y432	G609	-	-	-	G594	-	-	-	-	-	-	-	-	-
1163			-	-	-	-	-	-	-	-	-	-	-	-	-	-	-	-	-	-	-	-	-	-	-	-	-	-	-	-	-	-	-	-	-	-	-	-	-	-	-	-	-	-	-	-	-	-	-
1164	0.183022696	0.792380164	T259	T335	M456	M483	K428	Q427	Q415	M412	M411	R422	A383	T551	-	-	-	-	-	-	-	-	Y1327	-	K223	S506	K326	N270	Y236	Q738	R433	T263	Q454	Q424	Q433	K610	Q653	A228	A213	K595	K1005	Q970	Y215	Y218	Y216	Y210	Y211	Y211	Y211
1165	0.516502281	0.917277701	L260	Q336	S457	S484	P429	L428	L416	L413	L412	P423	R384	Q552	-	-	-	-	-	-	-	-	M1328	-	K224	L507	P327	P271	P237	T739	V434	L264	L455	L425	M434	Q611	L654	L229	L214	M596	V1006	V971	P216	P219	P217	P211	P212	P212	P212
1166	0.032616522	0.497325208	P261	P337	P458	P485	P430	P429	P417	P414	P413	P424	S385	A553	-	-	-	-	-	-	-	-	P1329	-	P225	P508	P328	P272	P238	P740	P435	P265	P456	P426	A435	P612	P655	P230	P215	P597	K1007	F972	P217	P220	P218	P212	P213	P213	P213
1167	0.390390484	0.896172631	F262	Y338	Y459	Y486	F431	Y430	Y418	F415	F414	F425	W386	R554	-	-	-	-	-	-	-	-	Y1330	-	Y226	-	F329	F273	F239	Y741	Y436	F266	Y457	Y427	F436	Y613	-	F231	F216	Y598	N1008	W973	F218	F221	F219	F213	F214	F214	F214
1168	0.006330844	0.187890394	-	-	P460	P487	Y432	Y431	Y419	E416	E415	Y426	D387	K555	-	-	-	-	-	-	-	-	P1331	-	-	-	E330	E274	E240	P742	P437	-	Y458	H428	Q437	D614	-	D232	D217	E599	E1009	D974	Y219	Y222	Y220	W214	W215	W215	W215
1169	0.373624715	0.896172631	-	-	G461	G488	-	-	-	-	-	-	S388	-	-	-	-	-	-	-	-	-	S1332	-	-	-	A331	S275	S241	G743	G438	-	-	-	-	L615	-	D233	D218	R600	-	-	D220	D223	E221	D215	D216	D216	D216
1170	0.222580883	0.812978843	-	-	-	-	-	-	-	-	-	-	V389	-	-	-	-	-	-	-	-	-	-	-	-	-	N332	A276	A242	-	-	-	-	-	-	-	-	D234	D219	-	-	-	E221	E224	E222	E216	E217	E217	E217
1171	0.242189288	0.819538908	-	-	-	-	-	-	-	-	-	-	N390	-	-	-	-	-	-	-	-	-	-	-	-	-	T333	S277	S243	-	-	-	-	-	-	-	-	N235	N220	-	-	-	N222	N225	T223	D217	D218	D218	D218
1172	0.791995586	0.971611352	-	-	-	-	-	-	-	-	-	-	R391	N556	-	-	-	-	-	-	-	-	-	-	-	-	-	-	-	-	-	-	-	-	-	-	-	-	-	-	G1010	G975	-	-	-	-	-	-	-
1173			-	-	-	-	-	-	-	-	-	-	G392	T557	-	-	-	-	-	-	-	-	-	-	-	-	-	-	-	-	-	-	-	-	-	-	-	-	-	-	G1011	S976	-	-	-	-	-	-	-
1174			-	-	-	-	-	-	-	-	-	-	-	-	-	-	-	-	-	-	-	-	-	-	-	-	-	-	-	-	-	-	-	-	-	-	-	-	-	-	-	-	-	-	-	-	-	-	-
1175			-	-	-	-	-	-	-	-	-	-	-	-	-	-	-	-	-	-	-	-	-	-	-	-	-	-	-	-	-	-	-	-	-	-	-	-	-	-	-	-	-	-	-	-	-	-	-
1176			-	-	-	-	-	-	-	-	-	-	-	-	-	-	-	-	-	-	-	-	-	-	-	-	-	-	-	-	-	-	-	-	-	-	-	-	-	-	-	-	-	-	-	-	-	-	-
1177			-	-	-	-	-	-	-	-	-	-	I393	-	-	-	-	-	-	-	-	-	-	-	-	-	-	-	-	-	-	-	-	-	-	-	-	-	-	-	-	-	-	-	-	-	-	-	-
1178			-	-	-	-	-	-	-	-	-	-	S394	-	-	-	-	-	-	-	-	-	-	-	-	-	-	-	-	-	-	-	-	-	-	-	-	-	-	-	-	-	-	-	-	-	-	-	-
1179	0.485404473	0.917277701	-	-	-	-	-	-	-	-	-	-	Q395	-	-	-	-	-	-	-	-	-	-	L417	-	-	-	-	-	-	-	-	-	-	-	-	-	-	-	-	E1012	F977	-	-	-	-	-	-	-
1180	0.27167295	0.83396748	-	-	-	-	-	-	-	-	-	-	A396	-	-	-	-	-	-	-	-	-	-	W418	-	-	-	-	-	-	-	-	-	-	-	-	-	-	-	-	C1013	W978	-	-	-	-	-	-	-
1181			-	-	-	-	-	-	-	-	-	-	P397	-	-	-	-	-	-	-	-	-	-	E419	-	-	-	-	-	-	-	-	-	-	-	-	-	-	-	-	K1014	K979	-	-	-	-	-	-	-
1182			-	-	-	-	-	-	-	-	-	-	V398	-	-	-	-	-	-	-	-	-	-	I420	-	-	-	-	-	-	-	-	-	-	-	-	-	-	-	-	P1015	L980	-	-	-	-	-	-	-
1183	0.228549824	0.812978843	-	-	-	-	-	-	-	-	-	-	T399	I558	-	-	-	-	-	-	-	-	-	L421	-	-	-	-	-	-	-	-	-	-	-	-	-	-	-	-	E1016	S981	-	-	-	-	-	-	-
1184	0.821380917	0.971611352	-	-	-	-	-	-	-	-	-	-	A400	T559	-	-	-	-	-	-	-	-	-	S422	-	-	-	-	-	-	-	-	-	-	-	-	-	-	-	-	-	-	-	-	-	-	-	-	-
1185	0.011532191	0.273807168	-	-	-	-	-	-	-	-	-	-	T401	L560	-	-	-	-	-	-	-	-	-	R423	-	-	-	-	-	-	-	-	-	-	-	-	-	-	-	-	-	-	-	-	-	-	-	-	-
1186			-	-	-	-	-	-	-	-	-	-	E402	E561	-	-	-	-	-	-	-	-	-	C424	-	-	-	-	-	-	-	-	-	-	-	-	-	-	-	-	-	-	-	-	-	-	-	-	-
1187	0.393125699	0.897724444	-	-	-	-	-	-	-	-	-	-	D403	K562	-	-	-	-	-	-	-	-	-	P425	-	-	-	-	-	-	-	-	-	-	-	-	-	-	-	-	-	-	-	-	-	-	-	-	-
1188			-	-	-	-	-	-	-	-	-	-	L404	L563	-	-	-	-	-	-	-	-	-	D426	-	-	-	-	-	-	-	-	-	-	-	-	-	-	-	-	-	-	-	-	-	-	-	-	-
1189			-	-	-	-	-	-	-	-	-	-	E405	H564	-	-	-	-	-	-	-	-	-	L427	-	-	-	-	-	-	-	-	-	-	-	-	-	-	-	-	-	-	-	-	-	-	-	-	-
1190	0.019669259	0.382953986	G263	P339	-	-	-	-	-	-	-	-	I406	V565	-	-	-	-	-	-	-	-	-	R428	S227	-	-	-	-	-	-	G267	-	-	-	-	-	-	-	-	-	-	-	-	-	-	-	-	-
1191	0.575281638	0.921457309	E264	Q340	-	-	-	-	-	-	-	-	R407	S566	-	-	-	-	-	-	-	-	-	P429	G228	-	-	-	-	-	-	E268	-	-	-	-	-	-	-	-	-	-	-	-	-	-	-	-	-
1192	0.13236054	0.755576717	S265	H341	-	-	-	-	-	-	-	-	-	-	-	-	-	-	-	-	-	-	-	D430	F229	-	-	-	-	-	-	S269	-	-	-	-	-	-	-	-	-	-	-	-	-	-	-	-	-
1193	0.811717682	0.971611352	-	S342	-	-	-	-	-	-	-	-	-	-	-	-	-	-	-	-	-	-	-	S431	-	-	-	-	-	-	-	-	-	-	-	-	-	-	-	-	-	-	-	-	-	-	-	-	-
1194	0.685100926	0.946980559	-	D343	-	-	-	-	-	-	-	-	-	-	-	-	-	-	-	-	-	-	-	S432	-	-	-	-	-	-	-	-	-	-	-	-	-	-	-	-	-	-	-	-	-	-	-	-	-
1195	0.895916469	0.982320927	-	-	-	-	-	-	-	-	-	-	-	-	-	-	-	-	-	-	-	-	-	P433	-	-	-	-	-	-	-	-	-	-	-	-	-	-	-	-	-	-	-	-	-	-	-	-	-
1196	0.813631807	0.971611352	-	-	-	-	-	-	-	-	-	-	N408	-	-	-	-	-	-	-	-	-	-	P434	-	-	-	-	-	-	-	-	-	-	-	-	-	-	-	-	-	-	-	-	-	-	-	-	-
1197	0.067347085	0.68250521	-	-	-	-	-	-	-	-	-	-	N409	-	-	-	-	-	-	-	-	-	-	P435	-	-	-	-	-	-	-	-	-	-	-	-	-	-	-	-	-	-	-	-	-	-	-	-	-
1198	0.503358709	0.917277701	-	-	-	-	-	-	-	-	-	-	A410	-	-	-	-	-	-	-	-	-	-	-	-	-	-	-	-	-	-	-	-	-	-	-	-	-	-	-	-	-	-	-	-	-	-	-	-
1199	0.792518902	0.971611352	-	-	-	-	-	-	-	-	-	-	A411	-	-	-	-	-	-	-	-	-	-	-	-	-	-	-	-	-	-	-	-	-	-	-	-	-	-	-	-	-	-	-	-	-	-	-	-
1200	0.856823801	0.971611352	-	-	-	-	-	-	-	-	-	-	N412	S567	-	-	-	-	-	-	-	-	-	-	-	-	-	-	-	-	-	-	-	-	-	-	-	-	-	-	-	-	-	-	-	-	-	-	-
1201	0.413492226	0.909513944	-	-	-	-	-	-	-	-	-	-	Y413	L568	-	-	-	-	-	-	-	-	-	-	-	-	-	-	-	-	-	-	-	-	-	-	-	-	-	-	-	-	-	-	-	-	-	-	-
1202			-	-	-	-	-	-	-	-	-	-	L414	L569	-	-	-	-	-	-	-	-	-	-	-	-	-	-	-	-	-	-	-	-	-	-	-	-	-	-	G1017	Q982	-	-	-	-	-	-	-
1203	0.357947784	0.894559348	-	-	-	-	-	-	-	-	-	-	P415	S570	-	-	-	-	-	-	-	-	-	-	-	-	-	-	-	-	-	-	-	-	-	-	-	-	-	-	L1018	N983	-	-	-	-	-	-	-
1204			-	-	-	-	-	-	-	-	-	-	-	-	-	-	-	-	-	-	-	-	-	-	-	-	-	-	-	-	-	-	-	-	-	-	-	-	-	-	F1019	I984	-	-	-	-	-	-	-
1205			-	-	-	-	-	-	-	-	-	-	-	-	-	-	-	-	-	-	-	-	-	-	-	-	-	-	-	-	-	-	-	-	-	-	-	-	-	-	R1020	S985	-	-	-	-	-	-	-
1206	0.429435197	0.909513944	-	Q344	-	-	D433	D432	D420	E417	E416	D427	Q416	S571	-	-	-	-	-	-	-	-	-	-	-	Y509	-	-	-	-	-	-	N459	D429	T438	-	Y656	-	-	-	R1021	E986	-	-	-	-	-	-	-
1207	0.579150866	0.921457309	-	Q345	-	-	-	-	-	-	-	-	I417	V572	-	-	-	-	-	-	-	-	-	-	-	-	-	-	-	-	-	-	-	-	-	-	-	-	-	-	L1022	L987	-	-	-	-	-	-	-
1208	0.271370233	0.83396748	-	-	-	-	-	-	-	-	-	-	S418	F573	-	-	-	-	-	-	-	-	-	-	-	-	-	-	-	-	-	-	-	-	-	-	-	-	-	-	P1023	K988	-	-	-	-	-	-	-
1209	0.848638785	0.971611352	-	-	-	-	-	-	-	-	-	-	-	-	-	-	-	-	-	-	-	-	-	-	-	-	-	-	-	-	-	-	-	-	-	-	-	-	-	-	-	-	-	-	-	-	-	-	-
1210			-	-	-	-	-	-	-	-	-	-	-	-	-	-	-	-	-	-	-	-	-	-	N230	-	-	-	-	-	-	-	-	-	-	-	-	-	-	-	-	-	-	-	-	-	-	-	-
1211	0.924330814	0.983739886	-	-	-	-	-	-	-	-	-	-	H419	K574	-	-	-	-	-	-	-	-	-	-	M231	-	-	-	-	-	-	-	-	-	-	-	-	-	-	-	H1024	D989	-	-	-	-	-	-	-
1212	0.526320657	0.917277701	-	-	-	-	-	-	-	-	-	-	L420	L575	-	-	-	-	-	-	-	-	-	-	M232	-	-	-	-	-	-	-	-	-	-	-	-	-	-	-	L1025	G990	-	-	-	-	-	-	-
1213	0.643521765	0.941884023	-	-	-	-	-	-	-	-	-	-	-	L576	-	-	-	-	-	-	-	-	-	-	-	-	-	-	-	-	-	-	-	-	-	-	-	-	-	-	D1026	E991	-	-	-	-	-	-	-
1214	0.741394114	0.95888955	-	-	-	-	-	-	-	-	-	-	L421	M577	-	-	-	-	-	-	-	-	-	-	M233	-	-	-	-	-	-	-	-	-	-	-	-	-	-	-	M1027	L992	-	-	-	-	-	-	-
1215	0.625817708	0.935349848	-	-	-	-	-	-	-	-	-	-	N422	T578	-	-	-	-	-	-	-	-	-	-	I234	-	-	-	-	-	-	-	-	-	-	-	-	-	-	-	W1028	W993	-	-	-	-	-	-	-
1216	0.868325137	0.972477343	-	-	-	-	-	-	-	-	-	-	-	H579	-	-	-	-	-	-	-	-	-	-	-	-	-	-	-	-	-	-	-	-	-	-	-	-	-	-	N1029	N994	-	-	-	-	-	-	-
1217			-	-	-	-	-	-	-	-	-	-	-	-	-	-	-	-	-	-	-	-	-	-	-	-	-	-	-	-	-	-	-	-	-	-	-	-	-	-	-	-	-	-	-	-	-	-	-
1218			-	-	-	-	-	-	-	-	-	-	-	-	-	-	-	-	-	-	-	-	-	-	-	-	-	-	-	-	-	-	-	-	-	-	-	-	-	-	-	-	-	-	-	-	-	-	-
1219			-	-	-	-	-	-	-	-	-	-	-	-	-	-	-	-	-	-	-	-	-	-	-	-	-	-	-	-	-	-	-	-	-	-	-	-	-	-	-	-	-	-	-	-	-	-	-
1220	0.461663709	0.915703801	-	-	-	-	-	-	-	-	-	-	-	-	-	-	-	-	-	-	-	-	-	-	-	-	-	-	-	-	-	-	-	-	-	-	-	-	-	-	-	-	-	-	-	-	-	-	-
1221	0.044634388	0.552205004	-	-	-	-	-	-	-	-	-	-	-	-	-	-	-	-	-	-	-	-	-	-	-	-	-	-	-	-	-	-	-	-	-	-	-	-	-	-	-	-	-	-	-	-	-	-	-
1222	0.65184204	0.941884023	-	-	-	-	-	-	-	-	-	-	-	-	-	-	-	-	-	-	-	-	-	-	-	-	-	-	-	-	-	-	-	-	-	-	-	-	-	-	-	-	-	-	-	-	-	-	-
1223	0.146798619	0.755576717	-	-	-	-	-	-	-	-	-	-	-	-	-	-	-	-	-	-	-	-	-	-	-	-	-	-	-	-	-	-	-	-	-	-	-	-	-	-	-	-	-	-	-	-	-	-	-
1224	0.968659071	0.985208922	-	-	-	-	-	-	-	-	-	-	-	-	-	-	-	-	-	-	-	-	-	-	-	-	-	-	-	-	-	-	-	-	-	-	-	-	-	-	-	-	-	-	-	-	-	-	-
1225			-	-	-	-	-	-	-	-	-	-	-	-	-	-	-	-	-	-	-	-	-	-	-	-	-	-	-	-	-	-	-	-	-	-	-	-	-	-	-	-	-	-	-	-	-	-	-
1226			-	-	-	-	-	-	-	-	-	-	-	-	-	-	-	-	-	-	-	-	-	-	-	-	-	-	-	-	-	-	-	-	-	-	-	-	-	-	-	-	-	-	-	-	-	-	-
1227	0.217254712	0.812978843	Q266	-	-	-	-	-	-	-	-	-	-	-	-	-	-	-	-	-	-	-	-	-	I235	-	-	-	-	-	-	Q270	-	-	-	-	-	-	-	-	-	-	-	-	-	-	-	-	-
1228	0.76438648	0.960976044	V267	-	-	-	-	-	-	-	-	-	-	-	-	-	-	-	-	-	-	-	-	-	I236	-	-	-	-	-	-	V271	-	-	-	-	-	-	-	-	-	-	-	-	-	-	-	-	-
1229	0.273974876	0.83396748	-	-	-	-	-	-	-	-	-	-	-	K580	-	-	-	-	-	-	-	-	-	-	R237	-	-	-	-	-	-	-	-	-	-	-	-	-	-	-	E1030	K995	-	-	-	-	-	-	-
1230	0.895074492	0.982320927	A268	-	-	-	-	-	-	-	-	-	-	V581	-	-	-	-	-	-	-	-	-	-	V238	-	-	-	-	-	-	A272	-	-	-	-	-	-	-	-	F1031	F996	-	-	-	-	-	-	-
1231	0.837241088	0.971611352	I269	-	-	-	-	-	-	-	-	-	-	K582	-	-	-	-	-	-	-	-	-	F436	A239	-	-	-	-	-	-	I273	-	-	-	-	-	-	-	-	F1032	F997	-	-	-	-	-	-	-
1232	0.722225654	0.951238089	C270	-	-	-	-	-	-	-	-	-	-	L583	-	-	-	-	-	-	-	-	-	Q437	A240	S510	-	-	-	-	-	C274	-	-	-	-	S657	-	-	-	H1033	V998	-	-	-	-	-	-	-
1233	0.728023375	0.951238089	D271	-	-	-	-	-	-	-	-	-	-	E584	-	-	-	-	-	-	-	-	-	L438	G241	H511	-	-	-	-	-	D275	-	-	-	-	N658	-	-	-	V1034	R999	-	-	-	-	-	-	-
1234	0.968667427	0.985208922	G272	-	I462	I489	-	-	-	-	-	-	-	S585	-	-	-	-	-	-	-	-	K1333	A439	M242	I512	-	-	-	V744	M439	G276	-	-	-	Y616	I659	-	-	F601	M1035	I1000	-	-	-	-	-	-	-
1235	0.750328553	0.95888955	-	-	D463	D490	-	-	-	-	-	-	H423	N586	-	-	-	-	-	-	-	-	S1334	Y440	R243	G513	-	-	-	E745	S440	-	-	-	-	D617	N660	-	-	T602	L1036	L1001	-	-	-	-	-	-	-
1236	0.46647489	0.915703801	-	-	L464	L491	-	-	-	-	-	-	V424	F587	-	-	-	-	-	-	-	-	N1335	-	P244	C514	-	-	-	N746	N441	-	-	-	-	N618	N661	-	-	N603	N1037	N1002	-	-	-	-	-	-	-
1237	0.101823794	0.73289326	-	-	S465	S492	-	-	-	-	-	-	P425	A588	-	-	-	-	-	-	-	-	Q1336	-	-	R515	-	-	-	S747	P442	-	-	-	-	S619	R662	-	-	S604	I1038	A1003	D223	D226	E224	-	-	-	-
1238			-	-	-	-	-	-	-	-	-	-	R426	S589	-	-	-	-	-	-	-	-	-	-	-	-	-	-	-	-	-	-	-	-	-	-	-	-	-	-	P1039	N1004	-	-	-	-	-	-	-
1239			-	-	-	-	-	-	-	-	-	-	Q427	I590	-	-	-	-	-	-	-	-	-	-	-	-	-	-	-	-	-	-	-	-	-	-	-	-	-	-	D1040	D1005	-	-	-	-	-	-	-
1240	0.798189013	0.971611352	-	-	-	-	-	-	-	-	-	-	M428	V591	-	-	-	-	-	-	-	-	-	-	-	-	-	-	-	-	-	-	-	-	-	-	-	-	-	-	C1041	E1006	-	-	-	-	-	-	-
1241			-	-	-	-	-	-	-	-	-	-	L429	F592	-	-	-	-	-	-	-	-	-	-	-	-	-	-	-	-	-	-	-	-	-	-	-	-	-	-	H1042	A1007	-	-	-	-	-	-	-
1242			-	-	-	-	-	-	-	-	-	-	-	-	-	-	-	-	-	-	-	-	-	-	-	-	-	-	-	-	-	-	-	-	-	-	-	-	-	-	H1043	T1008	-	-	-	-	-	-	-
1243			-	-	-	-	-	-	-	-	-	-	-	-	-	-	-	-	-	-	-	-	-	-	-	-	-	-	-	-	-	-	-	-	-	-	-	-	-	-	L1044	V1009	-	-	-	-	-	-	-
1244			-	-	-	-	-	-	-	-	-	-	-	-	-	-	-	-	-	-	-	-	-	-	-	-	-	-	-	-	-	-	-	-	-	-	-	-	-	-	P1045	S1010	-	-	-	-	-	-	-
1245	0.902614919	0.983128517	-	-	-	-	-	-	-	-	-	-	-	-	-	-	-	-	-	-	-	-	-	-	-	D516	Y334	H278	H244	-	-	-	-	-	-	-	D663	L236	L221	-	S1046	V1011	-	-	-	Q218	Q219	Q219	Q219
1246	0.127030544	0.755576717	-	V346	-	-	-	-	-	-	-	-	-	-	-	-	-	-	-	-	-	-	-	-	-	Q517	Q335	N279	S245	-	-	-	-	-	-	-	Q664	R237	R222	-	L1047	L1012	A224	S227	S225	H219	H220	H220	H220
1247	0.014657042	0.312622957	-	L347	Q466	Q493	-	-	-	-	-	-	-	-	-	-	-	-	-	-	-	-	E1337	-	-	I518	E336	E280	E246	E748	E443	-	-	-	-	Q620	I665	Q238	Q223	E605	D1048	G1013	K225	K228	K226	R220	K221	R221	K221
1248	0.602884497	0.929811381	-	A348	-	-	-	-	-	-	-	-	-	-	-	-	-	-	-	-	-	-	-	-	-	I519	T337	T281	T247	-	-	-	-	-	-	-	I666	L239	L224	-	L1049	E1014	L226	L229	L227	L221	L222	L222	L222
1249	0.50328296	0.917277701	-	Y349	-	-	-	-	-	-	-	-	-	-	-	-	-	-	-	-	-	-	-	-	-	F520	Y338	Y282	Y248	-	-	-	-	-	-	-	F667	L240	L225	-	L1050	L1015	F227	F230	F228	Y222	Y223	Y223	Y223
1250	0.898006207	0.983128517	-	T350	-	-	-	-	-	-	-	-	-	-	-	-	-	-	-	-	-	-	-	-	-	M521	K339	R283	R249	-	-	-	-	-	-	-	M668	E241	E226	-	R1051	A1016	E228	E231	E229	Q223	Q224	Q224	Q224
1251	0.191078279	0.792380164	-	V351	-	-	-	-	-	-	-	-	-	-	-	-	-	-	-	-	-	-	-	-	-	V522	R340	R284	R250	-	-	-	-	-	-	-	V669	K242	K227	-	Q1052	A1017	Q229	Q232	K230	Q224	Q225	Q225	Q225
1252	0.976067097	0.985760736	-	R352	-	-	-	-	-	-	-	-	-	-	-	-	-	-	-	-	-	-	-	E441	-	G523	-	-	-	-	-	-	-	-	-	-	G670	-	-	-	K1053	E1018	-	-	-	-	-	-	-
1253	0.614010814	0.929811381	-	-	-	-	-	-	-	-	-	-	-	-	-	-	-	-	-	-	-	-	-	-	-	-	-	-	-	-	-	-	-	-	-	-	-	-	-	-	-	-	-	-	-	-	-	-	-
1254	0.747956249	0.95888955	-	-	-	-	-	-	-	-	-	-	-	-	-	-	-	-	-	-	-	-	-	-	-	-	-	-	-	-	-	-	-	-	-	-	-	-	-	-	-	-	-	-	-	-	-	-	-
1255	0.719370643	0.951238089	-	E353	-	-	-	-	-	-	-	-	-	-	-	-	-	-	-	-	-	-	-	A442	-	R524	-	-	-	-	-	-	-	-	-	-	R671	-	-	-	L1054	M1019	-	-	-	-	-	-	-
1256	0.960595006	0.985208922	-	-	-	-	-	-	-	-	-	-	-	-	-	-	-	-	-	-	-	-	-	E443	-	G525	-	-	-	-	-	-	-	-	-	-	G672	-	-	-	K1055	N1020	-	-	-	-	-	-	-
1257	0.241266194	0.819538908	-	-	-	-	-	-	-	-	-	-	-	-	-	-	-	-	-	-	-	-	-	-	-	Y526	-	-	-	-	-	-	-	-	-	-	Y673	-	-	-	K1056	G1021	-	-	-	-	-	-	-
1258	0.070989104	0.700553417	-	-	V467	V494	-	-	-	-	-	-	-	-	-	-	-	-	-	-	-	-	V1338	-	-	-	-	-	-	I749	V444	-	-	-	-	V621	-	-	-	T606	V1057	V1022	-	-	-	-	-	-	-
1259	0.849709346	0.971611352	-	-	Y468	Y495	-	-	-	-	-	-	-	-	-	-	-	-	-	-	-	-	L1339	-	-	-	-	-	-	Y750	I445	-	-	-	-	V622	-	-	-	A607	F1058	F1023	-	-	-	-	-	-	-
1260	0.137909984	0.755576717	-	-	E469	D496	-	-	-	-	-	-	-	-	-	-	-	-	-	-	-	-	E1340	-	-	-	-	-	-	D751	R446	-	-	-	-	L623	-	-	-	E608	Q1059	D1024	-	-	-	-	-	-	-
1261			-	-	-	-	-	-	-	-	-	-	-	-	-	-	-	-	-	-	-	-	-	-	-	-	-	-	-	-	-	-	-	-	-	-	-	-	-	-	Q1060	T1025	-	-	-	-	-	-	-
1262	0.884463669	0.977806662	-	-	L470	L497	-	-	-	-	-	-	L430	A593	-	-	-	-	-	-	-	-	F1341	-	-	-	-	-	-	Y752	N447	-	-	-	-	K624	-	-	-	H609	H1061	T1026	-	-	-	-	-	-	-
1263	0.358456333	0.894559348	-	-	L471	L498	-	-	-	-	-	-	I431	I594	-	-	-	-	-	-	-	-	V1342	-	-	-	-	-	-	L753	L448	-	-	-	-	V625	-	-	-	I610	Y1062	F1027	-	-	-	-	-	-	-
1264			-	-	-	-	-	-	-	-	-	-	L432	M595	-	-	-	-	-	-	-	-	-	-	-	-	-	-	-	-	-	-	-	-	-	-	-	-	-	-	-	-	-	-	-	-	-	-	-
1265			-	-	-	-	-	-	-	-	-	-	K433	V596	-	-	-	-	-	-	-	-	-	-	-	-	-	-	-	-	-	-	-	-	-	-	-	-	-	-	-	-	-	-	-	-	-	-	-
1266			-	-	-	-	-	-	-	-	-	-	-	-	-	-	-	-	-	-	-	-	-	-	-	-	-	-	-	-	-	-	-	-	-	-	-	-	-	-	-	-	-	-	-	-	-	-	-
1267			-	-	-	-	-	-	-	-	-	-	-	-	-	-	-	-	-	-	-	-	-	-	-	-	-	-	-	-	-	-	-	-	-	-	-	-	-	-	T1063	Q1028	-	-	-	-	-	-	-
1268	0.108651678	0.733582815	-	-	-	-	-	-	-	-	-	-	-	-	-	-	-	-	-	-	-	-	-	-	-	-	-	-	-	-	-	-	-	-	-	-	-	-	-	-	N1064	S1029	-	-	-	-	-	-	-
1269			-	-	-	-	-	-	-	-	-	-	-	-	-	-	-	-	-	-	-	-	-	-	-	-	-	-	-	-	-	-	-	-	-	-	-	-	-	-	K1065	H1030	-	-	-	-	-	-	-
1270	0.440576519	0.911865297	-	-	-	-	-	-	-	-	-	-	T434	L597	-	-	-	-	-	-	-	-	-	L444	-	-	-	-	-	-	-	-	-	-	-	-	-	-	-	-	I1066	L1031	-	-	-	-	-	-	-
1271	0.932149838	0.983739886	-	-	-	-	-	-	-	-	-	-	N435	E598	-	-	-	-	-	-	-	-	-	G445	-	-	-	-	-	-	-	-	-	-	-	-	-	-	-	-	R1067	N1032	-	-	-	-	-	-	-
1272	0.275820108	0.834434207	-	-	-	-	-	-	-	-	-	-	D436	G599	-	-	-	-	-	-	-	-	-	N446	-	-	-	-	-	-	-	-	-	-	-	-	-	-	-	-	A1068	K1033	-	-	-	-	-	-	-
1273	0.189116419	0.792380164	-	-	-	-	-	-	-	-	-	-	L437	L600	-	-	-	-	-	-	-	-	-	T447	-	-	-	-	-	-	-	-	-	-	-	-	-	-	-	-	L1069	A1034	-	-	-	-	-	-	-
1274	0.756183553	0.959180197	-	-	-	-	-	-	-	-	-	-	L438	G601	-	-	-	-	-	-	-	-	-	-	-	-	-	-	-	-	-	-	-	-	-	-	-	-	-	-	R1070	L1035	-	-	-	-	-	-	-
1275	0.485836703	0.917277701	-	-	-	-	-	-	-	-	-	-	R439	R602	-	-	-	-	-	-	-	-	-	-	-	-	-	-	-	-	-	-	-	-	-	-	-	-	-	-	N1071	W1036	-	-	-	-	-	-	-
1276	0.077693087	0.714071449	-	-	-	-	-	-	-	-	-	-	G440	S603	-	-	-	-	-	-	-	-	-	-	-	-	-	-	-	-	-	-	-	-	-	-	-	-	-	-	R1072	K1037	-	-	-	-	-	-	-
1277	0.615327855	0.929811381	-	-	-	-	-	-	-	-	-	-	I441	L604	-	-	-	-	-	-	-	-	-	-	-	-	-	-	-	-	-	-	-	-	-	-	-	-	-	-	-	-	-	-	-	-	-	-	-
1278			-	-	-	-	-	-	-	-	-	-	E442	D605	-	-	-	-	-	-	-	-	-	-	-	-	-	-	-	-	-	-	-	-	-	-	-	-	-	-	-	-	-	-	-	-	-	-	-
1279	0.592127801	0.921457309	-	-	-	-	-	-	-	-	-	-	A443	P606	-	-	-	-	-	-	-	-	-	-	-	-	-	-	-	-	-	-	-	-	-	-	-	-	-	-	-	-	-	-	-	-	-	-	-
1280	0.664774151	0.941884023	-	-	-	-	-	-	-	-	-	-	A444	K607	-	-	-	-	-	-	-	-	-	-	-	-	-	-	-	-	-	-	-	-	-	-	-	-	-	-	-	-	-	-	-	-	-	-	-
1281			-	-	-	-	-	-	-	-	-	-	L445	L608	-	-	-	-	-	-	-	-	-	-	-	-	-	-	-	-	-	-	-	-	-	-	-	-	-	-	-	-	-	-	-	-	-	-	-
1282			-	-	-	-	-	-	-	-	-	-	-	-	-	-	-	-	-	-	-	-	-	-	-	-	-	-	-	-	-	-	-	-	-	-	-	-	-	-	-	-	-	-	-	-	-	-	-
1283			-	-	-	-	-	-	-	-	-	-	-	-	-	-	-	-	-	-	-	-	-	-	-	-	-	-	-	-	-	-	-	-	-	-	-	-	-	-	-	-	-	-	-	-	-	-	-
1284			-	-	-	-	-	-	-	-	-	-	-	-	-	-	-	-	-	-	-	-	-	-	-	-	-	-	-	-	-	-	-	-	-	-	-	-	-	-	-	-	-	-	-	-	-	-	-
1285			-	-	-	-	-	-	-	-	-	-	-	-	-	-	-	-	-	-	-	-	-	-	-	-	-	-	-	-	-	-	-	-	-	-	-	-	-	-	-	-	-	-	-	-	-	-	-
1286			-	-	-	-	-	-	-	-	-	-	-	-	-	-	-	-	-	-	-	-	-	-	-	-	-	-	-	-	-	-	-	-	-	-	-	-	-	-	-	-	-	-	-	-	-	-	-
1287	0.388430862	0.896172631	-	-	-	-	-	-	-	-	-	-	-	-	-	-	-	-	-	-	-	-	-	-	-	-	-	-	-	-	-	-	-	-	-	-	-	-	-	-	L1073	V1038	-	-	-	-	-	-	-
1288	0.216809539	0.812978843	-	-	-	-	-	-	-	-	-	-	-	-	-	-	-	-	-	-	-	-	-	-	-	-	-	-	-	-	-	-	-	-	-	-	-	-	-	-	-	G1039	-	-	-	-	-	-	-
1289			-	-	-	-	-	-	-	-	-	-	-	-	-	-	-	-	-	-	-	-	-	-	-	-	-	-	-	-	-	-	-	-	-	-	-	-	-	-	-	K1040	-	-	-	-	-	-	-
1290			-	-	-	-	-	-	-	-	-	-	-	-	-	-	-	-	-	-	-	-	-	-	-	-	-	-	-	-	-	-	-	-	-	-	-	-	-	-	-	L1041	-	-	-	-	-	-	-
1291	0.328604807	0.870750747	-	-	-	-	-	-	-	-	-	-	-	-	-	-	-	-	-	-	-	-	-	-	-	-	-	-	-	-	-	-	-	-	-	-	-	-	-	-	-	T1042	-	-	-	-	-	-	-
1292			-	-	-	-	-	-	-	-	-	-	-	-	-	-	-	-	-	-	-	-	-	-	-	-	-	-	-	-	-	-	-	-	-	-	-	-	-	-	-	S1043	-	-	-	-	-	-	-
1293	0.922467275	0.983739886	-	-	-	-	-	-	-	-	-	-	G446	D609	-	-	-	-	-	-	-	-	-	-	-	-	-	-	-	-	-	-	-	-	-	-	-	-	-	-	-	P1044	-	-	-	-	-	-	-
1294	0.754742227	0.959180197	-	-	-	-	V434	L433	M421	E418	E417	V428	T447	I610	-	-	-	-	-	-	-	-	-	P448	-	-	-	-	-	-	-	-	M460	L430	E439	-	-	-	-	-	I1074	G1045	-	-	-	-	-	-	-
1295	0.267324756	0.83396748	-	-	-	-	V435	V434	V422	I419	I418	V429	R448	L611	-	-	-	-	-	-	-	-	-	T449	-	-	-	-	-	-	-	-	V461	V431	V440	-	-	-	-	-	V1075	A1046	-	-	-	-	-	-	-
1296	0.501027536	0.917277701	-	-	-	-	P436	P435	P423	G420	G419	P430	A449	E612	-	-	-	-	-	-	-	-	-	S450	-	-	-	-	-	-	-	-	P462	P432	G441	-	-	-	-	-	-	-	-	-	-	-	-	-	-
1297	0.129054476	0.755576717	-	-	-	-	N437	S436	S424	Q421	Q420	N431	S450	A613	-	-	-	-	-	-	-	-	-	D451	-	-	-	-	-	-	-	-	S463	S433	N442	-	-	-	-	-	-	-	-	-	-	-	-	-	-
1298	0.236896161	0.819538908	-	-	-	-	D438	D437	D425	H422	H421	D432	A451	A614	-	-	-	-	-	-	-	-	-	E452	-	-	-	-	-	-	-	-	D464	D434	H443	-	-	-	-	-	-	-	-	-	-	-	-	-	-
1299			-	-	-	-	P439	P438	P426	P423	P422	P433	-	-	-	-	-	-	-	-	-	-	-	L453	-	-	-	-	-	-	-	-	P465	P435	P444	-	-	-	-	-	-	-	-	-	-	-	-	-	-
1300	0.582217027	0.921457309	-	-	-	-	S440	S439	S427	S424	S423	S434	-	-	-	-	-	-	-	-	-	-	-	W454	-	-	-	-	-	-	-	-	S466	S436	T445	-	-	-	-	-	-	-	-	-	-	-	-	-	-
1301	0.925520404	0.983739886	-	-	-	-	F441	I440	I428	L425	L424	F435	-	-	-	-	-	-	-	-	-	-	-	A455	-	-	-	-	-	-	-	-	Y467	Y437	F446	-	-	-	-	-	-	-	-	-	-	-	-	-	-
1302	0.709096533	0.951238089	-	-	-	-	E442	E441	E429	E426	E425	E436	-	-	-	-	-	-	-	-	-	-	-	L456	-	-	-	-	-	-	-	-	E468	E438	E447	-	-	-	-	-	-	-	-	-	-	-	-	-	-
1303	0.090494725	0.73289326	-	-	-	-	D443	E442	E430	D427	E426	D437	-	-	-	-	-	-	-	-	-	-	-	A457	-	-	-	-	-	-	-	-	D469	D439	D448	-	-	-	-	-	-	-	-	-	-	-	-	-	-
1304	0.489431757	0.917277701	-	-	-	-	M444	M443	M431	M428	L427	M438	-	-	-	-	-	-	-	-	-	-	-	V458	-	-	-	-	-	-	-	-	M470	M440	M449	-	-	-	-	-	-	-	-	-	-	-	-	-	-
1305	0.952092121	0.985208922	-	-	-	-	R445	R444	R432	Q429	Q428	K439	-	-	-	-	-	-	-	-	-	-	-	Q459	-	-	-	-	-	-	-	-	R471	R441	Q450	-	-	-	-	-	-	-	-	-	-	-	-	-	-
1306	0.83138814	0.971611352	-	-	-	-	K446	K445	K433	E430	E429	K440	-	-	-	-	-	-	-	-	-	-	-	E460	-	-	-	-	-	-	-	-	E472	E442	V451	-	-	-	-	-	-	-	-	-	-	-	-	-	-
1307	0.788505736	0.971611352	-	-	-	-	V447	V446	V434	V431	V430	V441	-	-	-	-	-	-	-	-	-	-	-	R461	-	-	-	-	-	-	-	-	V473	I443	L452	-	-	-	-	-	-	-	-	-	-	-	-	-	-
1308	0.15893252	0.773104605	-	-	-	-	V448	V447	V435	V432	V431	V442	-	-	-	-	-	-	-	-	-	-	-	R462	-	-	-	-	-	-	-	-	V474	V444	V453	-	-	-	-	-	-	-	-	-	-	-	-	-	-
1309	0.822714907	0.971611352	-	-	-	-	-	-	-	-	-	-	-	-	-	-	-	-	-	-	-	-	-	-	-	-	-	-	-	-	-	-	-	-	-	-	-	-	-	-	-	-	-	-	-	-	-	-	-
1310			-	-	-	-	-	-	-	-	-	-	-	-	-	-	-	-	-	-	-	-	-	-	-	-	-	-	-	-	-	-	-	-	-	-	-	-	-	-	-	-	-	-	-	-	-	-	-
1311			-	-	-	-	-	-	-	-	-	-	-	-	-	-	-	-	-	-	-	-	-	-	-	-	-	-	-	-	-	-	-	-	-	-	-	-	-	-	-	-	-	-	-	-	-	-	-
1312			-	-	-	-	-	-	-	-	-	-	-	-	-	-	-	-	-	-	-	-	-	-	-	-	-	-	-	-	-	-	-	-	-	-	-	-	-	-	-	-	-	-	-	-	-	-	-
1313	0.702200656	0.951238089	-	-	-	-	-	-	-	-	-	-	-	-	-	-	-	-	-	-	-	-	-	-	-	-	-	-	-	-	-	-	-	-	-	-	-	-	-	-	-	-	-	-	-	-	-	-	-
1314			-	-	-	-	-	-	-	-	-	-	-	-	-	-	-	-	-	-	-	-	-	-	-	-	-	-	-	-	-	-	-	-	-	-	-	-	-	-	-	-	-	-	-	-	-	-	-
1315			-	-	-	-	-	-	-	-	-	-	-	-	-	-	-	-	-	-	-	-	-	-	-	-	-	-	-	-	-	-	-	-	-	-	-	-	-	-	-	-	-	-	-	-	-	-	-
1316			-	-	-	-	-	-	-	-	-	-	-	-	-	-	-	-	-	-	-	-	-	-	-	-	-	-	-	-	-	-	-	-	-	-	-	-	-	-	-	-	-	-	-	-	-	-	-
1317			-	-	-	-	-	-	-	-	-	-	-	-	-	-	-	-	-	-	-	-	-	-	-	-	-	-	-	-	-	-	-	-	-	-	-	-	-	-	-	-	-	-	-	-	-	-	-
1318			-	-	-	-	C449	C448	C436	V433	V432	C443	-	-	-	-	-	-	-	-	-	-	-	-	-	-	-	-	-	-	-	-	C475	C445	S454	-	-	-	-	-	-	-	-	-	-	-	-	-	-
1319			-	-	-	-	-	-	-	-	-	-	-	-	-	-	-	-	-	-	-	-	-	-	-	-	-	-	-	-	-	-	-	-	-	-	-	-	-	-	-	-	-	-	-	-	-	-	-
1320			-	-	-	-	-	-	-	-	-	-	-	-	-	-	-	-	-	-	-	-	-	-	-	-	-	-	-	-	-	-	-	-	-	-	-	-	-	-	-	-	-	-	-	-	-	-	-
1321	0.173390546	0.779696693	-	-	-	-	-	-	-	-	-	-	-	-	-	-	-	-	-	-	-	-	-	-	-	-	-	-	-	-	-	-	-	-	-	-	-	-	-	-	-	-	-	-	-	-	-	-	-
1322	0.769997652	0.96656805	-	-	-	-	-	-	-	-	-	-	-	-	-	-	-	-	-	-	-	-	-	-	-	-	-	-	-	-	-	-	-	-	-	-	-	-	-	-	-	-	-	-	-	-	-	-	-
1323			-	-	-	-	-	-	-	-	-	-	-	-	-	-	-	-	-	-	-	-	-	R463	-	-	-	-	-	-	-	-	-	-	-	-	-	-	-	-	-	-	-	-	-	-	-	-	-
1324	0.489547646	0.917277701	-	-	-	-	-	-	-	-	-	-	-	-	-	-	-	-	-	-	-	-	-	P464	-	-	-	-	-	-	-	-	-	-	-	-	-	-	-	-	-	-	-	-	-	-	-	-	-
1325	0.211159397	0.812978843	-	-	-	-	-	-	-	-	-	-	-	-	-	-	-	-	-	-	-	-	-	Y465	-	-	-	-	-	-	-	-	-	-	-	-	-	-	-	-	-	-	-	-	-	-	-	-	-
1326	0.991563087	0.995155707	-	-	-	-	-	-	-	-	-	-	-	-	-	-	-	-	-	-	-	-	-	I466	-	-	-	-	-	-	-	-	-	-	-	-	-	-	-	-	-	-	-	-	-	-	-	-	-
1327			-	-	-	-	-	-	-	-	-	-	-	-	-	-	-	-	-	-	-	-	-	P467	-	-	-	-	-	-	-	-	-	-	-	-	-	-	-	-	-	-	-	-	-	-	-	-	-
1328	0.752341741	0.95888955	-	-	-	-	-	-	-	-	-	-	-	-	-	-	-	-	-	-	-	-	-	S468	-	-	-	-	-	-	-	-	-	-	-	-	-	-	-	-	-	-	-	-	-	-	-	-	-
1329			-	-	-	-	-	-	-	-	-	-	-	-	-	-	-	-	-	-	-	-	-	-	-	-	-	-	-	-	-	-	-	-	-	-	-	-	-	-	-	-	-	-	-	-	-	-	-
1330			-	-	-	-	-	-	-	-	-	-	-	-	-	-	-	-	-	-	-	-	-	-	-	-	-	-	-	-	-	-	-	-	-	-	-	-	-	-	-	-	-	-	-	-	-	-	-
1331			-	-	-	-	-	-	-	-	-	-	-	-	-	-	-	-	-	-	-	-	-	-	-	-	-	-	-	-	-	-	-	-	-	-	-	-	-	-	-	-	-	-	-	-	-	-	-
1332			-	-	-	-	-	-	-	-	-	-	-	-	-	-	-	-	-	-	-	-	-	-	-	-	-	-	-	-	-	-	-	-	-	-	-	-	-	-	-	-	-	-	-	-	-	-	-
1333			-	-	-	-	-	-	-	-	-	-	-	-	-	-	-	-	-	-	-	-	-	-	-	-	-	-	-	-	-	-	-	-	-	-	-	-	-	-	-	-	-	-	-	-	-	-	-
1334			-	-	-	-	-	-	-	-	-	-	-	-	-	-	-	-	-	-	-	-	-	-	-	-	-	-	-	-	-	-	-	-	-	-	-	-	-	-	-	-	-	-	-	-	-	-	-
1335			-	-	-	-	-	-	-	-	-	-	-	-	-	-	-	-	-	-	-	-	-	-	-	-	-	-	-	-	-	-	-	-	-	-	-	-	-	-	-	-	-	-	-	-	-	-	-
1336			-	-	-	-	-	-	-	-	-	-	-	-	-	-	-	-	-	-	-	-	-	-	-	-	-	-	-	-	-	-	-	-	-	-	-	-	-	-	-	-	-	-	-	-	-	-	-
1337			-	-	-	-	-	-	-	-	-	-	-	-	-	-	-	-	-	-	-	-	-	-	-	-	-	-	-	-	-	-	-	-	-	-	-	-	-	-	-	-	-	-	-	-	-	-	-
1338			-	-	-	-	-	-	-	-	-	-	-	-	-	-	-	-	-	-	-	-	-	-	-	-	-	-	-	-	-	-	-	-	-	-	-	-	-	-	-	-	-	-	-	-	-	-	-
1339			-	-	-	-	-	-	-	-	-	-	-	-	-	-	-	-	-	-	-	-	-	-	-	-	-	-	-	-	-	-	-	-	-	-	-	-	-	-	-	-	-	-	-	-	-	-	-
1340	0.724243344	0.951238089	-	-	-	-	-	-	-	-	-	-	-	-	-	-	-	-	-	-	-	-	-	-	-	-	-	-	-	-	-	-	-	-	-	-	-	-	-	-	-	-	-	-	-	-	-	-	-
1341			-	-	-	-	-	-	-	-	-	-	-	-	-	-	-	-	-	-	-	-	-	-	-	-	-	-	-	-	-	-	-	-	-	-	-	-	-	-	-	-	-	-	-	-	-	-	-
1342			-	-	-	-	-	-	-	-	-	-	-	-	-	-	-	-	-	-	-	-	-	-	-	-	-	-	-	-	-	-	-	-	-	-	-	-	-	-	-	-	-	-	-	-	-	-	-
1343			-	-	-	-	-	-	-	-	-	-	-	-	-	-	-	-	-	-	-	-	-	-	-	-	-	-	-	-	-	-	-	-	-	-	-	-	-	-	-	-	-	-	-	-	-	-	-
1344	0.285461181	0.834434207	-	-	-	-	-	-	-	-	-	-	-	-	-	-	-	-	-	-	-	-	-	-	-	-	-	-	-	-	-	-	-	-	-	-	-	-	-	-	-	-	-	-	-	-	-	-	-
1345			-	-	-	-	-	-	-	-	-	-	-	-	-	-	-	-	-	-	-	-	-	-	-	-	-	-	-	-	-	-	-	-	-	-	-	-	-	-	-	-	-	-	-	-	-	-	-
1346	0.390074516	0.896172631	-	-	-	-	-	-	-	-	-	-	-	-	-	-	-	-	-	-	-	-	-	-	-	-	-	-	-	-	-	-	-	-	-	-	-	-	-	-	-	-	-	-	-	-	-	-	-
1347	0.358267803	0.894559348	-	-	-	-	-	-	-	-	-	-	-	-	-	-	-	-	-	-	-	-	-	-	-	-	-	-	-	-	-	-	-	-	-	-	-	-	-	-	-	-	-	-	-	-	-	-	-
1348	0.710697552	0.951238089	-	-	-	-	-	-	-	-	-	-	-	-	-	-	-	-	-	-	-	-	-	-	-	-	-	-	-	-	-	-	-	-	-	-	-	-	-	-	-	-	-	-	-	-	-	-	-
1349	0.992809732	0.995204931	-	-	-	-	-	-	-	-	-	-	-	-	-	-	-	-	-	-	-	-	-	-	-	-	-	-	-	-	-	-	-	-	-	-	-	-	-	-	-	-	-	-	-	-	-	-	-
1350	0.284213455	0.834434207	-	-	-	-	-	-	-	-	-	-	-	-	-	-	-	-	-	-	-	-	-	-	-	-	-	-	-	-	-	-	-	-	-	-	-	-	-	-	-	-	-	-	-	-	-	-	-
1351	0.412127051	0.909513944	-	-	-	-	-	-	-	-	-	-	-	-	-	-	-	-	-	-	-	-	-	-	-	-	-	-	-	-	-	-	-	-	-	-	-	-	-	-	-	-	-	-	-	-	-	-	-
1352			-	-	-	-	-	-	-	-	-	-	-	-	-	-	-	-	-	-	-	-	-	-	-	-	-	-	-	-	-	-	-	-	-	-	-	-	-	-	-	-	-	-	-	-	-	-	-
1353	0.91919254	0.983739886	-	-	-	-	-	-	-	-	-	-	-	-	-	-	-	-	-	-	-	-	-	-	-	-	-	-	-	-	-	-	-	-	-	-	-	-	-	-	-	-	-	-	-	-	-	-	-
1354	0.508745527	0.917277701	-	-	-	-	-	-	-	-	-	-	-	-	-	-	-	-	-	-	-	-	-	-	-	-	-	-	-	-	-	-	-	-	-	-	-	-	-	-	-	-	-	-	-	-	-	-	-
1355	0.721436034	0.951238089	-	-	-	-	-	-	-	-	-	-	-	-	-	-	-	-	-	-	-	-	-	-	-	-	-	-	-	-	-	-	-	-	-	-	-	-	-	-	-	-	-	-	-	-	-	-	-
1356			-	-	-	-	-	-	-	-	-	-	-	-	-	-	-	-	-	-	-	-	-	-	-	-	-	-	-	-	-	-	-	-	-	-	-	-	-	-	-	-	-	-	-	-	-	-	-
1357			-	-	-	-	-	-	-	-	-	-	-	-	-	-	-	-	-	-	-	-	-	-	-	-	-	-	-	-	-	-	-	-	-	-	-	-	-	-	-	-	-	-	-	-	-	-	-
1358			-	-	-	-	-	-	-	-	-	-	-	-	-	-	-	-	-	-	-	-	-	-	-	-	-	-	-	-	-	-	-	-	-	-	-	-	-	-	-	-	-	-	-	-	-	-	-
1359	0.557671931	0.917277701	-	-	-	-	-	-	-	-	-	-	-	-	-	-	-	-	-	-	-	-	-	-	-	-	-	-	-	-	-	-	-	-	-	-	-	-	-	-	-	-	-	-	-	-	-	-	-
1360	0.796944486	0.971611352	-	-	E472	E499	-	-	-	-	-	-	-	-	-	-	-	-	-	-	-	-	T1343	-	-	-	-	-	-	R754	E449	-	-	-	-	S626	-	-	-	A611	-	-	-	-	-	-	-	-	-
1361	0.073505472	0.700553417	-	-	-	-	-	-	-	-	-	-	S452	R615	-	-	-	-	-	-	-	-	-	-	-	-	-	-	-	-	-	-	-	-	-	-	-	-	-	-	-	-	-	-	-	-	-	-	-
1362	0.509526105	0.917277701	-	-	-	-	-	-	-	-	-	-	S453	P616	-	-	-	-	-	-	-	-	-	-	-	-	-	-	-	-	-	-	-	-	-	-	-	-	-	-	-	-	-	-	-	-	-	-	-
1363	0.727116306	0.951238089	-	-	-	-	-	-	-	-	-	-	F454	F617	-	-	-	-	-	-	-	-	-	-	-	-	-	-	-	-	-	-	-	-	-	-	-	-	-	-	-	-	-	-	-	-	-	-	-
1364	0.577146641	0.921457309	-	-	-	-	-	-	-	-	-	-	-	-	-	-	-	-	-	-	-	-	-	-	-	-	-	-	-	-	-	-	-	-	-	-	-	-	-	-	-	-	-	-	-	-	-	-	-
1365	0.137131798	0.755576717	-	-	-	-	-	-	-	-	-	-	-	-	-	-	-	-	-	-	-	-	-	-	-	L527	I341	I285	I251	-	-	-	-	-	-	-	L674	V243	V228	-	-	-	I230	I233	I231	I225	I226	I226	I226
1366	0.744963059	0.95888955	-	Q354	-	-	-	-	-	-	-	-	-	-	-	-	-	-	-	-	-	-	-	-	-	S528	S342	V286	L252	-	-	-	-	-	-	-	S675	K244	K229	-	-	-	L231	L234	K232	K226	K227	K227	K227
1367	0.358549878	0.894559348	-	-	-	-	-	-	-	-	-	-	-	-	-	-	-	-	-	-	-	-	-	-	-	-	-	-	-	-	-	-	-	-	-	-	-	-	-	-	-	-	-	-	-	-	-	-	-
1368	0.68404299	0.946980559	N273	Q355	K473	K500	V450	D449	D437	H434	H433	V444	-	-	-	-	-	-	-	-	-	-	S1344	-	-	P529	R343	K287	K253	Q755	R450	N277	V476	I446	R455	Q627	P676	R245	R230	Q612	-	-	K232	K235	E233	A227	A228	A228	A228
1369	0.570795991	0.921031977	-	L356	D474	G501	D451	Q450	Q438	K435	K434	D445	-	-	-	-	-	-	-	-	-	-	G1345	-	-	D530	V344	V288	V254	G756	G451	-	K477	K447	E456	G628	D677	G246	G231	G613	-	-	A233	A236	G234	G228	G229	G229	G229
1370	0.680952678	0.946980559	-	K357	Y475	Y502	-	-	-	-	-	-	-	-	-	-	-	-	-	-	-	-	G1346	-	-	L531	E345	D289	D255	N757	Y452	-	-	-	-	H629	L678	V247	V232	L614	-	-	E234	E237	Y235	A229	A230	A230	A230
1371	0.417865143	0.909513944	-	-	R476	R503	-	-	-	-	-	-	-	-	-	-	-	-	-	-	-	-	R1347	-	-	-	-	-	-	R758	R453	-	-	-	-	R630	-	-	-	R615	-	-	-	-	-	-	-	-	-
1372	0.420930455	0.909513944	-	L358	M477	M504	Q452	K451	K439	K436	K435	Q446	L455	L618	-	-	-	-	-	-	-	-	M1348	-	-	S532	F346	L290	V256	L759	M454	-	R478	K448	K457	L631	S679	F248	F233	L616	-	-	Y235	Y238	Y236	Y230	Y231	Y231	Y231
1373	0.26368332	0.83396748	-	P359	E478	E505	Q453	L452	F440	K437	M436	Q447	-	-	-	-	-	-	-	-	-	-	D1349	-	S245	K533	T347	K291	R257	K760	P455	-	L479	L449	Q458	Y632	K680	H249	H234	Y617	-	-	E236	E239	E237	D231	D232	D232	D232
1374	0.487668218	0.917277701	-	-	-	-	R454	R453	R441	R438	R437	T448	-	-	-	-	-	-	-	-	-	-	-	-	-	-	-	-	-	-	-	-	R480	R450	R459	-	-	-	-	-	-	-	-	-	-	-	-	-	-
1375	0.36926734	0.896172631	-	-	-	-	P455	P454	P442	P439	P438	P449	-	-	-	-	-	-	-	-	-	-	-	-	-	-	-	-	-	-	-	-	P481	P451	P460	-	-	-	-	-	-	-	-	-	-	-	-	-	-
1376	0.923480419	0.983739886	-	-	-	-	N456	N455	S443	V440	T439	T450	-	-	-	-	-	-	-	-	-	-	-	-	-	-	-	-	-	-	-	-	I482	S452	K461	-	-	-	-	-	-	-	-	-	-	-	-	-	-
1377	0.033395734	0.497325208	-	K360	R479	Q506	I457	I456	I444	L441	I440	I451	-	-	-	-	-	-	-	-	-	-	P1350	-	L246	I534	F348	F292	F258	Q761	R456	-	V483	F453	F462	R633	V681	M250	M235	R618	-	-	F237	F240	F238	F232	F233	F233	F233
1378	0.720165026	0.951238089	-	-	P480	P507	P458	P457	P445	R442	K441	P452	-	-	-	-	-	-	-	-	-	-	P1351	-	Q247	S535	P349	P293	P259	P762	P457	-	S484	P454	P463	P634	R682	P251	P236	P619	-	-	D238	D241	E239	P233	P234	P234	P234
1379	0.268229115	0.83396748	-	P361	E481	E508	N459	N458	N446	D443	D442	N453	-	-	-	-	-	-	-	-	-	-	K1352	-	P248	S536	-	-	-	A763	D458	-	N485	N455	E464	H635	S683	-	-	H620	-	-	S239	S242	S240	S234	S235	S235	S235
1380	0.104877546	0.73289326	-	-	-	-	R460	W459	Q447	Y444	H443	R454	-	-	-	-	-	-	-	-	-	-	-	-	-	-	-	-	-	-	-	-	R486	R456	A465	-	-	-	-	-	-	-	-	-	-	-	-	-	-
1381	0.818651517	0.971611352	-	-	-	-	-	-	-	-	-	-	-	-	-	-	-	-	-	-	-	-	-	-	-	-	-	-	-	-	-	-	-	-	-	-	-	-	-	-	-	-	-	-	-	-	-	-	-
1382	0.71642066	0.951238089	-	-	-	-	-	-	-	-	-	-	-	-	-	-	-	-	-	-	-	-	-	-	-	-	-	-	-	-	-	-	-	-	-	-	-	-	-	-	-	-	-	-	-	-	-	-	-
1383	0.721569909	0.951238089	-	-	-	-	-	-	-	-	-	-	-	-	-	-	-	-	-	-	-	-	-	-	-	-	-	-	-	-	-	-	-	-	-	-	-	-	-	-	-	-	-	-	-	-	-	-	-
1384	0.185463698	0.792380164	-	-	-	-	-	-	-	-	-	-	-	-	-	-	-	-	-	-	-	-	-	-	-	-	-	-	-	-	-	-	-	-	-	-	-	-	-	-	-	-	-	-	-	-	-	-	-
1385	0.248082898	0.831277775	-	Q362	-	-	-	-	-	-	-	-	-	-	-	-	-	-	-	-	-	-	-	-	-	N537	-	-	-	-	-	-	-	-	-	-	N684	-	-	-	-	-	-	-	-	-	-	-	-
1386	0.078540997	0.714071449	-	L363	G482	G509	-	-	-	-	-	-	-	-	-	-	-	-	-	-	-	-	N1353	-	V249	C538	-	-	-	D764	T459	-	-	-	-	L636	C685	-	-	L621	-	-	-	-	-	-	-	-	-
1387	0.189119229	0.792380164	-	Q364	-	-	-	-	-	-	-	-	-	-	-	-	-	-	-	-	-	-	-	-	S250	P539	-	-	-	-	-	-	-	-	-	-	P686	-	-	-	-	-	-	-	-	-	-	-	-
1388	0.615712133	0.929811381	F274	-	-	-	-	-	-	-	-	-	-	-	-	-	-	-	-	-	-	-	-	-	D251	-	-	-	-	-	-	F278	-	-	-	-	-	-	-	-	-	-	-	-	-	-	-	-	-
1389	0.514733985	0.917277701	T275	-	-	-	-	-	-	-	-	-	-	-	-	-	-	-	-	-	-	-	-	T469	Q252	-	-	-	-	-	-	T279	-	-	-	-	-	-	-	-	-	-	-	-	-	-	-	-	-
1390	0.498424831	0.917277701	I276	-	C483	C510	-	-	-	-	-	-	-	-	-	-	-	-	-	-	-	-	C1354	W470	W253	-	-	-	-	C765	C460	I280	-	-	-	A637	-	-	-	A622	-	-	-	-	-	-	-	-	-
1391	0.150933496	0.755576717	P277	-	P484	P511	-	-	-	-	-	-	-	-	-	-	-	-	-	-	-	-	P1355	R471	P254	-	-	-	-	L766	P461	P281	-	-	-	S638	-	-	-	S623	-	-	-	-	-	-	-	-	-
1392	0.791082112	0.971611352	D278	-	-	-	-	-	-	-	-	-	-	-	-	-	-	-	-	-	-	-	-	C472	-	-	-	-	-	-	-	D282	-	-	-	-	-	-	-	-	-	-	-	-	-	-	-	-	-
1393	0.95430197	0.985208922	-	-	-	-	-	-	-	-	-	-	-	-	-	-	-	-	-	-	-	-	-	-	-	-	-	-	-	-	-	-	-	-	-	-	-	-	-	-	-	-	-	-	-	-	-	-	-
1394			-	-	-	-	-	-	-	-	-	-	-	-	-	-	-	-	-	-	-	-	-	-	-	-	-	-	-	-	-	-	-	-	-	-	-	-	-	-	-	-	-	-	-	-	-	-	-
1395			-	-	-	-	-	-	-	-	-	-	-	-	-	-	-	-	-	-	-	-	-	-	-	-	-	-	-	-	-	-	-	-	-	-	-	-	-	-	-	-	-	-	-	-	-	-	-
1396			-	-	-	-	-	-	-	-	-	-	-	-	-	-	-	-	-	-	-	-	-	-	-	-	-	-	-	-	-	-	-	-	-	-	-	-	-	-	-	-	-	-	-	-	-	-	-
1397			-	-	-	-	-	-	-	-	-	-	-	-	-	-	-	-	-	-	-	-	-	-	-	-	-	-	-	-	-	-	-	-	-	-	-	-	-	-	-	-	-	-	-	-	-	-	-
1398	0.935203983	0.983739886	-	-	-	-	-	-	-	-	-	-	-	-	-	-	-	-	-	-	-	-	-	-	-	-	-	-	-	-	-	-	-	-	-	-	-	-	-	-	-	-	P240	P243	P241	P235	P236	P236	P236
1399	0.549293823	0.917277701	-	-	-	-	-	-	-	-	-	-	-	-	-	-	-	-	-	-	-	-	-	-	-	-	-	-	-	-	-	-	-	-	-	-	-	-	-	-	-	-	Y241	Y244	F242	E236	E237	E237	E237
1400	0.491104715	0.917277701	N279	-	-	-	W461	W460	W448	W445	W444	L455	-	-	-	-	-	-	-	-	-	-	-	F473	-	-	D350	A294	L260	-	-	N283	W487	W457	W466	-	-	H252	H237	-	-	-	W242	W245	W243	W237	W238	W238	W238
1401	0.855837102	0.971611352	-	-	-	-	F462	Q461	Q449	Q446	L445	A456	-	-	-	-	-	-	-	-	-	-	-	-	-	-	-	-	-	-	-	-	N488	S458	K467	-	-	-	-	-	-	-	-	-	-	-	-	-	-
1402			-	-	-	-	S463	S462	S450	K447	K446	A457	-	-	-	-	-	-	-	-	-	-	-	-	-	-	-	-	-	-	-	-	S489	S459	E468	-	-	-	-	-	-	-	-	-	-	-	-	-	-
1403	0.264871196	0.83396748	S280	L365	-	-	D464	Y463	C451	H448	H447	D458	-	-	-	-	-	-	-	-	-	-	-	A474	-	-	-	-	-	-	-	S284	D490	D460	N469	-	-	-	-	-	-	-	D243	D246	D244	D238	D239	D239	D239
1404			-	-	-	-	-	-	-	-	-	-	-	-	-	-	-	-	-	-	-	-	-	-	-	-	-	-	-	-	-	-	-	-	S470	-	-	-	-	-	-	-	-	-	-	-	-	-	-
1405	0.699805739	0.951238089	R281	T366	-	-	P465	E464	E452	A449	P448	P459	-	-	-	-	-	-	-	-	-	-	-	T475	S255	-	F351	S295	S261	-	-	R285	E491	E461	L471	-	-	F253	F238	-	-	-	D244	D247	D245	T239	T240	T240	T240
1406	0.881005467	0.976792149	Y282	L367	-	-	T466	A465	A453	G450	G449	V460	-	-	-	-	-	-	-	-	-	-	-	D476	E256	-	V352	V296	M262	-	-	Y286	C492	C462	A472	-	-	I254	I239	-	-	-	I245	I248	I246	V240	V241	V241	V241
1407	0.540056646	0.917277701	S283	S368	-	-	-	-	-	-	-	-	-	-	-	-	-	-	-	-	-	-	-	P477	A257	-	T353	P297	P263	-	-	S287	-	-	-	-	-	P255	P240	-	-	-	S246	S249	S247	T241	T242	T242	T242
1408			-	-	-	-	-	-	-	-	-	-	-	-	-	-	-	-	-	-	-	-	-	-	-	-	-	-	-	-	-	-	-	-	-	-	-	-	-	-	-	-	-	-	-	-	-	-	-
1409			-	-	-	-	L467	L466	L454	M451	L450	L461	-	-	-	-	-	-	-	-	-	-	-	-	-	-	-	-	-	-	-	-	L493	L463	V473	-	-	-	-	-	-	-	-	-	-	-	-	-	-
1410	0.003127725	0.108297464	Q284	D369	E485	P512	T468	R467	R455	A452	A451	S462	-	-	-	-	-	-	-	-	-	-	G1356	D478	Q258	K540	E354	M298	L264	D767	P462	R288	R494	R464	R474	D639	K687	P256	P241	E624	-	-	D247	D250	E248	P242	P243	P243	P243
1411	0.76351088	0.960976044	D285	R370	K486	K513	S469	V468	V456	M453	Q452	G463	-	-	-	-	-	-	-	-	-	-	P1357	G479	Q259	A541	G355	G299	G265	G768	E463	N289	A495	Q465	S475	T640	A688	D257	D242	K625	-	-	S248	S251	S249	E243	E244	E244	E244
1412	0.195019481	0.792696513	M286	W371	V487	V514	L470	M469	M457	L454	L453	L464	-	-	-	-	-	-	-	-	-	-	V1358	L480	M260	M542	A356	A300	A266	L769	L464	I290	V496	M466	L476	I641	M689	C258	C243	V626	-	-	A249	A252	A250	A244	A245	A245	A245
1413	0.310411919	0.854669176	H287	Y372	Y488	Y515	A471	G470	G458	C455	C454	A465	-	-	-	-	-	-	-	-	-	-	Y1359	R481	V261	R543	R357	Q301	R267	Y770	Y465	H291	L497	G467	K477	Y642	K690	Q259	Q244	Y627	-	-	K250	K253	K251	K245	K246	K246	K246
1414	0.162665695	0.773104605	C288	E373	E489	E516	K472	K471	R459	E456	V455	Q466	-	-	-	-	-	-	-	-	-	-	R1360	E482	D262	R544	D358	D302	D268	A771	R466	C292	K498	K468	E478	Q643	R691	S260	S245	T628	-	-	D251	D254	D252	D246	N247	D247	N247
1415			-	-	-	-	-	-	-	-	-	-	-	-	-	-	-	-	-	-	-	-	-	-	-	-	-	-	-	-	G467	-	-	-	-	-	-	-	-	-	-	-	-	-	-	-	-	-	-
1416	0.450772429	0.913558513	L289	V374	L490	L517	L473	M472	I460	T457	T456	M467	N456	-	-	-	-	-	-	-	-	-	I1361	L483	L263	L545	L359	L303	L269	L772	V468	L293	L499	L469	T479	I644	L692	L261	L246	I629	L1076	L1047	F252	F255	F253	L247	L248	L248	L248
1417	0.658834054	0.941884023	I290	M375	M491	M518	M474	M473	M461	I458	I457	M468	M457	-	-	-	-	-	-	-	-	-	M1362	L484	M264	L546	I360	I304	I270	M773	I469	I294	M500	M470	I480	M645	M693	L262	L247	M630	L1077	L1048	I253	I256	I254	I248	I249	I249	I249
1418	0.314899165	0.860793442	R291	Q376	R492	R519	K475	R474	R462	E459	E458	R469	S458	-	-	-	-	-	-	-	-	-	T1363	E485	K265	S547	S361	S305	S271	S774	A470	R295	S501	T471	E481	Y646	A694	R263	R248	Y631	L1078	F1049	R254	R257	C255	N249	N250	N250	N250
1419	0.655655157	0.941884023	Y292	F377	A493	A520	E476	E475	E463	E460	E459	E470	R459	-	-	-	-	-	-	-	-	-	Q1364	D486	R266	D548	R362	K306	R272	R775	E471	F296	E502	E472	D482	S647	E695	G264	G249	S632	E1079	Q1050	H255	N258	H256	K250	Q251	K251	Q251
1420	0.278942174	0.834434207	M293	C378	C494	C521	C477	C476	C464	C461	C460	C471	C460	-	-	-	-	-	-	-	-	-	C1365	C487	C267	C549	L363	L307	L273	C776	C472	M297	C503	C473	C483	C648	C696	M265	M250	C633	C1080	-	L256	L259	L257	M251	M252	M252	M252
1421	0.500947229	0.917277701	L294	W379	W495	W522	W478	W477	W465	W462	W461	W472	-	-	-	-	-	-	-	-	-	-	W1366	W488	W268	L550	L364	L308	L274	W777	W473	L298	W504	W474	W484	W649	L697	I266	I251	W634	K1081	-	M257	M260	L258	L252	L253	L253	L253
1422	0.618755347	0.929811381	E295	L380	Q496	K523	Y479	Y478	Y466	D463	D462	Y473	-	-	-	-	-	-	-	-	-	-	Q1367	D489	D269	K551	K365	R309	R275	E778	R474	E299	A505	A475	D485	H650	K698	E267	E252	H635	R1082	-	E258	E261	E259	T253	T254	T254	T254
1423			-	-	-	-	-	-	-	-	-	-	-	-	-	-	-	-	-	-	-	-	-	-	-	-	-	-	-	-	-	-	-	-	-	-	-	-	-	-	-	-	-	-	-	-	-	-	-
1424			-	-	-	-	-	-	-	-	-	-	-	-	-	-	-	-	-	-	-	-	-	-	-	-	-	-	-	-	-	-	-	-	-	-	-	-	-	-	-	-	-	-	-	-	-	-	-
1425	0.212258778	0.812978843	P296	-	W497	W524	Q480	A479	A467	H464	H463	P474	-	-	-	-	-	-	-	-	-	-	H1368	A490	Q270	F552	H366	H310	Y276	L779	S475	P300	H506	H476	Q486	E651	K699	V268	V253	E636	S1083	-	K259	K262	K260	I254	I255	I255	I255
1426	0.23899781	0.819538908	D297	Q381	N498	S525	N481	N480	N468	D465	D464	N475	-	-	-	-	-	-	-	-	-	-	Q1369	D491	D271	Q553	N367	N311	Q277	N780	R476	D301	N507	N477	D487	L652	K700	E269	D254	K637	R1084	-	D260	D263	D261	N255	N256	N256	N256
1427	0.43976705	0.911865297	P298	P382	P499	P526	P482	G481	G469	A466	A465	P476	-	-	-	-	-	-	-	-	-	-	P1370	P492	P272	R554	P368	P312	P278	P781	P477	P302	P508	P478	A488	P653	R701	P270	A255	A638	K1085	-	P261	P264	P262	P256	P257	P257	P257
1428	0.735068548	0.956004317	D299	E383	S500	A527	S483	A482	A470	E467	E466	S477	-	-	-	-	-	-	-	-	-	-	E1371	E493	K273	E555	S369	S313	L279	Q782	E478	E303	A509	A479	E489	E654	D702	E271	A256	D639	-	-	E262	N265	N263	S257	A258	A258	A258
1429	0.9527053	0.985208922	K300	Q384	D501	D528	A484	A483	A471	A468	A467	A478	-	-	-	-	-	-	-	-	-	-	D1372	A494	K274	E556	Q370	E314	E280	D783	E479	H304	S510	S480	A490	K655	E703	K272	R257	E640	-	-	K263	K266	E264	K258	K259	K259	K259
1430	0.001110063	0.051247895	R301	R385	R502	R529	R485	R484	R472	R469	R468	R479	-	-	-	-	-	-	-	-	-	-	R1373	R495	R275	R557	R371	R315	R281	R784	R480	R305	R511	R481	R491	R656	R704	R273	R258	R641	-	-	R264	R267	R265	R259	R260	R260	R260
1431	0.421197266	0.909513944	P302	P386	P503	P530	L486	L485	L473	L470	L469	L480	-	-	-	-	-	-	-	-	-	-	P1374	L496	P276	P558	P372	L316	L282	P785	P481	P306	L512	L482	L492	P657	P705	L274	L259	P642	-	-	F265	Y268	Y266	I260	I261	I261	I261
1432	0.544348151	0.917277701	D303	T387	S504	S531	T487	T486	T474	S471	S470	T481	-	-	-	-	-	-	-	-	-	-	N1375	T497	C277	L559	M373	P317	P283	S786	T482	D307	T513	T483	T493	T658	L706	S275	T260	T643	-	-	T266	T269	T267	T261	T262	T262	T262
1433	0.930247919	0.983739886	I304	A388	F505	F532	A488	A487	A475	A472	A471	A482	-	-	-	-	-	-	-	-	-	-	F1376	A498	F278	F560	L374	L318	L284	F787	F483	I308	A514	A484	A494	F659	F707	L276	L261	F644	-	-	C267	C270	C268	A262	A263	A263	A263
1434	0.242607186	0.819538908	Y305	E389	A506	A533	L489	L488	L476	G473	G472	L483	-	-	-	-	-	-	-	-	-	-	A1377	-	L279	P561	R375	A319	A285	T788	E484	F309	L515	L485	Q495	Q660	P708	E277	E262	K645	-	-	E268	E271	E269	A263	H264	S264	D264
1435	0.542514888	0.917277701	-	-	-	-	-	-	-	-	-	-	-	-	-	-	-	-	-	-	-	-	-	-	-	-	-	-	-	-	-	-	-	-	-	-	-	-	-	-	-	-	-	-	-	-	-	-	-
1436	0.817515934	0.971611352	-	-	-	-	-	-	-	-	-	-	-	-	-	-	-	-	-	-	-	-	-	-	-	-	-	-	-	-	-	-	-	-	-	-	-	-	-	-	-	-	-	-	-	-	-	-	-
1437	0.812433677	0.971611352	-	-	-	-	-	-	-	-	-	-	-	-	-	-	-	-	-	-	-	-	-	-	-	-	-	-	-	-	-	-	-	-	-	-	-	-	-	-	-	-	-	-	-	-	-	-	-
1438	0.866802681	0.972082359	-	-	-	-	-	-	-	-	-	-	-	-	-	-	-	-	-	-	-	-	-	-	-	-	-	-	-	-	-	-	-	-	-	-	-	-	-	-	-	-	-	-	-	-	-	-	-
1439			-	-	-	-	-	-	-	-	-	-	-	-	-	-	-	-	-	-	-	-	-	-	-	-	-	-	-	-	-	-	-	-	-	-	-	-	-	-	-	-	-	-	-	-	-	-	-
1440	0.078934494	0.714071449	-	-	-	-	R490	R489	R477	C474	C473	R484	-	-	-	-	-	-	-	-	-	-	-	-	-	-	-	-	-	-	-	-	R516	R486	C496	-	-	-	-	-	-	-	-	-	-	-	-	-	-
1441	0.881581362	0.976792149	-	-	-	-	I491	I490	I478	V475	V474	I485	-	-	-	-	-	-	-	-	-	-	-	-	-	-	-	-	-	-	-	-	I517	V487	A497	-	-	-	-	-	-	-	-	-	-	-	-	-	-
1442			-	-	-	-	K492	K491	K479	G476	E475	K486	-	-	-	-	-	-	-	-	-	-	-	-	-	-	-	-	-	-	-	-	K518	K488	E498	-	-	-	-	-	-	-	-	-	-	-	-	-	-
1443	0.609926104	0.929811381	-	-	-	-	K493	K492	K480	E477	E476	K487	-	-	-	-	-	-	-	-	-	-	-	-	-	-	-	-	-	-	-	-	K519	K489	E499	-	-	-	-	-	-	-	-	-	-	-	-	-	-
1444	0.036626555	0.497325208	-	-	-	-	T494	T493	T481	R478	R477	T488	-	-	-	-	-	-	-	-	-	-	-	-	-	-	-	-	-	-	-	-	T520	T490	R500	-	-	-	-	-	-	-	-	-	-	-	-	-	-
1445			-	-	-	-	-	-	-	-	-	-	-	-	-	-	-	-	-	-	-	-	-	-	-	-	-	-	-	-	-	-	-	-	-	-	-	-	-	-	-	-	-	-	-	-	-	-	-
1446			-	-	-	-	-	-	-	-	-	-	-	-	-	-	-	-	-	-	-	-	-	-	-	-	-	-	-	-	-	-	-	-	-	-	-	-	-	-	-	-	-	-	-	-	-	-	-
1447	0.952604415	0.985208922	-	-	-	-	-	-	-	-	-	-	-	-	-	-	-	-	-	-	-	-	-	E499	-	-	-	-	-	-	-	-	-	-	-	-	-	-	-	-	-	-	-	-	-	-	-	-	-
1448	0.343511012	0.894559348	Q306	E390	E507	E534	-	-	-	-	-	-	-	-	-	-	-	-	-	-	-	-	I1378	C500	D280	Q562	E376	Q320	Q286	E789	F485	Q310	-	-	-	Q661	Q709	Q278	H263	I646	-	-	Q269	Q272	K270	E264	E265	E265	Q265
1449	0.022070332	0.407565468	V307	V391	I508	T535	-	-	-	-	-	-	-	-	-	-	-	-	-	-	-	-	I1379	V501	I281	I563	V377	V321	I287	L790	L486	V311	-	-	-	L662	I710	I279	I264	L647	-	-	A270	A273	A271	A265	A266	A266	A266
1450	0.211008471	0.812978843	S308	H392	H509	H536	L495	L494	I482	I479	V478	L489	-	-	-	-	-	-	-	-	-	-	L1380	Q502	T282	L564	L378	S322	L288	R791	Q487	S312	L521	L491	M501	L663	L711	Q280	Q265	L648	-	-	L271	A274	L272	L266	L267	L267	L267
1451			-	-	-	-	-	-	-	-	-	-	-	-	-	-	-	-	-	-	-	-	-	-	-	-	-	-	-	-	-	-	-	-	-	-	-	-	-	-	-	-	-	-	-	-	-	-	-
1452			-	-	-	-	-	-	-	-	-	-	-	-	-	-	-	-	-	-	-	-	-	-	-	-	-	-	-	-	-	-	-	-	-	-	-	-	-	-	-	-	-	-	-	-	-	-	-
1453			-	-	-	-	-	-	-	-	-	-	-	-	-	-	-	-	-	-	-	-	-	-	-	-	-	-	-	-	-	-	-	-	-	-	-	-	-	-	-	-	-	-	-	-	-	-	-
1454			-	-	-	-	-	-	-	-	-	-	-	-	-	-	-	-	-	-	-	-	-	-	-	-	-	-	-	-	-	-	-	-	-	-	-	-	-	-	-	-	-	-	-	-	-	-	-
1455			-	-	-	-	-	-	-	-	-	-	-	-	-	-	-	-	-	-	-	-	-	-	-	-	-	-	-	-	-	-	-	-	-	-	-	-	-	-	-	-	-	-	-	-	-	-	-
1456			-	-	-	-	-	-	-	-	-	-	-	-	-	-	-	-	-	-	-	-	-	-	-	-	-	-	-	-	-	-	-	-	-	-	-	-	-	-	-	-	-	-	-	-	-	-	-
1457			-	-	-	-	-	-	-	-	-	-	-	-	-	-	-	-	-	-	-	-	-	-	-	-	-	-	-	-	-	-	-	-	-	-	-	-	-	-	-	-	-	-	-	-	-	-	-
1458			-	-	-	-	-	-	-	-	-	-	-	-	-	-	-	-	-	-	-	-	-	-	-	-	-	-	-	-	-	-	-	-	-	-	-	-	-	-	-	-	-	-	-	-	-	-	-
1459			-	-	-	-	-	-	-	-	-	-	-	-	-	-	-	-	-	-	-	-	-	-	-	-	-	-	-	-	-	-	-	-	-	-	-	-	-	-	-	-	-	-	-	-	-	-	-
1460			-	-	-	-	-	-	-	-	-	-	-	-	-	-	-	-	-	-	-	-	-	-	-	-	-	-	-	-	-	-	-	-	-	-	-	-	-	-	-	-	-	-	-	-	-	-	-
1461			-	-	-	-	-	-	-	-	-	-	-	-	-	-	-	-	-	-	-	-	-	-	-	-	-	-	-	-	-	-	-	-	-	-	-	-	-	-	-	-	-	-	-	-	-	-	-
1462	0.007035202	0.201594916	Y309	L393	Q510	Q537	T496	S495	S483	T480	S479	Q490	-	-	-	-	-	-	-	-	-	-	E1381	Q503	I283	A565	E379	A323	K289	E792	S488	Y313	A522	A492	A502	S664	A712	K281	K266	S649	-	-	Q272	R275	S273	K267	K268	K268	K268
1463	0.174516949	0.779696693	-	L394	A511	A538	K497	Q496	Q484	Q481	L480	K491	-	-	-	-	-	-	-	-	-	-	R1382	-	E284	T566	-	-	-	D793	V489	-	K523	K493	E503	S665	S713	-	-	N650	-	-	-	-	-	-	-	-	-
1464	0.221351207	0.812978843	-	L395	F512	F539	I498	L497	L485	M482	-	I492	-	-	-	-	-	-	-	-	-	-	I1383	-	T285	I567	-	-	-	L794	L490	-	M524	M494	L504	I666	I714	-	-	I651	-	-	-	-	-	-	-	-	-
1465	0.191867924	0.792380164	-	-	-	-	D499	-	-	Q483	-	-	-	-	-	-	-	-	-	-	-	-	E1384	-	D286	E568	-	-	-	E795	E491	-	V525	-	-	E667	E715	-	-	L652	-	-	-	-	-	-	-	-	-
1466	0.452522195	0.913558513	-	-	-	-	N500	-	-	R484	-	-	-	-	-	-	-	-	-	-	-	-	Y1385	-	-	-	-	-	-	N796	D492	-	-	-	-	P668	-	-	-	D653	-	-	-	-	-	-	-	-	-
1467	0.000516284	0.026814514	-	-	-	-	S501	-	-	L485	-	-	-	-	-	-	-	-	-	-	-	-	C1386	-	-	-	-	-	-	T797	F493	-	-	-	-	L669	-	-	-	V654	-	-	-	-	-	-	-	-	-
1468	0.393227073	0.897724444	-	-	-	-	L502	-	-	-	-	-	-	-	-	-	-	-	-	-	-	-	T1387	-	-	-	-	-	-	L798	Y494	-	-	-	-	R670	-	-	-	M655	-	-	-	-	-	-	-	-	-
1469	0.69348304	0.950964366	-	-	-	-	-	-	-	-	-	-	-	-	-	-	-	-	-	-	-	-	Q1388	-	-	-	-	-	-	-	-	-	-	-	-	E671	-	-	-	-	-	-	-	-	-	-	-	-	-
1470	0.490612179	0.917277701	-	-	-	-	-	-	-	-	-	-	-	-	-	-	-	-	-	-	-	-	D1389	-	-	-	-	-	-	-	-	-	-	-	-	K672	-	-	-	-	-	-	-	-	-	-	-	-	-
1471	0.973276823	0.985208922	-	-	-	-	-	-	-	-	-	-	-	-	-	-	-	-	-	-	-	-	P1390	-	-	-	-	-	-	-	-	-	-	-	-	D673	-	-	-	-	-	-	-	-	-	-	-	-	-
1472	0.85262744	0.971611352	-	-	-	-	-	-	-	-	-	-	-	-	-	-	-	-	-	-	-	-	D1391	-	-	-	-	-	-	-	-	-	-	-	-	K674	-	-	-	-	-	-	-	-	-	-	-	-	-
1473	0.385691422	0.896172631	-	-	-	-	-	-	-	-	-	-	-	-	-	-	-	-	-	-	-	-	V1392	-	-	-	-	-	-	-	-	-	-	-	-	H675	-	-	-	-	-	-	-	-	-	-	-	-	-
1474			-	-	-	-	-	-	-	-	-	-	-	-	-	-	-	-	-	-	-	-	-	-	-	-	-	-	-	-	-	-	-	-	-	-	-	-	-	-	-	-	-	-	-	-	-	-	-
1475			-	-	-	-	-	-	-	-	-	-	-	-	-	-	-	-	-	-	-	-	-	-	-	-	-	-	-	-	-	-	-	-	-	-	-	-	-	-	-	-	-	-	-	-	-	-	-
1476			-	-	-	-	-	-	-	-	-	-	-	-	-	-	-	-	-	-	-	-	-	-	-	-	-	-	-	-	-	-	-	-	-	-	-	-	-	-	-	-	-	-	-	-	-	-	-
1477			-	-	-	-	-	-	-	-	-	-	-	-	-	-	-	-	-	-	-	-	-	-	-	-	-	-	-	-	-	-	-	-	-	-	-	-	-	-	-	-	-	-	-	-	-	-	-
1478			-	-	-	-	-	-	-	-	-	-	-	-	-	-	-	-	-	-	-	-	-	-	-	-	-	-	-	-	-	-	-	-	-	-	-	-	-	-	-	-	-	-	-	-	-	-	-
1479	0.036881642	0.497325208	-	-	-	-	-	-	-	-	-	-	-	-	-	-	-	-	-	-	-	-	-	-	-	-	-	-	-	-	-	-	-	-	-	-	-	-	-	-	-	-	-	-	-	-	-	-	-
1480			-	-	-	-	-	-	-	-	-	-	-	-	-	-	-	-	-	-	-	-	-	-	-	-	-	-	-	-	-	-	-	-	-	-	-	-	-	-	-	-	-	-	-	-	-	-	-
1481			-	-	-	-	-	-	-	-	-	-	-	-	-	-	-	-	-	-	-	-	-	-	-	-	-	-	-	-	-	-	-	-	-	-	-	-	-	-	-	-	-	-	-	-	-	-	-
1482			-	-	-	-	-	-	-	-	-	-	-	-	-	-	-	-	-	-	-	-	-	-	-	-	-	-	-	-	-	-	-	-	-	-	-	-	-	-	-	-	-	-	-	-	-	-	-
1483	0.566804022	0.918576083	-	-	-	-	-	-	-	-	-	-	-	-	-	-	-	-	-	-	-	-	-	-	-	-	-	-	-	-	-	-	-	-	-	-	-	-	-	-	-	-	-	-	-	-	-	-	-
1484	0.54178202	0.917277701	-	-	-	-	-	-	-	-	-	-	-	-	-	-	-	-	-	-	-	-	-	-	-	-	-	-	-	-	-	-	-	-	-	-	-	-	-	-	-	-	-	-	-	-	-	-	-
1485			-	-	-	-	-	-	-	-	-	-	-	-	-	-	-	-	-	-	-	-	-	-	-	-	-	-	-	-	-	-	-	-	-	-	-	-	-	-	-	-	-	-	-	-	-	-	-
1486			-	-	-	-	-	-	-	-	-	-	-	-	-	-	-	-	-	-	-	-	-	-	-	-	-	-	-	-	-	-	-	-	-	-	-	-	-	-	-	-	-	-	-	-	-	-	-
1487			-	-	-	-	-	-	-	-	-	-	-	-	-	-	-	-	-	-	-	-	-	-	-	-	-	-	-	-	-	-	-	-	-	-	-	-	-	-	-	-	-	-	-	-	-	-	-
1488			-	-	-	-	-	-	-	-	-	-	-	-	-	-	-	-	-	-	-	-	-	-	-	-	-	-	-	-	-	-	-	-	-	-	-	-	-	-	-	-	-	-	-	-	-	-	-
1489			-	-	-	-	-	-	-	-	-	-	-	-	-	-	-	-	-	-	-	-	-	-	-	-	-	-	-	-	-	-	-	-	-	-	-	-	-	-	-	-	-	-	-	-	-	-	-
1490			-	-	-	-	-	-	-	-	-	-	-	-	-	-	-	-	-	-	-	-	-	-	-	-	-	-	-	-	-	-	-	-	-	-	-	-	-	-	-	-	-	-	-	-	-	-	-
1491	0.142731832	0.755576717	F310	-	-	-	-	-	-	-	-	-	-	-	-	-	-	-	-	-	-	-	-	R504	I287	L569	H380	H324	H290	-	-	F314	-	-	-	-	L716	H282	H267	-	-	-	H273	H276	H274	H268	H269	H269	H269
1492	0.091093977	0.73289326	S311	-	-	-	-	-	-	-	-	-	-	-	-	-	-	-	-	-	-	-	-	L505	L288	L570	P381	P325	P291	-	-	A315	-	-	-	-	L717	P283	I268	-	-	-	P274	P277	P275	P269	P270	P270	P270
1493	0.958406466	0.985208922	F312	-	-	-	-	-	-	-	-	-	-	-	-	-	-	-	-	-	-	-	-	A506	L289	-	W382	W326	W292	-	-	F316	-	-	-	-	-	W284	W269	-	-	-	W275	W278	W276	W270	W271	W271	W271
1494	0.58626598	0.921457309	K313	-	-	-	-	-	-	-	-	-	-	-	-	-	-	-	-	-	-	-	-	A507	-	-	I383	V327	V293	-	-	-	-	-	-	-	-	Y285	Y270	-	-	-	I276	I279	I277	I271	V272	I272	V272
1495	0.149961466	0.755576717	L314	-	-	-	-	-	-	-	-	-	-	-	-	-	-	-	-	-	-	-	-	L508	-	-	-	-	-	-	-	-	-	-	-	-	-	-	-	-	-	-	-	-	-	-	-	-	-
1496			-	-	-	-	-	-	-	-	-	-	-	-	-	-	-	-	-	-	-	-	-	-	-	-	-	-	-	-	-	-	-	-	-	-	-	-	-	-	-	-	-	-	-	-	-	-	-
1497			-	-	-	-	-	-	-	-	-	-	-	-	-	-	-	-	-	-	-	-	-	-	-	-	-	-	-	-	-	-	-	-	-	-	-	-	-	-	-	-	-	-	-	-	-	-	-
1498			-	-	-	-	-	-	-	-	-	-	-	-	-	-	-	-	-	-	-	-	-	-	-	-	-	-	-	-	-	-	-	-	-	-	-	-	-	-	-	-	-	-	-	-	-	-	-
1499			-	-	-	-	-	-	-	-	-	-	-	-	-	-	-	-	-	-	-	-	-	-	-	-	-	-	-	-	-	-	-	-	-	-	-	-	-	-	-	-	-	-	-	-	-	-	-
1500			-	-	-	-	-	-	-	-	-	-	-	-	-	-	-	-	-	-	-	-	-	-	-	-	-	-	-	-	-	-	-	-	-	-	-	-	-	-	-	-	-	-	-	-	-	-	-
1501			-	-	-	-	-	-	-	-	-	-	-	-	-	-	-	-	-	-	-	-	-	-	-	-	-	-	-	-	-	-	-	-	-	-	-	-	-	-	-	-	-	-	-	-	-	-	-
1502			-	-	-	-	-	-	-	-	-	-	-	-	-	-	-	-	-	-	-	-	-	-	-	-	-	-	-	-	-	-	-	-	-	-	-	-	-	-	-	-	-	-	-	-	-	-	-
1503			-	-	-	-	-	-	-	-	-	-	-	-	-	-	-	-	-	-	-	-	-	-	-	-	-	-	-	-	-	-	-	-	-	-	-	-	-	-	-	-	-	-	-	-	-	-	-
1504			-	-	-	-	-	-	-	-	-	-	-	-	-	-	-	-	-	-	-	-	-	-	-	-	-	-	-	-	-	-	-	-	-	-	-	-	-	-	-	-	-	-	-	-	-	-	-
1505			-	-	-	-	-	-	-	-	-	-	-	-	-	-	-	-	-	-	-	-	-	-	-	-	-	-	-	-	-	-	-	-	-	-	-	-	-	-	-	-	-	-	-	-	-	-	-
1506			-	-	-	-	-	-	-	-	-	-	-	-	-	-	-	-	-	-	-	-	-	-	-	-	-	-	-	-	-	-	-	-	-	-	-	-	-	-	-	-	-	-	-	-	-	-	-
1507			-	-	-	-	-	-	-	-	-	-	-	-	-	-	-	-	-	-	-	-	-	-	-	-	-	-	-	-	-	-	-	-	-	-	-	-	-	-	-	-	-	-	-	-	-	-	-
1508			-	-	-	-	-	-	-	-	-	-	-	-	-	-	-	-	-	-	-	-	-	-	-	-	-	-	-	-	-	-	-	-	-	-	-	-	-	-	-	-	-	-	-	-	-	-	-
1509			-	-	-	-	-	-	-	-	-	-	-	-	-	-	-	-	-	-	-	-	-	-	-	-	-	-	-	-	-	-	-	-	-	-	-	-	-	-	-	-	-	-	-	-	-	-	-
1510			-	-	-	-	-	-	-	-	-	-	-	-	-	-	-	-	-	-	-	-	-	-	-	-	-	-	-	-	-	-	-	-	-	-	-	-	-	-	-	-	-	-	-	-	-	-	-
1511			-	-	-	-	-	-	-	-	-	-	-	-	-	-	-	-	-	-	-	-	-	-	-	-	-	-	-	-	-	-	-	-	-	-	-	-	-	-	-	-	-	-	-	-	-	-	-
1512			-	-	-	-	-	-	-	-	-	-	-	-	-	-	-	-	-	-	-	-	-	-	-	-	-	-	-	-	-	-	-	-	-	-	-	-	-	-	-	-	-	-	-	-	-	-	-
1513			-	-	-	-	-	-	-	-	-	-	-	-	-	-	-	-	-	-	-	-	-	-	-	-	-	-	-	-	-	-	-	-	-	-	-	-	-	-	-	-	-	-	-	-	-	-	-
1514			-	-	-	-	-	-	-	-	-	-	-	-	-	-	-	-	-	-	-	-	-	-	-	-	-	-	-	-	-	-	-	-	-	-	-	-	-	-	-	-	-	-	-	-	-	-	-
1515			-	-	-	-	-	-	-	-	-	-	-	-	-	-	-	-	-	-	-	-	-	-	-	-	-	-	-	-	-	-	-	-	-	-	-	-	-	-	-	-	-	-	-	-	-	-	-
1516			-	-	-	-	-	-	-	-	-	-	-	-	-	-	-	-	-	-	-	-	-	-	-	-	-	-	-	-	-	-	-	-	-	-	-	-	-	-	-	-	-	-	-	-	-	-	-
1517			-	-	-	-	-	-	-	-	-	-	-	-	-	-	-	-	-	-	-	-	-	-	-	-	-	-	-	-	-	-	-	-	-	-	-	-	-	-	-	-	-	-	-	-	-	-	-
1518			-	-	-	-	-	-	-	-	-	-	-	-	-	-	-	-	-	-	-	-	-	-	-	-	-	-	-	-	-	-	-	-	-	-	-	-	-	-	-	-	-	-	-	-	-	-	-
1519			-	-	-	-	-	-	-	-	-	-	-	-	-	-	-	-	-	-	-	-	-	-	-	-	-	-	-	-	-	-	-	-	-	-	-	-	-	-	-	-	-	-	-	-	-	-	-
1520			-	-	-	-	-	-	-	-	-	-	-	-	-	-	-	-	-	-	-	-	-	-	-	-	-	-	-	-	-	-	-	-	-	-	-	-	-	-	-	-	-	-	-	-	-	-	-
1521			-	-	-	-	-	-	-	-	-	-	-	-	-	-	-	-	-	-	-	-	-	-	-	-	-	-	-	-	-	-	-	-	-	-	-	-	-	-	-	-	-	-	-	-	-	-	-
1522			-	-	-	-	-	-	-	-	-	-	-	-	-	-	-	-	-	-	-	-	-	-	-	-	-	-	-	-	-	-	-	-	-	-	-	-	-	-	-	-	-	-	-	-	-	-	-
1523			-	-	-	-	-	-	-	-	-	-	-	-	-	-	-	-	-	-	-	-	-	-	-	-	-	-	-	-	-	-	-	-	-	-	-	-	-	-	-	-	-	-	-	-	-	-	-
1524			-	-	-	-	-	-	-	-	-	-	-	-	-	-	-	-	-	-	-	-	-	-	-	-	-	-	-	-	-	-	-	-	-	-	-	-	-	-	-	-	-	-	-	-	-	-	-
1525			-	-	-	-	-	-	-	-	-	-	-	-	-	-	-	-	-	-	-	-	-	-	-	-	-	-	-	-	-	-	-	-	-	-	-	-	-	-	-	-	-	-	-	-	-	-	-
1526			-	-	-	-	-	-	-	-	-	-	-	-	-	-	-	-	-	-	-	-	-	-	-	-	-	-	-	-	-	-	-	-	-	-	-	-	-	-	-	-	-	-	-	-	-	-	-
1527			-	-	-	-	-	-	-	-	-	-	-	-	-	-	-	-	-	-	-	-	-	-	-	-	-	-	-	-	-	-	-	-	-	-	-	-	-	-	-	-	-	-	-	-	-	-	-
1528	0.739999193	0.95888955	-	-	-	-	-	-	-	-	-	-	-	-	-	-	-	-	-	-	-	-	-	-	-	-	-	-	-	-	-	-	-	-	-	-	-	-	-	-	-	-	-	-	-	-	-	-	-
1529			-	-	-	-	-	-	-	-	-	-	-	-	-	-	-	-	-	-	-	-	-	-	-	-	-	-	-	-	-	-	-	-	-	-	-	-	-	-	-	-	-	-	-	-	-	-	-
1530			-	-	-	-	-	-	-	-	-	-	-	-	-	-	-	-	-	-	-	-	-	-	-	-	-	-	-	-	-	-	-	-	-	-	-	-	-	-	-	-	-	-	-	-	-	-	-
1531			-	-	-	-	-	-	-	-	-	-	-	-	-	-	-	-	-	-	-	-	-	-	-	-	-	-	-	-	-	-	-	-	-	-	-	-	-	-	-	-	-	-	-	-	-	-	-
1532			-	-	-	-	-	-	-	-	-	-	-	-	-	-	-	-	-	-	-	-	-	-	-	-	-	-	-	-	-	-	-	-	-	-	-	-	-	-	-	-	-	-	-	-	-	-	-
1533			-	-	-	-	-	-	-	-	-	-	-	-	-	-	-	-	-	-	-	-	-	-	-	-	-	-	-	-	-	-	-	-	-	-	-	-	-	-	-	-	-	-	-	-	-	-	-
1534			-	-	-	-	-	-	-	-	-	-	-	-	-	-	-	-	-	-	-	-	-	-	-	-	-	-	-	-	-	-	-	-	-	-	-	-	-	-	-	-	-	-	-	-	-	-	-
1535			-	-	-	-	-	-	-	-	-	-	-	-	-	-	-	-	-	-	-	-	-	-	-	-	-	-	-	-	-	-	-	-	-	-	-	-	-	-	-	-	-	-	-	-	-	-	-
1536			-	-	-	-	-	-	-	-	-	-	-	-	-	-	-	-	-	-	-	-	-	-	-	-	-	-	-	-	-	-	-	-	-	-	-	-	-	-	-	-	-	-	-	-	-	-	-
1537			-	-	-	-	-	-	-	-	-	-	-	-	-	-	-	-	-	-	-	-	-	-	-	-	-	-	-	-	-	-	-	-	-	-	-	-	-	-	-	-	-	-	-	-	-	-	-
1538			-	-	-	-	-	-	-	-	-	-	-	-	-	-	-	-	-	-	-	-	-	-	-	-	-	-	-	-	-	-	-	-	-	-	-	-	-	-	-	-	-	-	-	-	-	-	-
1539			-	-	-	-	-	-	-	-	-	-	-	-	-	-	-	-	-	-	-	-	-	-	-	-	-	-	-	-	-	-	-	-	-	-	-	-	-	-	-	-	-	-	-	-	-	-	-
1540			-	-	-	-	-	-	-	-	-	-	-	-	-	-	-	-	-	-	-	-	-	-	-	-	-	-	-	-	-	-	-	-	-	-	-	-	-	-	-	-	-	-	-	-	-	-	-
1541			-	-	-	-	-	-	-	-	-	-	-	-	-	-	-	-	-	-	-	-	-	-	-	-	-	-	-	-	-	-	-	-	-	-	-	-	-	-	-	-	-	-	-	-	-	-	-
1542			-	-	-	-	-	-	-	-	-	-	-	-	-	-	-	-	-	-	-	-	-	-	-	-	-	-	-	-	-	-	-	-	-	-	-	-	-	-	-	-	-	-	-	-	-	-	-
1543			-	-	-	-	-	-	-	-	-	-	-	-	-	-	-	-	-	-	-	-	-	-	-	-	-	-	-	-	-	-	-	-	-	-	-	-	-	-	-	-	-	-	-	-	-	-	-
1544			-	-	-	-	-	-	-	-	-	-	-	-	-	-	-	-	-	-	-	-	-	-	-	-	-	-	-	-	-	-	-	-	-	-	-	-	-	-	-	-	-	-	-	-	-	-	-
1545	0.781559857	0.970816503	L315	-	-	-	-	-	-	-	-	-	-	-	-	-	-	-	-	-	-	-	-	A509	-	-	-	-	-	-	-	-	-	-	-	-	-	-	-	-	-	-	-	-	-	-	-	-	-
1546	0.81183036	0.971611352	-	-	-	-	-	-	-	-	-	-	-	-	-	-	-	-	-	-	-	-	-	H510	-	-	-	-	-	-	-	-	-	-	-	-	-	-	-	-	-	-	-	-	-	-	-	-	-
1547			-	-	-	-	-	-	-	-	-	-	-	-	-	-	-	-	-	-	-	-	-	-	-	-	-	-	-	-	-	-	-	-	-	-	-	-	-	-	-	-	-	-	-	-	-	-	-
1548			-	-	-	-	-	-	-	-	-	-	-	-	-	-	-	-	-	-	-	-	-	-	-	-	-	-	-	-	-	-	-	-	-	-	-	-	-	-	-	-	-	-	-	-	-	-	-
1549			-	-	-	-	-	-	-	-	-	-	-	-	-	-	-	-	-	-	-	-	-	-	-	-	-	-	-	-	-	-	-	-	-	-	-	-	-	-	-	-	-	-	-	-	-	-	-
1550			-	-	-	-	-	-	-	-	-	-	-	-	-	-	-	-	-	-	-	-	-	P511	-	-	-	-	-	-	-	-	-	-	-	-	-	-	-	-	-	-	-	-	-	-	-	-	-
1551	0.648228694	0.941884023	-	-	-	-	-	-	-	-	-	-	-	-	-	-	-	-	-	-	-	-	-	Q512	-	-	-	-	-	-	-	-	-	-	-	-	-	-	-	-	-	-	-	-	-	-	-	-	-
1552			-	-	-	-	-	-	-	-	-	-	-	-	-	-	-	-	-	-	-	-	-	E513	-	-	-	-	-	-	-	-	-	-	-	-	-	-	-	-	-	-	-	-	-	-	-	-	-
1553			-	-	-	-	-	-	-	-	-	-	-	-	-	-	-	-	-	-	-	-	-	S514	-	-	-	-	-	-	-	-	-	-	-	-	-	-	-	-	-	-	-	-	-	-	-	-	-
1554	0.610810404	0.929811381	-	-	-	-	-	-	-	-	-	-	-	-	-	-	-	-	-	-	-	-	-	H515	-	-	-	-	-	-	-	-	-	-	-	-	-	-	-	-	-	-	-	-	-	-	-	-	-
1555			-	-	-	-	-	-	-	-	-	-	-	-	-	-	-	-	-	-	-	-	-	-	-	-	-	-	-	-	-	-	-	-	-	-	-	-	-	-	-	-	-	-	-	-	-	-	-
1556			-	-	-	-	-	-	-	-	-	-	-	-	-	-	-	-	-	-	-	-	-	-	-	-	-	-	-	-	-	-	-	-	-	-	-	-	-	-	-	-	-	-	-	-	-	-	-
1557			-	-	-	-	-	-	-	-	-	-	-	-	-	-	-	-	-	-	-	-	-	-	-	-	-	-	-	-	-	-	-	-	-	-	-	-	-	-	-	-	-	-	-	-	-	-	-
1558			-	-	-	-	-	-	-	-	-	-	-	-	-	-	-	-	-	-	-	-	-	-	-	-	-	-	-	-	-	-	-	-	-	-	-	-	-	-	-	-	-	-	-	-	-	-	-
1559			-	-	-	-	-	-	-	-	-	-	-	-	-	-	-	-	-	-	-	-	-	-	-	-	-	-	-	-	-	-	-	-	-	-	-	-	-	-	-	-	-	-	-	-	-	-	-
1560			-	-	-	-	-	-	-	-	-	-	-	-	-	-	-	-	-	-	-	-	-	-	-	-	-	-	-	-	-	-	-	-	-	-	-	-	-	-	-	-	-	-	-	-	-	-	-
1561			-	-	-	-	-	-	-	-	-	-	-	-	-	-	-	-	-	-	-	-	-	-	-	-	-	-	-	-	-	-	-	-	-	-	-	-	-	-	-	-	-	-	-	-	-	-	-
1562			-	-	-	-	-	-	-	-	-	-	-	-	-	-	-	-	-	-	-	-	-	-	-	-	-	-	-	-	-	-	-	-	-	-	-	-	-	-	-	-	-	-	-	-	-	-	-
1563			-	-	-	-	-	-	-	-	-	-	-	-	-	-	-	-	-	-	-	-	-	-	-	-	-	-	-	-	-	-	-	-	-	-	-	-	-	-	-	-	-	-	-	-	-	-	-
1564			-	-	-	-	-	-	-	-	-	-	-	-	-	-	-	-	-	-	-	-	-	-	-	-	-	-	-	-	-	-	-	-	-	-	-	-	-	-	-	-	-	-	-	-	-	-	-
1565			-	-	-	-	-	-	-	-	-	-	-	-	-	-	-	-	-	-	-	-	-	-	-	-	-	-	-	-	-	-	-	-	-	-	-	-	-	-	-	-	-	-	-	-	-	-	-
1566			-	-	-	-	-	-	-	-	-	-	-	-	-	-	-	-	-	-	-	-	-	-	-	-	-	-	-	-	-	-	-	-	-	-	-	-	-	-	-	-	-	-	-	-	-	-	-
1567			-	-	-	-	-	-	-	-	-	-	-	-	-	-	-	-	-	-	-	-	-	-	-	-	-	-	-	-	-	-	-	-	-	-	-	-	-	-	-	-	-	-	-	-	-	-	-
1568			-	-	-	-	-	-	-	-	-	-	-	-	-	-	-	-	-	-	-	-	-	-	-	-	-	-	-	-	-	-	-	-	-	-	-	-	-	-	-	-	-	-	-	-	-	-	-
1569	0.051986799	0.600014302	-	-	-	-	-	-	-	-	-	-	-	-	-	-	-	-	-	-	-	-	-	-	-	-	-	-	-	-	-	-	-	-	-	-	-	-	-	-	-	-	-	-	-	-	-	-	-
1570			-	-	-	-	-	-	-	-	-	-	-	-	-	-	-	-	-	-	-	-	-	-	-	-	-	-	-	-	-	-	-	-	-	-	-	-	-	-	-	-	-	-	-	-	-	-	-
1571	0.844011732	0.971611352	-	-	-	-	-	-	-	-	-	-	-	-	-	-	-	-	-	-	-	-	-	-	-	-	-	-	-	-	-	-	-	-	-	-	-	-	-	-	-	-	-	-	-	-	-	-	-
1572			-	-	-	-	-	-	-	-	-	-	-	-	-	-	-	-	-	-	-	-	-	-	-	-	-	-	-	-	-	-	-	-	-	-	-	-	-	-	-	-	-	-	-	-	-	-	-
1573			-	-	-	-	-	-	-	-	-	-	-	-	-	-	-	-	-	-	-	-	-	-	-	-	-	-	-	-	-	-	-	-	-	-	-	-	-	-	-	-	-	-	-	-	-	-	-
1574			-	-	-	-	-	-	-	-	-	-	-	-	-	-	-	-	-	-	-	-	-	-	-	-	-	-	-	-	-	-	-	-	-	-	-	-	-	-	-	-	-	-	-	-	-	-	-
1575			-	-	-	-	-	-	-	-	-	-	-	-	-	-	-	-	-	-	-	-	-	-	-	-	-	-	-	-	-	-	-	-	-	-	-	-	-	-	-	-	-	-	-	-	-	-	-
1576			-	-	-	-	-	-	-	-	-	-	-	-	-	-	-	-	-	-	-	-	-	-	-	-	-	-	-	-	-	-	-	-	-	-	-	-	-	-	-	-	-	-	-	-	-	-	-
1577			-	-	-	-	-	-	-	-	-	-	-	-	-	-	-	-	-	-	-	-	-	P516	-	-	-	-	-	-	-	-	-	-	-	-	-	-	-	-	-	-	-	-	-	-	-	-	-
1578			-	-	-	-	-	-	-	-	-	-	-	-	-	-	-	-	-	-	-	-	-	F517	-	-	-	-	-	-	-	-	-	-	-	-	-	-	-	-	-	-	-	-	-	-	-	-	-
1579			-	-	-	-	-	-	-	-	-	-	-	-	-	-	-	-	-	-	-	-	-	P518	-	-	-	-	-	-	-	-	-	-	-	-	-	-	-	-	-	-	-	-	-	-	-	-	-
1580			-	-	-	-	-	-	-	-	-	-	-	-	-	-	-	-	-	-	-	-	-	-	-	-	-	-	-	-	-	-	-	-	-	-	-	-	-	-	-	-	-	-	-	-	-	-	-
1581			-	-	-	-	-	-	-	-	-	-	-	-	-	-	-	-	-	-	-	-	-	-	-	-	-	-	-	-	-	-	-	-	-	-	-	-	-	-	-	-	-	-	-	-	-	-	-
1582			-	-	-	-	-	-	-	-	-	-	-	-	-	-	-	-	-	-	-	-	-	-	-	-	-	-	-	-	-	-	-	-	-	-	-	-	-	-	-	-	-	-	-	-	-	-	-
1583			-	-	-	-	-	-	-	-	-	-	-	-	-	-	-	-	-	-	-	-	-	-	-	-	-	-	-	-	-	-	-	-	-	-	-	-	-	-	-	-	-	-	-	-	-	-	-
1584			-	-	-	-	-	-	-	-	-	-	-	-	-	-	-	-	-	-	-	-	-	-	-	-	-	-	-	-	-	-	-	-	-	-	-	-	-	-	-	-	-	-	-	-	-	-	-
1585			-	-	-	-	-	-	-	-	-	-	-	-	-	-	-	-	-	-	-	-	-	-	-	-	-	-	-	-	-	-	-	-	-	-	-	-	-	-	-	-	-	-	-	-	-	-	-
1586	0.390020837	0.896172631	-	-	-	-	-	-	-	-	-	-	-	-	-	-	-	-	-	-	-	-	-	-	-	-	-	-	-	-	-	-	-	-	-	-	-	-	-	-	-	-	-	-	-	-	-	-	-
1587	0.011312791	0.273807168	-	-	-	-	-	-	-	-	-	-	-	-	-	-	-	-	-	-	-	-	-	-	-	-	-	-	-	-	-	-	-	-	-	-	-	-	-	-	-	-	-	-	-	-	-	-	-
1588	0.520437356	0.917277701	-	-	-	-	-	-	-	-	-	-	-	-	-	-	-	-	-	-	-	-	-	-	-	-	-	-	-	-	-	-	-	-	-	-	-	-	-	-	-	-	-	-	-	-	-	-	-
1589			-	-	-	-	-	-	-	-	-	-	-	-	-	-	-	-	-	-	-	-	-	-	-	-	-	-	-	-	-	-	-	-	-	-	-	-	-	-	-	-	-	-	-	-	-	-	-
1590			-	-	-	-	-	-	-	-	-	-	-	-	-	-	-	-	-	-	-	-	-	-	-	-	-	-	-	-	-	-	-	-	-	-	-	-	-	-	-	-	-	-	-	-	-	-	-
1591			-	-	-	-	-	-	-	-	-	-	-	-	-	-	-	-	-	-	-	-	-	-	-	-	-	-	-	-	-	-	-	-	-	-	-	-	-	-	-	-	-	-	-	-	-	-	-
1592			-	-	-	-	-	-	-	-	-	-	-	-	-	-	-	-	-	-	-	-	-	-	-	-	-	-	-	-	-	-	-	-	-	-	-	-	-	-	-	-	-	-	-	-	-	-	-
1593			-	-	-	-	-	-	-	-	-	-	-	-	-	-	-	-	-	-	-	-	-	-	-	-	-	-	-	-	-	-	-	-	-	-	-	-	-	-	-	-	-	-	-	-	-	-	-
1594			-	-	-	-	-	-	-	-	-	-	-	-	-	-	-	-	-	-	-	-	-	-	-	-	-	-	-	-	-	-	-	-	-	-	-	-	-	-	-	-	-	-	-	-	-	-	-
1595			-	-	-	-	-	-	-	-	-	-	-	-	-	-	-	-	-	-	-	-	-	-	-	-	-	-	-	-	-	-	-	-	-	-	-	-	-	-	-	-	-	-	-	-	-	-	-
1596			-	-	-	-	-	-	-	-	-	-	-	-	-	-	-	-	-	-	-	-	-	-	-	-	-	-	-	-	-	-	-	-	-	-	-	-	-	-	-	-	-	-	-	-	-	-	-
1597	0.611105228	0.929811381	-	-	-	-	-	-	-	-	-	-	-	-	-	-	-	-	-	-	-	-	-	-	-	-	-	-	-	-	-	-	-	-	-	-	-	-	-	-	-	-	-	-	-	-	-	-	-
1598			-	-	-	-	-	-	-	-	-	-	-	-	-	-	-	-	-	-	-	-	-	-	-	-	-	-	-	-	-	-	-	-	-	-	-	-	-	-	-	-	-	-	-	-	-	-	-
1599			-	-	-	-	-	-	-	-	-	-	-	-	-	-	-	-	-	-	-	-	-	-	-	-	-	-	-	-	-	-	-	-	-	-	-	-	-	-	-	-	-	-	-	-	-	-	-
1600			-	-	-	-	-	-	-	-	-	-	-	-	-	-	-	-	-	-	-	-	-	-	-	-	-	-	-	-	-	-	-	-	-	-	-	-	-	-	-	-	-	-	-	-	-	-	-
1601			-	-	-	-	-	-	-	-	-	-	-	-	-	-	-	-	-	-	-	-	-	-	-	-	-	-	-	-	-	-	-	-	-	-	-	-	-	-	-	-	-	-	-	-	-	-	-
1602			-	-	-	-	-	-	-	-	-	-	-	-	-	-	-	-	-	-	-	-	-	-	-	-	-	-	-	-	-	-	-	-	-	-	-	-	-	-	-	-	-	-	-	-	-	-	-
1603	0.170011301	0.773104605	-	-	-	-	-	-	-	-	-	-	-	-	-	-	-	-	-	-	-	-	-	-	-	-	-	-	-	-	-	-	-	-	-	-	-	-	-	-	-	-	-	-	-	-	-	-	-
1604			-	-	-	-	-	-	-	-	-	-	-	-	-	-	-	-	-	-	-	-	-	-	-	-	-	-	-	-	-	-	-	-	-	-	-	-	-	-	-	-	-	-	-	-	-	-	-
1605			-	-	-	-	-	-	-	-	-	-	-	-	-	-	-	-	-	-	-	-	-	-	-	-	-	-	-	-	-	-	-	-	-	-	-	-	-	-	-	-	-	-	-	-	-	-	-
1606	0.938789298	0.983775418	-	-	-	-	-	-	-	-	-	-	-	-	-	-	-	-	-	-	-	-	-	-	-	-	-	-	-	-	-	-	-	-	-	-	-	-	-	-	-	-	-	-	-	-	-	-	-
1607			-	-	-	-	-	-	-	-	-	-	-	-	-	-	-	-	-	-	-	-	-	-	-	-	-	-	-	-	-	-	-	-	-	-	-	-	-	-	-	-	-	-	-	-	-	-	-
1608	0.106528406	0.73289326	-	-	-	-	-	-	-	-	-	-	-	-	-	-	-	-	-	-	-	-	-	-	-	-	-	-	-	-	-	-	-	-	-	-	-	-	-	-	-	-	-	-	-	-	-	-	-
1609			-	-	-	-	-	-	-	-	-	-	-	-	-	-	-	-	-	-	-	-	-	-	-	-	-	-	-	-	-	-	-	-	-	-	-	-	-	-	-	-	-	-	-	-	-	-	-
1610			-	-	-	-	-	-	-	-	-	-	-	-	-	-	-	-	-	-	-	-	-	-	-	-	-	-	-	-	-	-	-	-	-	-	-	-	-	-	-	-	-	-	-	-	-	-	-
1611	0.556507045	0.917277701	-	-	-	-	-	-	-	-	-	-	-	-	-	-	-	-	-	-	-	-	-	-	-	-	-	-	-	-	-	-	-	-	-	-	-	-	-	-	-	-	-	-	-	-	-	-	-
1612	0.228749135	0.812978843	-	-	-	-	-	-	-	-	-	-	-	-	-	-	-	-	-	-	-	-	-	-	-	-	-	-	-	-	-	-	-	-	-	-	-	-	-	-	-	-	-	-	-	-	-	-	-
1613			-	-	-	-	-	-	-	-	-	-	-	-	-	-	-	-	-	-	-	-	-	-	-	-	-	-	-	-	-	-	-	-	-	-	-	-	-	-	-	-	-	-	-	-	-	-	-
1614	0.69732237	0.951238089	-	-	-	-	-	-	-	-	-	-	-	-	-	-	-	-	-	-	-	-	-	-	-	-	-	-	-	-	-	-	-	-	-	-	-	-	-	-	-	-	-	-	-	-	-	-	-
1615			-	-	-	-	-	-	-	-	-	-	-	-	-	-	-	-	-	-	-	-	-	-	-	-	-	-	-	-	-	-	-	-	-	-	-	-	-	-	-	-	-	-	-	-	-	-	-
1616			-	-	-	-	-	-	-	-	-	-	-	-	-	-	-	-	-	-	-	-	-	-	-	-	-	-	-	-	-	-	-	-	-	-	-	-	-	-	-	-	-	-	-	-	-	-	-
1617			-	-	-	-	-	-	-	-	-	-	-	-	-	-	-	-	-	-	-	-	-	-	-	-	-	-	-	-	-	-	-	-	-	-	-	-	-	-	-	-	-	-	-	-	-	-	-
1618	0.465147081	0.915703801	-	-	-	-	-	-	-	-	-	-	-	-	-	-	-	P347	P347	A304	A305	A301	-	-	-	-	-	-	-	-	-	-	-	-	-	-	-	-	-	-	-	-	-	-	-	-	-	-	-
1619	0.6165407	0.929811381	-	-	-	-	-	-	-	-	-	-	-	-	-	-	-	-	-	T305	T306	T302	-	-	-	-	-	-	-	-	-	-	-	-	-	-	-	-	-	-	-	-	-	-	-	-	-	-	-
1620	0.257345428	0.83396748	-	-	-	-	-	-	-	-	-	-	-	-	-	-	-	-	-	M306	M307	M303	-	-	-	-	-	-	-	-	-	-	-	-	-	-	-	-	-	-	-	-	-	-	-	-	-	-	-
1621			-	-	-	-	-	-	-	-	-	-	-	-	-	-	-	-	-	-	-	-	-	-	-	-	-	-	-	-	-	-	-	-	-	-	-	-	-	-	-	-	-	-	-	-	-	-	-
1622			-	-	-	-	-	-	-	-	-	-	-	-	-	-	-	-	-	-	-	-	-	-	-	-	-	-	-	-	-	-	-	-	-	-	-	-	-	-	-	-	-	-	-	-	-	-	-
1623	0.165026593	0.773104605	-	-	-	-	-	-	-	-	-	-	-	-	-	-	-	H348	H348	K307	K308	K304	-	-	-	-	-	-	-	-	-	-	-	-	-	-	-	-	-	-	-	-	-	-	-	-	-	-	-
1624	0.591068024	0.921457309	-	-	-	-	-	-	-	-	-	-	-	-	-	-	-	A349	A349	T308	T309	T305	-	-	-	-	-	-	-	-	-	-	-	-	-	-	-	-	-	-	-	-	-	-	-	-	-	-	-
1625	0.542719855	0.917277701	-	-	-	-	-	-	-	-	-	-	-	-	-	-	-	S350	S350	F309	F310	F306	-	-	-	-	-	-	-	-	-	-	-	-	-	-	-	-	-	-	-	-	-	-	-	-	-	-	-
1626	0.118621195	0.755576717	-	-	-	-	-	-	-	-	-	-	-	-	-	-	-	V351	V351	C310	C311	C307	-	-	-	-	-	-	-	-	-	-	-	-	-	-	-	-	-	-	-	-	-	-	-	-	-	-	-
1627	0.534505475	0.917277701	-	-	-	-	-	-	-	-	-	-	-	-	-	-	-	G352	G352	G311	G312	G308	-	-	-	-	-	-	-	-	-	-	-	-	-	-	-	-	-	-	-	-	-	-	-	-	-	-	-
1628	0.987452811	0.993966914	-	-	-	-	-	-	-	-	-	-	-	-	-	-	-	T353	T353	T312	T313	T309	-	-	-	-	-	-	-	-	-	-	-	-	-	-	-	-	-	-	-	-	-	-	-	-	-	-	-
1629	0.813801533	0.971611352	-	-	-	-	-	-	-	-	-	-	-	-	-	-	-	H354	H354	P313	P314	P310	-	-	-	-	-	-	-	-	-	-	-	-	-	-	-	-	-	-	-	-	-	-	-	-	-	-	-
1630	0.083066964	0.726050709	-	-	-	-	-	-	-	-	-	-	-	-	-	-	-	G355	G355	E314	E315	E311	-	-	-	-	-	-	-	-	-	-	-	-	-	-	-	-	-	-	-	-	-	-	-	-	-	-	-
1631	0.557235545	0.917277701	-	-	-	-	-	-	-	-	-	-	-	-	-	-	-	Y356	Y356	Y315	Y316	Y312	-	-	-	-	-	-	-	-	-	-	-	-	-	-	-	-	-	-	-	-	-	-	-	-	-	-	-
1632	0.022043084	0.407565468	-	-	-	-	-	-	-	-	-	-	-	-	-	-	-	M357	M357	L316	L317	L313	-	-	-	-	-	-	-	-	-	-	-	-	-	-	-	-	-	-	-	-	-	-	-	-	-	-	-
1633	0.617878045	0.929811381	-	-	-	-	-	-	-	-	-	-	-	-	-	-	-	A358	A358	A317	A318	A314	-	-	-	-	-	-	-	-	-	-	-	-	-	-	-	-	-	-	-	-	-	-	-	-	-	-	-
1634	0.802962457	0.971611352	-	-	-	-	-	-	-	-	-	-	-	-	-	-	-	P359	P359	P318	P319	P315	-	-	-	-	-	-	-	-	-	-	-	-	-	-	-	-	-	-	-	-	-	-	-	-	-	-	-
1635	0.792169802	0.971611352	-	-	-	-	-	-	-	-	-	-	-	-	-	-	-	E360	E360	E319	E320	E316	-	-	-	-	-	-	-	-	-	-	-	-	-	-	-	-	-	-	-	-	-	-	-	-	-	-	-
1636	0.833548871	0.971611352	-	-	-	-	-	-	-	-	-	-	-	-	-	-	-	V361	V361	V320	V321	V317	-	-	-	-	-	-	-	-	-	-	-	-	-	-	-	-	-	-	-	-	-	-	-	-	-	-	-
1637	0.127203694	0.755576717	-	-	-	-	-	-	-	-	-	-	-	-	-	-	-	L362	L362	L321	L322	L318	-	-	-	-	-	-	-	-	-	-	-	-	-	-	-	-	-	-	-	-	-	-	-	-	-	-	-
1638	0.302914745	0.853295434	-	-	-	-	-	-	-	-	-	-	-	-	-	-	-	Q363	Q363	E322	E323	E319	-	-	-	-	-	-	-	-	-	-	-	-	-	-	-	-	-	-	-	-	-	-	-	-	-	-	-
1639			-	-	-	-	-	-	-	-	-	-	-	-	-	-	-	-	-	-	-	-	-	-	-	-	-	-	-	-	-	-	-	-	-	-	-	-	-	-	-	-	-	-	-	-	-	-	-
1640			-	-	-	-	-	-	-	-	-	-	-	-	-	-	-	-	-	-	-	-	-	-	-	-	-	-	-	-	-	-	-	-	-	-	-	-	-	-	-	-	-	-	-	-	-	-	-
1641			-	-	-	-	-	-	-	-	-	-	-	-	-	-	-	-	-	-	-	-	-	-	-	-	-	-	-	-	-	-	-	-	-	-	-	-	-	-	-	-	-	-	-	-	-	-	-
1642			-	-	-	-	-	-	-	-	-	-	-	-	-	-	-	-	-	-	-	-	-	-	-	-	-	-	-	-	-	-	-	-	-	-	-	-	-	-	-	-	-	-	-	-	-	-	-
1643			-	-	-	-	-	-	-	-	-	-	-	-	-	-	-	-	-	-	-	-	-	-	-	-	-	-	-	-	-	-	-	-	-	-	-	-	-	-	-	-	-	-	-	-	-	-	-
1644			-	-	-	-	-	-	-	-	-	-	-	-	-	-	-	-	-	-	-	-	-	-	-	-	-	-	-	-	-	-	-	-	-	-	-	-	-	-	-	-	-	-	-	-	-	-	-
1645			-	-	-	-	-	-	-	-	-	-	-	-	-	-	-	-	-	-	-	-	-	-	-	-	-	-	-	-	-	-	-	-	-	-	-	-	-	-	-	-	-	-	-	-	-	-	-
1646			-	-	-	-	-	-	-	-	-	-	-	-	-	-	-	-	-	-	-	-	-	-	-	-	-	-	-	-	-	-	-	-	-	-	-	-	-	-	-	-	-	-	-	-	-	-	-
1647			-	-	-	-	-	-	-	-	-	-	-	-	-	-	-	-	-	-	-	-	-	-	-	-	-	-	-	-	-	-	-	-	-	-	-	-	-	-	-	-	-	-	-	-	-	-	-
1648			-	-	-	-	-	-	-	-	-	-	-	-	-	-	-	-	-	-	-	-	-	-	-	-	-	-	-	-	-	-	-	-	-	-	-	-	-	-	-	-	-	-	-	-	-	-	-
1649	0.668502332	0.94262468	-	-	-	-	-	-	-	-	-	-	-	-	-	-	-	K364	K364	-	-	-	-	-	-	-	-	-	-	-	-	-	-	-	-	-	-	-	-	-	-	-	-	-	-	-	-	-	-
1650	0.22892545	0.812978843	-	-	-	-	-	-	-	-	-	-	-	-	-	-	-	G365	G365	D323	D324	D320	-	-	-	-	-	-	-	-	-	-	-	-	-	-	-	-	-	-	-	-	-	-	-	-	-	-	-
1651	0.558009735	0.917277701	-	-	-	-	-	-	-	-	-	-	-	-	-	-	-	V366	T366	N324	N325	N321	-	-	-	-	-	-	-	-	-	-	-	-	-	-	-	-	-	-	-	-	-	-	-	-	-	-	-
1652	0.557958507	0.917277701	-	-	-	-	-	-	-	-	-	-	-	-	-	-	-	A367	A367	D325	D326	D322	-	-	-	-	-	-	-	-	-	-	-	-	-	-	-	-	-	-	-	-	-	-	-	-	-	-	-
1653	0.1310157	0.755576717	-	-	-	-	-	-	-	-	-	-	-	-	-	-	-	-	-	-	-	-	-	-	-	-	-	-	-	-	-	-	-	-	-	-	-	-	-	-	-	-	-	-	-	-	-	-	-
1654			-	-	-	-	-	-	-	-	-	-	-	-	-	-	-	-	-	-	-	-	-	-	-	-	-	-	-	-	-	-	-	-	-	-	-	-	-	-	-	-	-	-	-	-	-	-	-
1655			-	-	-	-	-	-	-	-	-	-	-	-	-	-	-	-	-	-	-	-	-	-	-	-	-	-	-	-	-	-	-	-	-	-	-	-	-	-	-	-	-	-	-	-	-	-	-
1656			-	-	-	-	-	-	-	-	-	-	-	-	-	-	-	-	-	-	-	-	-	-	-	-	-	-	-	-	-	-	-	-	-	-	-	-	-	-	-	-	-	-	-	-	-	-	-
1657			-	-	-	-	-	-	-	-	-	-	-	-	-	-	-	-	-	-	-	-	-	-	-	-	-	-	-	-	-	-	-	-	-	-	-	-	-	-	-	-	-	-	-	-	-	-	-
1658	0.641963901	0.941884023	-	-	-	-	-	-	-	-	-	-	-	-	-	-	-	-	-	-	-	-	-	-	-	-	-	-	-	-	-	-	-	-	-	-	-	-	-	-	-	-	-	-	-	-	-	-	-
1659			-	-	-	-	-	-	-	-	-	-	-	-	-	-	-	-	-	-	-	-	-	-	-	-	-	-	-	-	-	-	-	-	-	-	-	-	-	-	-	-	-	-	-	-	-	-	-
1660	0.533747542	0.917277701	-	-	-	-	-	-	-	-	-	-	-	-	-	-	-	Y368	Y368	Y326	Y327	Y323	-	-	-	-	-	-	-	-	-	-	-	-	-	-	-	-	-	-	-	-	-	-	-	-	-	-	-
1661	0.470818848	0.915703801	-	-	-	-	-	-	-	-	-	-	-	-	-	-	-	D369	D369	G327	G328	G324	-	-	-	-	-	-	-	-	-	-	-	-	-	-	-	-	-	-	-	-	-	-	-	-	-	-	-
1662	0.805661651	0.971611352	-	-	-	-	-	-	-	-	-	-	-	-	-	-	-	S370	S370	R328	R329	R325	-	-	-	-	-	-	-	-	-	-	-	-	-	-	-	-	-	-	-	-	-	-	-	-	-	-	-
1663	0.644667172	0.941884023	-	-	-	-	-	-	-	-	-	-	-	-	-	-	-	S371	S371	A329	A330	A326	-	-	-	-	-	-	-	-	-	-	-	-	-	-	-	-	-	-	-	-	-	-	-	-	-	-	-
1664	0.480380553	0.917277701	-	-	-	-	-	-	-	-	-	-	-	-	-	-	-	A372	A372	V330	V331	V327	-	-	-	-	-	-	-	-	-	-	-	-	-	-	-	-	-	-	-	-	-	-	-	-	-	-	-
1665	0.146647137	0.755576717	-	-	-	-	-	-	-	-	-	-	-	-	-	-	-	D373	D373	D331	D332	D328	-	-	-	-	-	-	-	-	-	-	-	-	-	-	-	-	-	-	-	-	-	-	-	-	-	-	-
1666	0.11507772	0.747106138	-	-	-	-	-	-	-	-	-	-	-	-	-	-	-	W374	W374	W332	W333	W329	-	-	-	-	-	-	-	-	-	-	-	-	-	-	-	-	-	-	-	-	-	-	-	-	-	-	-
1667	0.034260502	0.497325208	-	-	-	-	-	-	-	-	-	-	-	-	-	-	-	F375	F375	W333	W334	W330	-	-	-	-	-	-	-	-	-	-	-	-	-	-	-	-	-	-	-	-	-	-	-	-	-	-	-
1668	0.660611576	0.941884023	-	-	-	-	-	-	-	-	-	-	-	-	-	-	-	S376	S376	G334	G335	G331	-	-	-	-	-	-	-	-	-	-	-	-	-	-	-	-	-	-	-	-	-	-	-	-	-	-	-
1669	0.96818991	0.985208922	-	-	-	-	-	-	-	-	-	-	-	-	-	-	-	L377	L377	L335	L336	L332	-	-	-	-	-	-	-	-	-	-	-	-	-	-	-	-	-	-	-	-	-	-	-	-	-	-	-
1670	0.681707497	0.946980559	-	-	-	-	-	-	-	-	-	-	-	-	-	-	-	G378	G378	G336	G337	G333	-	-	-	-	-	-	-	-	-	-	-	-	-	-	-	-	-	-	-	-	-	-	-	-	-	-	-
1671	0.34262565	0.894559348	-	-	-	-	-	-	-	-	-	-	-	-	-	-	-	C379	C379	V337	V338	V334	-	-	-	-	-	-	-	-	-	-	-	-	-	-	-	-	-	-	-	-	-	-	-	-	-	-	-
1672			-	-	-	-	-	-	-	-	-	-	-	-	-	-	-	-	-	-	-	-	-	-	-	-	-	-	-	-	-	-	-	-	-	-	-	-	-	-	-	-	-	-	-	-	-	-	-
1673			-	-	-	-	-	-	-	-	-	-	-	-	-	-	-	-	-	-	-	-	-	-	-	-	-	-	-	-	-	-	-	-	-	-	-	-	-	-	-	-	-	-	-	-	-	-	-
1674	0.054806063	0.607251176	-	-	-	-	-	-	-	-	-	-	-	-	-	-	-	M380	M380	V338	V339	V335	-	-	-	-	-	-	-	-	-	-	-	-	-	-	-	-	-	-	-	-	-	-	-	-	-	-	-
1675	0.486902117	0.917277701	-	-	-	-	-	-	-	-	-	-	-	-	-	-	-	L381	L381	M339	M340	M336	-	-	-	-	-	-	-	-	-	-	-	-	-	-	-	-	-	-	-	-	-	-	-	-	-	-	-
1676	0.915115018	0.983739886	-	-	-	-	-	-	-	-	-	-	-	-	-	-	-	F382	F382	Y340	Y341	Y337	-	-	-	-	-	-	-	-	-	-	-	-	-	-	-	-	-	-	-	-	-	-	-	-	-	-	-
1677	0.532373251	0.917277701	-	-	-	-	-	-	-	-	-	-	-	-	-	-	-	K383	K383	E341	E342	E338	-	-	-	-	-	-	-	-	-	-	-	-	-	-	-	-	-	-	-	-	-	-	-	-	-	-	-
1678	0.633983916	0.941884023	-	-	-	-	-	-	-	-	-	-	-	-	-	-	-	L384	L384	M342	M343	M339	-	-	-	-	-	-	-	-	-	-	-	-	-	-	-	-	-	-	-	-	-	-	-	-	-	-	-
1679	0.453045214	0.913558513	-	-	-	-	-	-	-	-	-	-	-	-	-	-	-	L385	L385	M343	M344	M340	-	-	-	-	-	-	-	-	-	-	-	-	-	-	-	-	-	-	-	-	-	-	-	-	-	-	-
1680	0.508234164	0.917277701	-	-	-	-	-	-	-	-	-	-	-	-	-	-	-	R386	R386	C344	C345	C341	-	-	-	-	-	-	-	-	-	-	-	-	-	-	-	-	-	-	-	-	-	-	-	-	-	-	-
1681	0.964594423	0.985208922	-	-	-	-	-	-	-	-	-	-	-	-	-	-	-	G387	G387	G345	G346	G342	-	-	-	-	-	-	-	-	-	-	-	-	-	-	-	-	-	-	-	-	-	-	-	-	-	-	-
1682	0.541529137	0.917277701	-	-	-	-	-	-	-	-	-	-	-	-	-	-	-	H388	H388	R346	R347	R343	-	-	-	-	-	-	-	-	-	-	-	-	-	-	-	-	-	-	-	-	-	-	-	-	-	-	-
1683	0.000515025	0.026814514	-	-	-	-	-	-	-	-	-	-	-	-	-	-	-	S389	S389	L347	L348	L344	-	-	-	-	-	-	-	-	-	-	-	-	-	-	-	-	-	-	-	-	-	-	-	-	-	-	-
1684	0.998066267	0.998066267	-	-	-	-	-	-	-	-	-	-	-	-	-	-	-	P390	P390	P348	P349	P345	-	-	-	-	-	-	-	-	-	-	-	-	-	-	-	-	-	-	-	-	-	-	-	-	-	-	-
1685	0.756739947	0.959180197	-	-	-	-	-	-	-	-	-	-	-	-	-	-	-	F391	F391	F349	F350	F346	-	-	-	-	-	-	-	-	-	-	-	-	-	-	-	-	-	-	-	-	-	-	-	-	-	-	-
1686	0.859109812	0.971611352	-	-	-	-	-	-	-	-	-	-	-	-	-	-	-	R392	R392	Y350	Y351	Y347	-	-	-	-	-	-	-	-	-	-	-	-	-	-	-	-	-	-	-	-	-	-	-	-	-	-	-
1687	0.96268066	0.985208922	-	-	-	-	-	-	-	-	-	-	-	-	-	-	-	Q393	Q393	N351	N352	N348	-	-	-	-	-	-	-	-	-	-	-	-	-	-	-	-	-	-	-	-	-	-	-	-	-	-	-
1688			-	-	-	-	-	-	-	-	-	-	-	-	-	-	-	H394	H394	-	-	-	-	-	-	-	-	-	-	-	-	-	-	-	-	-	-	-	-	-	-	-	-	-	-	-	-	-	-
1689	0.931678328	0.983739886	-	-	-	-	-	-	-	-	-	-	-	-	-	-	-	K395	K395	-	-	-	-	-	-	-	-	-	-	-	-	-	-	-	-	-	-	-	-	-	-	-	-	-	-	-	-	-	-
1690	0.27137088	0.83396748	-	-	-	-	-	-	-	-	-	-	-	-	-	-	-	T396	T396	-	-	-	-	-	-	-	-	-	-	-	-	-	-	-	-	-	-	-	-	-	-	-	-	-	-	-	-	-	-
1691			-	-	-	-	-	-	-	-	-	-	-	-	-	-	-	-	-	-	-	-	-	-	-	-	-	-	-	-	-	-	-	-	-	-	-	-	-	-	-	-	-	-	-	-	-	-	-
1692			-	-	-	-	-	-	-	-	-	-	-	-	-	-	-	-	-	-	-	-	-	-	-	-	-	-	-	-	-	-	-	-	-	-	-	-	-	-	-	-	-	-	-	-	-	-	-
1693			-	-	-	-	-	-	-	-	-	-	-	-	-	-	-	-	-	-	-	-	-	-	-	-	-	-	-	-	-	-	-	-	-	-	-	-	-	-	-	-	-	-	-	-	-	-	-
1694			-	-	-	-	-	-	-	-	-	-	-	-	-	-	-	-	-	-	-	-	-	-	-	-	-	-	-	-	-	-	-	-	-	-	-	-	-	-	-	-	-	-	-	-	-	-	-
1695			-	-	-	-	-	-	-	-	-	-	-	-	-	-	-	-	-	-	-	-	-	-	-	-	-	-	-	-	-	-	-	-	-	-	-	-	-	-	-	-	-	-	-	-	-	-	-
1696			-	-	-	-	-	-	-	-	-	-	-	-	-	-	-	K397	K397	-	-	-	-	-	-	-	-	-	-	-	-	-	-	-	-	-	-	-	-	-	-	-	-	-	-	-	-	-	-
1697	0.41029463	0.909212901	-	-	-	-	-	-	-	-	-	-	-	-	-	-	-	D398	D398	Q352	Q353	Q349	-	-	-	-	-	-	-	-	-	-	-	-	-	-	-	-	-	-	-	-	-	-	-	-	-	-	-
1698	0.536091337	0.917277701	-	-	-	-	-	-	-	-	-	-	-	-	-	-	-	K399	K399	D353	D354	D350	-	-	-	-	-	-	-	-	-	-	-	-	-	-	-	-	-	-	-	-	-	-	-	-	-	-	-
1699	0.725959369	0.951238089	-	-	-	-	-	-	-	-	-	-	-	-	-	-	-	-	-	H354	H355	H351	-	-	-	-	-	-	-	-	-	-	-	-	-	-	-	-	-	-	-	-	-	-	-	-	-	-	-
1700	0.431225625	0.909513944	-	-	-	-	-	-	-	-	-	-	-	-	-	-	-	H400	H400	E355	E356	E352	-	-	-	-	-	-	-	-	-	-	-	-	-	-	-	-	-	-	-	-	-	-	-	-	-	-	-
1701	0.528506134	0.917277701	-	-	-	-	-	-	-	-	-	-	-	-	-	-	-	E401	E401	K356	R357	K353	-	-	-	-	-	-	-	-	-	-	-	-	-	-	-	-	-	-	-	-	-	-	-	-	-	-	-
1702	0.667612313	0.94262468	-	-	-	-	-	-	-	-	-	-	-	-	-	-	-	I402	I402	L357	L358	L354	-	-	-	-	-	-	-	-	-	-	-	-	-	-	-	-	-	-	-	-	-	-	-	-	-	-	-
1703	0.689555374	0.947141349	-	-	-	-	-	-	-	-	-	-	-	-	-	-	-	D403	D403	F358	F359	F355	-	-	-	-	-	-	-	-	-	-	-	-	-	-	-	-	-	-	-	-	-	-	-	-	-	-	-
1704	0.689132954	0.947141349	-	-	-	-	-	-	-	-	-	-	-	-	-	-	-	R404	R404	E359	E360	E356	-	-	-	-	-	-	-	-	-	-	-	-	-	-	-	-	-	-	-	-	-	-	-	-	-	-	-
1705	0.16241243	0.773104605	-	-	-	-	-	-	-	-	-	-	-	-	-	-	-	M405	M405	L360	L361	L357	-	-	-	-	-	-	-	-	-	-	-	-	-	-	-	-	-	-	-	-	-	-	-	-	-	-	-
1706	0.84341026	0.971611352	-	-	-	-	-	-	-	-	-	-	-	-	-	-	-	T406	T406	I361	I362	I358	-	-	-	-	-	-	-	-	-	-	-	-	-	-	-	-	-	-	-	-	-	-	-	-	-	-	-
1707	0.8264516	0.971611352	-	-	-	-	-	-	-	-	-	-	-	-	-	-	-	L407	L407	L362	L363	L359	-	-	-	-	-	-	-	-	-	-	-	-	-	-	-	-	-	-	-	-	-	-	-	-	-	-	-
1708	0.682907411	0.946980559	-	-	-	-	-	-	-	-	-	-	-	-	-	-	-	T408	T408	M363	M364	M360	-	-	-	-	-	-	-	-	-	-	-	-	-	-	-	-	-	-	-	-	-	-	-	-	-	-	-
1709	0.884850313	0.977806662	-	-	-	-	-	-	-	-	-	-	-	-	-	-	-	M409	V409	E364	E365	E361	-	-	-	-	-	-	-	-	-	-	-	-	-	-	-	-	-	-	-	-	-	-	-	-	-	-	-
1710	0.280526711	0.834434207	-	-	-	-	-	-	-	-	-	-	-	-	-	-	-	-	-	-	-	-	-	-	-	-	-	-	-	-	-	-	-	-	-	-	-	-	-	-	-	-	-	-	-	-	-	-	-
1711	0.20432216	0.809984937	-	-	-	-	-	-	-	-	-	-	-	-	-	-	-	-	-	-	-	-	-	-	-	-	-	-	-	-	-	-	-	-	-	-	-	-	-	-	-	-	-	-	-	-	-	-	-
1712	0.825133655	0.971611352	-	-	-	-	-	-	-	-	-	-	-	-	-	-	-	A410	N410	E365	E366	D362	-	-	-	-	-	-	-	-	-	-	-	-	-	-	-	-	-	-	-	-	-	-	-	-	-	-	-
1713	0.710679407	0.951238089	-	-	-	-	-	-	-	-	-	-	-	-	-	-	-	V411	V411	I366	I367	I363	-	-	-	-	-	-	-	-	-	-	-	-	-	-	-	-	-	-	-	-	-	-	-	-	-	-	-
1714	0.088089135	0.73289326	-	-	-	-	-	-	-	-	-	-	-	-	-	-	-	E412	E412	R367	R368	K364	-	-	-	-	-	-	-	-	-	-	-	-	-	-	-	-	-	-	-	-	-	-	-	-	-	-	-
1715	0.555257787	0.917277701	-	-	-	-	-	-	-	-	-	-	-	-	-	-	-	L413	L413	F368	F369	F365	-	-	-	-	-	-	-	-	-	-	-	-	-	-	-	-	-	-	-	-	-	-	-	-	-	-	-
1716	0.441118953	0.911865297	-	-	-	-	-	-	-	-	-	-	-	-	-	-	-	P414	P414	P369	P370	P366	-	-	-	-	-	-	-	-	-	-	-	-	-	-	-	-	-	-	-	-	-	-	-	-	-	-	-
1717	0.914456086	0.983739886	-	-	-	-	-	-	-	-	-	-	-	-	-	-	-	-	-	-	-	-	-	-	-	-	-	-	-	-	-	-	-	-	-	-	-	-	-	-	-	-	-	-	-	-	-	-	-
1718			-	-	-	-	-	-	-	-	-	-	-	-	-	-	-	-	-	-	-	-	-	-	-	-	-	-	-	-	-	-	-	-	-	-	-	-	-	-	-	-	-	-	-	-	-	-	-
1719			-	-	-	-	-	-	-	-	-	-	-	-	-	-	-	-	-	-	-	-	-	-	-	-	-	-	-	-	-	-	-	-	-	-	-	-	-	-	-	-	-	-	-	-	-	-	-
1720	0.559402192	0.917277701	-	-	-	-	-	-	-	-	-	-	-	-	-	-	-	D415	D415	R370	R371	R367	-	-	-	-	-	-	-	-	-	-	-	-	-	-	-	-	-	-	-	-	-	-	-	-	-	-	-
1721	0.706394085	0.951238089	-	-	-	-	-	-	-	-	-	-	-	-	-	-	-	S416	T416	T371	T372	T368	-	-	-	-	-	-	-	-	-	-	-	-	-	-	-	-	-	-	-	-	-	-	-	-	-	-	-
1722			-	-	-	-	-	-	-	-	-	-	-	-	-	-	-	-	-	-	-	-	-	-	-	-	-	-	-	-	-	-	-	-	-	-	-	-	-	-	-	-	-	-	-	-	-	-	-
1723	0.323213683	0.869136393	-	-	-	-	-	-	-	-	-	-	-	-	-	-	-	F417	F417	L372	L373	L369	-	-	-	-	-	-	-	-	-	-	-	-	-	-	-	-	-	-	-	-	-	-	-	-	-	-	-
1724	0.404636591	0.909212901	-	-	-	-	-	-	-	-	-	-	-	-	-	-	-	S418	S418	G373	S374	S370	-	-	-	-	-	-	-	-	-	-	-	-	-	-	-	-	-	-	-	-	-	-	-	-	-	-	-
1725	0.113958958	0.745668459	-	-	-	-	-	-	-	-	-	-	-	-	-	-	-	P419	P419	P374	P375	S371	-	-	-	-	-	-	-	-	-	-	-	-	-	-	-	-	-	-	-	-	-	-	-	-	-	-	-
1726	0.660478316	0.941884023	-	-	-	-	-	-	-	-	-	-	-	-	-	-	-	E420	E420	E375	E376	D372	-	-	-	-	-	-	-	-	-	-	-	-	-	-	-	-	-	-	-	-	-	-	-	-	-	-	-
1727	0.686234136	0.946980559	-	-	-	-	-	-	-	-	-	-	-	-	-	-	-	L421	L421	A376	A377	A373	-	-	-	-	-	-	-	-	-	-	-	-	-	-	-	-	-	-	-	-	-	-	-	-	-	-	-
1728	0.544046594	0.917277701	-	-	-	-	-	-	-	-	-	-	-	-	-	-	-	R422	K422	K377	K378	K374	-	-	-	-	-	-	-	-	-	-	-	-	-	-	-	-	-	-	-	-	-	-	-	-	-	-	-
1729	0.273618935	0.83396748	-	-	-	-	-	-	-	-	-	-	-	-	-	-	-	S423	S423	S378	S379	S375	-	-	-	-	-	-	-	-	-	-	-	-	-	-	-	-	-	-	-	-	-	-	-	-	-	-	-
1730	0.495589909	0.917277701	-	-	-	-	-	-	-	-	-	-	-	-	-	-	-	L424	L424	L379	L380	L376	-	-	-	-	-	-	-	-	-	-	-	-	-	-	-	-	-	-	-	-	-	-	-	-	-	-	-
1731	0.196992874	0.792696513	-	-	-	-	-	-	-	-	-	-	-	-	-	-	-	L425	L425	L380	L381	L377	-	-	-	-	-	-	-	-	-	-	-	-	-	-	-	-	-	-	-	-	-	-	-	-	-	-	-
1732	0.148856002	0.755576717	-	-	-	-	-	-	-	-	-	-	-	-	-	-	-	E426	E426	S381	A382	S378	-	-	-	-	-	-	-	-	-	-	-	-	-	-	-	-	-	-	-	-	-	-	-	-	-	-	-
1733			-	-	-	-	-	-	-	-	-	-	-	-	-	-	-	-	-	-	-	-	-	-	-	-	-	-	-	-	-	-	-	-	-	-	-	-	-	-	-	-	-	-	-	-	-	-	-
1734			-	-	-	-	-	-	-	-	-	-	-	-	-	-	-	-	-	-	-	-	-	-	-	-	-	-	-	-	-	-	-	-	-	-	-	-	-	-	-	-	-	-	-	-	-	-	-
1735	0.69915774	0.951238089	-	-	-	-	-	-	-	-	-	-	-	-	-	-	-	G427	G427	G382	G383	G379	-	-	-	-	-	-	-	-	-	-	-	-	-	-	-	-	-	-	-	-	-	-	-	-	-	-	-
1736	0.811897231	0.971611352	-	-	-	-	-	-	-	-	-	-	-	-	-	-	-	L428	L428	L383	L384	L380	-	-	-	-	-	-	-	-	-	-	-	-	-	-	-	-	-	-	-	-	-	-	-	-	-	-	-
1737	0.444840733	0.912747282	-	-	-	-	-	-	-	-	-	-	-	-	-	-	-	L429	L429	L384	L385	L381	-	-	-	-	-	-	-	-	-	-	-	-	-	-	-	-	-	-	-	-	-	-	-	-	-	-	-
1738	0.960359332	0.985208922	-	-	-	-	-	-	-	-	-	-	-	-	-	-	-	Q430	Q430	K385	K386	I382	-	-	-	-	-	-	-	-	-	-	-	-	-	-	-	-	-	-	-	-	-	-	-	-	-	-	-
1739	0.425262272	0.909513944	-	-	-	-	-	-	-	-	-	-	-	-	-	-	-	R431	R431	K386	K387	K383	-	-	-	-	-	-	-	-	-	-	-	-	-	-	-	-	-	-	-	-	-	-	-	-	-	-	-
1740	0.857912187	0.971611352	-	-	-	-	-	-	-	-	-	-	-	-	-	-	-	D432	D432	D387	D388	D384	-	-	-	-	-	-	-	-	-	-	-	-	-	-	-	-	-	-	-	-	-	-	-	-	-	-	-
1741	0.908877574	0.983128517	-	-	-	-	-	-	-	-	-	-	-	-	-	-	-	V433	V433	P388	P389	P385	-	-	-	-	-	-	-	-	-	-	-	-	-	-	-	-	-	-	-	-	-	-	-	-	-	-	-
1742	0.74947472	0.95888955	-	-	-	-	-	-	-	-	-	-	-	-	-	-	-	N434	S434	K389	K390	N386	-	-	-	-	-	-	-	-	-	-	-	-	-	-	-	-	-	-	-	-	-	-	-	-	-	-	-
1743	0.574295713	0.921457309	-	-	-	-	-	-	-	-	-	-	-	-	-	-	-	R435	K435	Q390	Q391	K387	-	-	-	-	-	-	-	-	-	-	-	-	-	-	-	-	-	-	-	-	-	-	-	-	-	-	-
1744	0.860536649	0.971611352	-	-	-	-	-	-	-	-	-	-	-	-	-	-	-	R436	R436	R391	R392	R388	-	-	-	-	-	-	-	-	-	-	-	-	-	-	-	-	-	-	-	-	-	-	-	-	-	-	-
1745	0.332036161	0.873171044	-	-	-	-	-	-	-	-	-	-	-	-	-	-	-	L437	L437	L392	L393	L389	-	-	-	-	-	-	-	-	-	-	-	-	-	-	-	-	-	-	-	-	-	-	-	-	-	-	-
1746	0.149527935	0.755576717	-	-	-	-	-	-	-	-	-	-	-	-	-	-	-	G438	G438	G393	G394	G390	-	-	-	-	-	-	-	-	-	-	-	-	-	-	-	-	-	-	-	-	-	-	-	-	-	-	-
1747	0.645635843	0.941884023	-	-	-	-	-	-	-	-	-	-	-	-	-	-	-	C439	C439	G394	G395	G391	-	-	-	-	-	-	-	-	-	-	-	-	-	-	-	-	-	-	-	-	-	-	-	-	-	-	-
1748	0.800044503	0.971611352	-	-	-	-	-	-	-	-	-	-	-	-	-	-	-	L440	H440	G395	G396	G392	-	-	-	-	-	-	-	-	-	-	-	-	-	-	-	-	-	-	-	-	-	-	-	-	-	-	-
1749			-	-	-	-	-	-	-	-	-	-	-	-	-	-	-	-	-	-	-	-	-	-	-	-	-	-	-	-	-	-	-	-	-	-	-	-	-	-	-	-	-	-	-	-	-	-	-
1750			-	-	-	-	-	-	-	-	-	-	-	-	-	-	-	-	-	-	-	-	-	-	-	-	-	-	-	-	-	-	-	-	-	-	-	-	-	-	-	-	-	-	-	-	-	-	-
1751	0.511132669	0.917277701	-	-	-	-	-	-	-	-	-	-	-	-	-	-	-	G441	G441	S396	P397	P393	-	-	-	-	-	-	-	-	-	-	-	-	-	-	-	-	-	-	-	-	-	-	-	-	-	-	-
1752	0.684982258	0.946980559	-	-	-	-	-	-	-	-	-	-	-	-	-	-	-	R442	G442	E397	S398	D394	-	-	-	-	-	-	-	-	-	-	-	-	-	-	-	-	-	-	-	-	-	-	-	-	-	-	-
1753	0.399388711	0.906808794	-	-	-	-	-	-	-	-	-	-	-	-	-	-	-	G443	G443	D398	D399	D395	-	-	-	-	-	-	-	-	-	-	-	-	-	-	-	-	-	-	-	-	-	-	-	-	-	-	-
1754	0.059980977	0.639028101	-	-	-	-	-	-	-	-	-	-	-	-	-	-	-	A444	S444	A399	A400	A396	-	-	-	-	-	-	-	-	-	-	-	-	-	-	-	-	-	-	-	-	-	-	-	-	-	-	-
1755	0.182746613	0.792380164	-	-	-	-	-	-	-	-	-	-	-	-	-	-	-	Q445	Q445	K400	K401	K397	-	-	-	-	-	-	-	-	-	-	-	-	-	-	-	-	-	-	-	-	-	-	-	-	-	-	-
1756	0.665326019	0.941884023	-	-	-	-	-	-	-	-	-	-	-	-	-	-	-	E446	E446	E401	E402	E398	-	-	-	-	-	-	-	-	-	-	-	-	-	-	-	-	-	-	-	-	-	-	-	-	-	-	-
1757	0.673057426	0.94262468	-	-	-	-	-	-	-	-	-	-	-	-	-	-	-	V447	V447	I402	V403	I399	-	-	-	-	-	-	-	-	-	-	-	-	-	-	-	-	-	-	-	-	-	-	-	-	-	-	-
1758	0.775525931	0.970575375	-	-	-	-	-	-	-	-	-	-	-	-	-	-	-	K448	K448	M403	M404	M400	-	-	-	-	-	-	-	-	-	-	-	-	-	-	-	-	-	-	-	-	-	-	-	-	-	-	-
1759	0.909778375	0.983128517	-	-	-	-	-	-	-	-	-	-	-	-	-	-	-	E449	E449	Q404	E405	R401	-	-	-	-	-	-	-	-	-	-	-	-	-	-	-	-	-	-	-	-	-	-	-	-	-	-	-
1760	0.846122994	0.971611352	-	-	-	-	-	-	-	-	-	-	-	-	-	-	-	S450	H450	H405	H406	H402	-	-	-	-	-	-	-	-	-	-	-	-	-	-	-	-	-	-	-	-	-	-	-	-	-	-	-
1761	0.499125934	0.917277701	-	-	-	-	-	-	-	-	-	-	-	-	-	-	-	P451	S451	R406	R407	S403	-	-	-	-	-	-	-	-	-	-	-	-	-	-	-	-	-	-	-	-	-	-	-	-	-	-	-
1762	0.223408593	0.812978843	-	-	-	-	-	-	-	-	-	-	-	-	-	-	-	F452	F452	F407	F408	F404	-	-	-	-	-	-	-	-	-	-	-	-	-	-	-	-	-	-	-	-	-	-	-	-	-	-	-
1763	0.633637032	0.941884023	-	-	-	-	-	-	-	-	-	-	-	-	-	-	-	F453	F453	F408	F409	F405	-	-	-	-	-	-	-	-	-	-	-	-	-	-	-	-	-	-	-	-	-	-	-	-	-	-	-
1764			-	-	-	-	-	-	-	-	-	-	-	-	-	-	-	-	-	-	-	-	-	-	-	-	-	-	-	-	-	-	-	-	-	-	-	-	-	-	-	-	-	-	-	-	-	-	-
1765			-	-	-	-	-	-	-	-	-	-	-	-	-	-	-	-	-	-	-	-	-	-	-	-	-	-	-	-	-	-	-	-	-	-	-	-	-	-	-	-	-	-	-	-	-	-	-
1766			-	-	-	-	-	-	-	-	-	-	-	-	-	-	-	-	-	-	-	-	-	-	-	-	-	-	-	-	-	-	-	-	-	-	-	-	-	-	-	-	-	-	-	-	-	-	-
1767			-	-	-	-	-	-	-	-	-	-	-	-	-	-	-	-	-	-	-	-	-	-	-	-	-	-	-	-	-	-	-	-	-	-	-	-	-	-	-	-	-	-	-	-	-	-	-
1768			-	-	-	-	-	-	-	-	-	-	-	-	-	-	-	-	-	-	-	-	-	-	-	-	-	-	-	-	-	-	-	-	-	-	-	-	-	-	-	-	-	-	-	-	-	-	-
1769			-	-	-	-	-	-	-	-	-	-	-	-	-	-	-	-	-	-	-	-	-	-	-	-	-	-	-	-	-	-	-	-	-	-	-	-	-	-	-	-	-	-	-	-	-	-	-
1770			-	-	-	-	-	-	-	-	-	-	-	-	-	-	-	-	-	-	-	-	-	-	-	-	-	-	-	-	-	-	-	-	-	-	-	-	-	-	-	-	-	-	-	-	-	-	-
1771			-	-	-	-	-	-	-	-	-	-	-	-	-	-	-	-	-	-	-	-	-	-	-	-	-	-	-	-	-	-	-	-	-	-	-	-	-	-	-	-	-	-	-	-	-	-	-
1772			-	-	-	-	-	-	-	-	-	-	-	-	-	-	-	-	-	-	-	-	-	-	-	-	-	-	-	-	-	-	-	-	-	-	-	-	-	-	-	-	-	-	-	-	-	-	-
1773			-	-	-	-	-	-	-	-	-	-	-	-	-	-	-	-	-	-	-	-	-	-	-	-	-	-	-	-	-	-	-	-	-	-	-	-	-	-	-	-	-	-	-	-	-	-	-
1774			-	-	-	-	-	-	-	-	-	-	-	-	-	-	-	-	-	-	-	-	-	-	-	-	-	-	-	-	-	-	-	-	-	-	-	-	-	-	-	-	-	-	-	-	-	-	-
1775			-	-	-	-	-	-	-	-	-	-	-	-	-	-	-	-	-	-	-	-	-	-	-	-	-	-	-	-	-	-	-	-	-	-	-	-	-	-	-	-	-	-	-	-	-	-	-
1776			-	-	-	-	-	-	-	-	-	-	-	-	-	-	-	-	-	-	-	-	-	-	-	-	-	-	-	-	-	-	-	-	-	-	-	-	-	-	-	-	-	-	-	-	-	-	-
1777			-	-	-	-	-	-	-	-	-	-	-	-	-	-	-	-	-	-	-	-	-	-	-	-	-	-	-	-	-	-	-	-	-	-	-	-	-	-	-	-	-	-	-	-	-	-	-
1778			-	-	-	-	-	-	-	-	-	-	-	-	-	-	-	-	-	-	-	-	-	-	-	-	-	-	-	-	-	-	-	-	-	-	-	-	-	-	-	-	-	-	-	-	-	-	-
1779			-	-	-	-	-	-	-	-	-	-	-	-	-	-	-	-	-	-	-	-	-	-	-	-	-	-	-	-	-	-	-	-	-	-	-	-	-	-	-	-	-	-	-	-	-	-	-
1780			-	-	-	-	-	-	-	-	-	-	-	-	-	-	-	-	-	-	-	-	-	-	-	-	-	-	-	-	-	-	-	-	-	-	-	-	-	-	-	-	-	-	-	-	-	-	-
1781			-	-	-	-	-	-	-	-	-	-	-	-	-	-	-	-	-	-	-	-	-	-	-	-	-	-	-	-	-	-	-	-	-	-	-	-	-	-	-	-	-	-	-	-	-	-	-
1782			-	-	-	-	-	-	-	-	-	-	-	-	-	-	-	-	-	-	-	-	-	-	-	-	-	-	-	-	-	-	-	-	-	-	-	-	-	-	-	-	-	-	-	-	-	-	-
1783			-	-	-	-	-	-	-	-	-	-	-	-	-	-	-	-	-	-	-	-	-	-	-	-	-	-	-	-	-	-	-	-	-	-	-	-	-	-	-	-	-	-	-	-	-	-	-
1784			-	-	-	-	-	-	-	-	-	-	-	-	-	-	-	-	-	-	-	-	-	-	-	-	-	-	-	-	-	-	-	-	-	-	-	-	-	-	-	-	-	-	-	-	-	-	-
1785			-	-	-	-	-	-	-	-	-	-	-	-	-	-	-	-	-	-	-	-	-	-	-	-	-	-	-	-	-	-	-	-	-	-	-	-	-	-	-	-	-	-	-	-	-	-	-
1786			-	-	-	-	-	-	-	-	-	-	-	-	-	-	-	-	-	-	-	-	-	-	-	-	-	-	-	-	-	-	-	-	-	-	-	-	-	-	-	-	-	-	-	-	-	-	-
1787			-	-	-	-	-	-	-	-	-	-	-	-	-	-	-	-	-	-	-	-	-	-	-	-	-	-	-	-	-	-	-	-	-	-	-	-	-	-	-	-	-	-	-	-	-	-	-
1788			-	-	-	-	-	-	-	-	-	-	-	-	-	-	-	-	-	-	-	-	-	-	-	-	-	-	-	-	-	-	-	-	-	-	-	-	-	-	-	-	-	-	-	-	-	-	-
1789			-	-	-	-	-	-	-	-	-	-	-	-	-	-	-	-	-	-	-	-	-	-	-	-	-	-	-	-	-	-	-	-	-	-	-	-	-	-	-	-	-	-	-	-	-	-	-
1790			-	-	-	-	-	-	-	-	-	-	-	-	-	-	-	-	-	-	-	-	-	-	-	-	-	-	-	-	-	-	-	-	-	-	-	-	-	-	-	-	-	-	-	-	-	-	-
1791			-	-	-	-	-	-	-	-	-	-	-	-	-	-	-	-	-	-	-	-	-	-	-	-	-	-	-	-	-	-	-	-	-	-	-	-	-	-	-	-	-	-	-	-	-	-	-
1792			-	-	-	-	-	-	-	-	-	-	-	-	-	-	-	-	-	-	-	-	-	-	-	-	-	-	-	-	-	-	-	-	-	-	-	-	-	-	-	-	-	-	-	-	-	-	-
1793			-	-	-	-	-	-	-	-	-	-	-	-	-	-	-	-	-	-	-	-	-	-	-	-	-	-	-	-	-	-	-	-	-	-	-	-	-	-	-	-	-	-	-	-	-	-	-
1794			-	-	-	-	-	-	-	-	-	-	-	-	-	-	-	-	-	-	-	-	-	-	-	-	-	-	-	-	-	-	-	-	-	-	-	-	-	-	-	-	-	-	-	-	-	-	-
1795			-	-	-	-	-	-	-	-	-	-	-	-	-	-	-	-	-	-	-	-	-	-	-	-	-	-	-	-	-	-	-	-	-	-	-	-	-	-	-	-	-	-	-	-	-	-	-
1796			-	-	-	-	-	-	-	-	-	-	-	-	-	-	-	-	-	-	-	-	-	-	-	-	-	-	-	-	-	-	-	-	-	-	-	-	-	-	-	-	-	-	-	-	-	-	-
1797			-	-	-	-	-	-	-	-	-	-	-	-	-	-	-	-	-	-	-	-	-	-	-	-	-	-	-	-	-	-	-	-	-	-	-	-	-	-	-	-	-	-	-	-	-	-	-
1798			-	-	-	-	-	-	-	-	-	-	-	-	-	-	-	-	-	-	-	-	-	-	-	-	-	-	-	-	-	-	-	-	-	-	-	-	-	-	-	-	-	-	-	-	-	-	-
1799			-	-	-	-	-	-	-	-	-	-	-	-	-	-	-	-	-	-	-	-	-	-	-	-	-	-	-	-	-	-	-	-	-	-	-	-	-	-	-	-	-	-	-	-	-	-	-
1800			-	-	-	-	-	-	-	-	-	-	-	-	-	-	-	-	-	-	-	-	-	-	-	-	-	-	-	-	-	-	-	-	-	-	-	-	-	-	-	-	-	-	-	-	-	-	-
1801			-	-	-	-	-	-	-	-	-	-	-	-	-	-	-	-	-	-	-	-	-	-	-	-	-	-	-	-	-	-	-	-	-	-	-	-	-	-	-	-	-	-	-	-	-	-	-
1802			-	-	-	-	-	-	-	-	-	-	-	-	-	-	-	-	-	-	-	-	-	-	-	-	-	-	-	-	-	-	-	-	-	-	-	-	-	-	-	-	-	-	-	-	-	-	-
1803			-	-	-	-	-	-	-	-	-	-	-	-	-	-	-	-	-	-	-	-	-	-	-	-	-	-	-	-	-	-	-	-	-	-	-	-	-	-	-	-	-	-	-	-	-	-	-
1804			-	-	-	-	-	-	-	-	-	-	-	-	-	-	-	-	-	-	-	-	-	-	-	-	-	-	-	-	-	-	-	-	-	-	-	-	-	-	-	-	-	-	-	-	-	-	-
1805			-	-	-	-	-	-	-	-	-	-	-	-	-	-	-	-	-	-	-	-	-	-	-	-	-	-	-	-	-	-	-	-	-	-	-	-	-	-	-	-	-	-	-	-	-	-	-
1806			-	-	-	-	-	-	-	-	-	-	-	-	-	-	-	-	-	-	-	-	-	-	-	-	-	-	-	-	-	-	-	-	-	-	-	-	-	-	-	-	-	-	-	-	-	-	-
1807			-	-	-	-	-	-	-	-	-	-	-	-	-	-	-	-	-	-	-	-	-	-	-	-	-	-	-	-	-	-	-	-	-	-	-	-	-	-	-	-	-	-	-	-	-	-	-
1808			-	-	-	-	-	-	-	-	-	-	-	-	-	-	-	-	-	-	-	-	-	-	-	-	-	-	-	-	-	-	-	-	-	-	-	-	-	-	-	-	-	-	-	-	-	-	-
#Column name key:
#ERBB2_1 - kinase domain of ERBB2, coordinates correspond to UniProt isoform 1
#ABL1_2 - kinase domain of ABL1, coordinates correspond to UniProt isoform 2
#JAK2b_1 - 2nd kinase domain of JAK2, coordinates correspond to UniProt isoform 1
#SMP
[truncated: 439 more columns]
