# Supplementary material for: Analysis of somatic mutations across the kinome reveals loss-of-function mutations in multiple cancer types
Source: Sci Rep. 2017 Jul 25;7:6418. doi: 10.1038/s41598-017-06366-x (PMC5527104; doi:10.1038/s41598-017-06366-x)
Supplement: Supplementary file 5 — Supplementary Table S3 and S5 to S8 [file 41598_2017_6366_MOESM5_ESM.xls]

## Sheet: Table_S3_Test_Pvalues
Aligned_Column	Mutation_Number	Patients	Cancer_Types	Ref_Residues	Var_Residues	Cancer_Genes	Gene_Relatedness	Fisher.P	Fisher.FDR
893	5.66292e-14	0.4741	0.0729	0.2694	0.3064	0.0071	0.7039	6.81897e-12	2.83419e-09		Key:	SMP
894	5e-05	5e-05	5e-05	0.0443	0.0856	0.0083	0.2053	6.82115e-12	2.83419e-09
891	6.90258e-11	0.0281	0.0056	0.5004	0.2874	0.0161	0.2105	3.41437e-11	9.45781e-09
945	8.1875e-12	0.1306	0.0342	0.7542	0.9766	0.0325	0.1073	3.91236e-10	8.12793e-08
889	0.00264939	0.0003	0.065	0.7361	0.0667	0.0002	0.4206	2.27797e-07	3.78599e-05
923	1.85876e-05	0.9208	0.001	0.2688	0.1738	0.1546	0.0068	6.80167e-07	9.42031e-05
205	0.000812485	0.396	0.3621	0.5356	0.002	0.0016	0.0416	4.10341e-06	0.000487133
820	0.000148056	0.0487	0.4882	0.1126	0.0044	0.3271	0.4001	5.09987e-05	0.00529749
892	1.05173e-07	0.5348	0.0326	0.5362	0.7099	0.5655	0.9128	7.15494e-05	0.0066064
145	0.0677533	0.835	0.031	0.0186	0.5321	0.0712	0.0022	0.000311104	0.0246758
941	0.000174418	0.5129	0.0057	0.7395	0.6822	0.659	0.0194	0.000356329	0.0246758
1134	0.000154975	0.4703	0.1844	0.9618	0.514	0.0623	0.0072	0.00033218	0.0246758
258	0.000194781	0.6281	0.2952	0.4209	0.6859	0.0026	0.2032	0.000513474	0.0268145
717	0.0303302	0.011	0.9733	0.4447	0.8939	0.0016	0.0254	0.000496098	0.0268145
1467	0.0109641	0.6619	0.0536	0.0237	0.9936	0.0278	0.0218	0.000516284	0.0268145
1683	0.000474995	0.0538	0.5666	0.0382	0.5738	0.2745	0.0635	0.000515025	0.0268145
254	0.00109653	0.7889	0.5096	0.1493	0.051	0.0592	0.0775	0.00105147	0.0512479
1430	0.0969317	0.2227	0.1826	0.5084	0.0003	0.0483	0.5738	0.00111006	0.0512479
246	0.00107833	0.0301	0.1843	0.0616	0.6437	0.1507	0.6587	0.00140692	0.0586975
828	0.598276	0.014	0.0088	0.0638	0.0821	0.5226	0.1174	0.00141269	0.0586975
200	0.000349834	0.6509	0.2402	0.0821	0.5279	0.0204	0.5726	0.00157121	0.0621751
895	0.0247055	0.8411	0.1624	0.3093	0.0055	0.0564	0.0954	0.00169224	0.0639206
731	0.0032167	0.2248	0.4645	0.2248	0.1192	0.4417	0.0086	0.00181267	0.0654925
1410	0.000985863	0.1557	0.1039	0.0107	0.5021	0.9224	0.9776	0.00312772	0.108297
901	0.00139657	0.4358	0.0531	0.6379	0.2791	0.3275	0.079	0.0048075	0.159801
938	0.127497	0.0646	0.3624	0.543	0.1145	0.0323	0.0275	0.00513578	0.164147
194	0.873163	0.0005	0.756	0.0688	0.0911	0.1172	0.9371	0.00631408	0.18789
1168	0.00155584	0.5463	0.0199	0.68	0.3095	0.115	0.5573	0.00633084	0.18789
1462	0.674195	0.0014	0.9468	0.0771	0.2282	0.3729	0.0459	0.0070352	0.201595
172	0.07247	0.6795	0.2246	0.006	0.1128	0.1344	0.3094	0.00771652	0.213748
742	0.552321	0.0524	0.5763	0.0789	0.011	0.0945	0.2692	0.00858138	0.230036
137	0.00978584	0.7705	0.1475	0.4875	0.2153	0.0409	0.1012	0.0101744	0.263921
933	0.326637	0.3491	0.0821	0.0346	0.7977	0.0098	0.2001	0.0104806	0.263921
1185	0.0667937	0.0204	0.0051	0.7792	0.8292	0.1481	0.8888	0.0115322	0.273807
1587	0.121886	0.1717	0.1231	0.5308	0.0016	0.3822	0.6852	0.0113128	0.273807
930	0.202328	0.2909	0.3772	0.2072	0.0148	0.0516	0.205	0.0130276	0.297789
1153	0.11755	0.9282	0.0004	0.6845	0.238	0.6438	0.1619	0.013259	0.297789
1068	0.650224	0.8349	0.0531	0.0343	0.7366	0.0134	0.0896	0.0146718	0.312623
1247	0.224651	0.5327	0.1058	0.3404	0.7424	0.0718	0.0038	0.014657	0.312623
943	0.00144509	0.2179	0.5659	0.3209	0.8932	0.1886	0.1007	0.0156281	0.324673
1131	0.025216	0.0301	0.2815	0.3233	0.6783	0.2463	0.1093	0.018315	0.371214
173	0.00489441	0.5287	0.553	0.4616	0.0427	0.1649	0.3093	0.0198159	0.382954
1190	0.630827	0.0133	0.8708	0.4906	0.0063	0.6991	0.09	0.0196693	0.382954
1449	0.978485	0.7352	0.7024	0.1421	0.4953	0.0202	0.0024	0.0220703	0.407565
1632	0.232864	0.4731	0.6863	0.0324	0.6245	0.0271	0.0415	0.0220431	0.407565
288	0.0902009	0.2687	0.022	0.0081	0.9666	0.8996	0.4811	0.0226911	0.40992
269	0.000680436	0.335	0.2829	0.3733	0.8871	0.216	0.4524	0.0247019	0.436751
457	0.0579464	0.7866	0.7396	0.2023	0.0025	0.881	0.1463	0.0254631	0.440831
846	0.0396255	0.2188	0.0062	0.4196	0.3473	0.4597	0.6671	0.026825	0.45493
730	0.37708	0.1044	0.0774	0.082	0.8731	0.3819	0.0325	0.0287597	0.477986
208	0.00973969	0.0953	0.998	0.0738	0.25	0.5882	0.4095	0.0365842	0.497325
620	0.0443923	0.8785	0.2298	0.6256	0.5751	0.0146	0.0851	0.0360222	0.497325
703	0.749571	0.2422	0.2231	0.0376	0.605	0.0418	0.0995	0.035122	0.497325
821	0.00872158	0.7008	0.0234	0.9167	0.2055	0.2223	0.654	0.0355642	0.497325
853	0.0651539	0.0695	0.3503	0.7381	0.0646	0.0955	0.5843	0.0371049	0.497325
890	0.352539	0.3323	0.0815	0.3754	0.433	0.005	0.4957	0.0351975	0.497325
1012	0.0504955	0.1869	0.6148	0.2194	0.8481	0.2033	0.0153	0.0325668	0.497325
1166	0.014017	0.0497	0.088	0.6141	0.4478	0.4724	0.4228	0.0326165	0.497325
1377	0.533922	0.1047	0.9083	0.6842	0.0629	0.7646	0.0021	0.0333957	0.497325
1444	0.00342832	0.8268	0.4794	0.0761	0.1698	0.3047	0.771	0.0366266	0.497325
1479	0.321723	0.3828	0.1973	0.0579	0.0183	0.2131	0.7611	0.0368816	0.497325
1667	0.153213	0.1389	0.1901	0.6115	0.004	0.7977	0.4648	0.0342605	0.497325
157	0.821352	0.538	0.0312	0.2218	0.6196	0.0202	0.1214	0.0391804	0.508733
257	0.0725022	0.5849	0.5031	0.7524	0.9455	0.0052	0.0585	0.0390404	0.508733
1105	0.470017	0.6459	0.0166	0.0483	0.0429	0.9274	0.5168	0.0408559	0.522327
944	0.0213006	0.5563	0.2144	0.1421	0.7659	0.0405	0.4701	0.0420326	0.529229
656	0.000840547	0.9042	0.0206	0.8619	0.71	0.6814	0.9422	0.045851	0.552205
902	0.281908	0.5965	0.4674	0.0105	0.8512	0.0541	0.1597	0.0455101	0.552205
1221	0.234972	0.5471	0.0121	0.1059	0.1385	0.3429	0.7492	0.0446344	0.552205
739	0.0378166	0.0955	0.1197	0.3885	0.4388	0.75	0.1303	0.0500337	0.593971
435	0.131497	0.6111	0.0844	0.2268	0.1836	0.0564	0.4657	0.0508541	0.595208
1569	0.00540606	0.094	0.4525	0.0623	0.92	0.6947	0.8433	0.0519868	0.600014
274	0.00387642	0.3259	0.5765	0.9213	0.3036	0.0915	0.4487	0.0543125	0.607251
738	0.754249	0.9224	0.002	0.7634	0.0935	0.6923	0.1199	0.0538868	0.607251
1674	0.0685924	0.0297	0.1337	0.5343	0.872	0.0785	0.8536	0.0548061	0.607251
927	0.699935	0.0262	0.4622	0.4947	0.5488	0.0786	0.0491	0.0561187	0.613614
809	0.179758	0.5637	0.0343	0.1697	0.2336	0.1484	0.4562	0.0576366	0.622026
1754	0.168234	0.0394	0.8053	0.4636	0.8643	0.0501	0.0937	0.059981	0.639028
939	0.44208	0.0132	0.0982	0.5039	0.769	0.1348	0.3561	0.0619464	0.651614
728	0.987792	0.055	0.0531	0.5831	0.0628	0.4192	0.2484	0.0630046	0.654461
456	0.000417009	0.8791	0.0907	0.925	0.8673	0.6442	0.707	0.0664473	0.6817
1197	0.460143	0.9025	0.4604	0.0103	0.1034	0.1082	0.5655	0.0673471	0.682505
582	0.00425537	0.727	0.2995	0.4296	0.9767	0.0388	0.872	0.0693183	0.694018
500	0.873169	0.6508	0.0167	0.7535	0.0298	0.1864	0.3765	0.0741862	0.700553
629	0.00437691	0.0593	0.4547	0.6731	0.3237	0.6994	0.8126	0.0732912	0.700553
747	0.856646	0.9816	0.1482	0.0489	0.0299	0.1756	0.4516	0.0728536	0.700553
1258	0.782333	0.5762	0.1495	0.0093	0.0802	0.5675	0.4823	0.0709891	0.700553
1361	0.499467	0.0657	0.0316	0.9444	0.4194	0.0729	0.4908	0.0735055	0.700553
1090	0.00672484	0.035	0.88	0.5489	0.4364	0.4503	0.7556	0.0790548	0.714071
1276	0.871946	0.2748	0.0405	0.2909	0.1205	0.0488	0.9837	0.0776931	0.714071
1386	0.766635	0.4788	0.0152	0.3024	0.5006	0.2006	0.0984	0.078541	0.714071
1440	0.00991368	0.833	0.3506	0.2013	0.934	0.3152	0.0981	0.0789345	0.714071
335	0.322502	0.9434	0.5118	0.0503	0.0496	0.0538	0.8989	0.0835818	0.726051
607	0.0874924	0.1175	0.4183	0.1868	0.0764	0.4948	0.6229	0.0838759	0.726051
886	0.237134	0.8378	0.0248	0.1021	0.1661	0.8983	0.2443	0.0825351	0.726051
1630	0.773916	0.0688	0.2535	0.5218	0.3213	0.0317	0.2588	0.083067	0.726051
851	0.380161	0.689	0.0721	0.3511	0.0352	0.099	0.8425	0.0851337	0.729342
144	0.939684	0.2685	0.3513	0.0198	0.9998	0.2073	0.0827	0.106248	0.732893
241	0.988962	0.7283	0.3386	0.8873	0.0043	0.1168	0.2764	0.106176	0.732893
486	0.754699	0.1957	0.542	0.127	0.7213	0.0233047	0.1603	0.101368	0.732893
488	0.117313	0.0481	0.1248	0.6558	0.7073	0.1598	0.4705	0.0959107	0.732893
564	0.0824271	0.0464	0.3267	0.1669	0.2723	0.397	0.9109	0.0875144	0.732893
619	0.266789	0.0012	0.8546	0.5896	0.2547	0.8799	0.7249	0.0991223	0.732893
626	0.127484	0.1588	0.2452	0.852	0.0226	0.3666	0.7348	0.0982393	0.732893
727	0.72671	0.0317	0.4729	0.0615	0.8971	0.0906	0.5665	0.107597	0.732893
748	0.439388	0.8176	0.1378	0.3477	0.4641	0.0037	0.8355	0.0961788	0.732893
751	0.134281	0.772	0.9992	0.3839	0.037	0.0393	0.5201	0.106235	0.732893
797	0.575764	0.8888	0.2764	0.1273	0.0813	0.0386	0.4522	0.0978599	0.732893
841	0.933676	0.4661	0.1054	0.7392	0.3913	0.0309124	0.0546	0.0914953	0.732893
887	0.281513	0.3046	0.4885	0.5811	0.448	0.2159	0.0121	0.103386	0.732893
899	0.0465434	0.0939	0.7734	0.5106	0.6572	0.0698	0.386	0.107092	0.732893
907	0.769132	0.1149	0.0529	0.2992	0.476	0.0628	0.5321	0.0911921	0.732893
940	0.0257878	0.8673	0.3071	0.388	0.7684	0.5214	0.0245	0.0990309	0.732893
1072	0.00312687	0.9582	0.1757	0.6114	0.7776	0.3758	0.2462	0.0930768	0.732893
1132	0.103255	0.2965	0.3641	0.5854	0.4089	0.0134	0.7534	0.100511	0.732893
1162	0.129162	0.1017	0.4727	0.6295	0.7593	0.4515	0.0187	0.0968958	0.732893
1237	0.624184	0.1571	0.1465	0.5494	0.1586	0.0749	0.2948	0.101824	0.732893
1303	0.927427	0.0409	0.0208	1	0.5657	0.5867	0.0837	0.0904947	0.732893
1380	0.867207	0.3935	0.6697	0.1187	0.0292	0.0405	0.9137	0.104878	0.732893
1492	0.43945	0.0404	0.2252	0.502	0.0588	0.2888	0.6514	0.091094	0.732893
1608	0.00287394	0.7723	0.1198	0.611	0.681	0.355	0.7699	0.106528	0.732893
1714	0.00998595	0.1829	0.565	0.5645	0.6306	0.0953	0.5941	0.0880891	0.732893
819	0.0196361	0.4956	0.4054	0.5526	0.0209	0.9659	0.7255	0.109464	0.733583
1268	0.00287597	0.3272	0.297	0.1861	0.9376	0.8186	0.788	0.108652	0.733583
459	0.61875	0.3029	0.0169	0.1748	0.2013	0.3901	0.7522	0.110777	0.734973
888	0.0089242	0.6047	0.1851	0.8741	0.2159	0.4509	0.3894	0.11144	0.734973
1725	0.224472	0.5696	0.0646	0.2096	0.5189	0.1123	0.3432	0.113959	0.745668
1666	0.319712	0.0354	0.2224	0.889	0.0738	0.5362	0.3988	0.115078	0.747106
158	0.00541719	0.561	0.6377	0.4455	0.6239	0.1293	0.5175	0.116248	0.748851
198	0.629236	0.924	0.5568	0.7891	0.0121	0.3777	0.0459	0.140948	0.755577
214	0.637966	0.1851	0.5991	0.8923	0.0388	0.6189	0.038	0.145882	0.755577
215	0.584147	0.0932	0.4281	0.1282	0.122	0.453	0.3295	0.141977	0.755577
217	0.408558	0.6187	0.271	0.0568	0.2394	0.5103	0.1177	0.143873	0.755577
243	0.196774	0.8864	0.6457	0.0435	0.0401	0.4025	0.6014	0.133092	0.755577
245	0.599619	0.2531	0.6512	0.0845	0.3323	0.4527	0.0451	0.144739	0.755577
249	0.42032	0.9864	0.0357	0.3378	0.582	0.0733	0.2182	0.131716	0.755577
383	0.363141	0.0503	0.3959	0.1383	0.2497	0.3402	0.7079	0.148892	0.755577
581	0.867826	0.4917	0.8303	0.1418	0.5636	0.0079	0.2211	0.135632	0.755577
609	0.0529411	0.2821	0.012	0.9186	0.7424	0.7948	0.5018	0.134688	0.755577
697	0.0919318	0.1164	0.0723	1	0.1255	0.6326	1	0.150382	0.755577
700	0.00343787	0.6301	0.3923	0.4902	0.5288	0.3025	0.7093	0.1327	0.755577
740	0.580872	0.0457	0.727	0.3236	0.3251	0.057	0.4984	0.145971	0.755577
811	0.197978	0.8048	0.2927	0.5311	0.0041	0.5317	0.7161	0.120338	0.755577
812	0.661242	0.0294	0.2829	0.3579	0.4294	0.1309	0.4506	0.136153	0.755577
813	0.546789	0.9994	0.0369	0.1626	0.2412	0.1132	0.4569	0.1237	0.755577
845	0.593892	0.0887	0.1334	0.6499	0.2764	0.197333	0.1738	0.127174	0.755577
854	0.844346	0.0859	0.2411	0.5415	0.2424	0.5079	0.0445	0.138778	0.755577
950	0.53309	0.2741	0.0593	0.6693	0.0541	0.3378	0.3685	0.120932	0.755577
1075	0.0431233	0.6121	0.4726	0.9831	0.5098	0.0895	0.08	0.129256	0.755577
1133	0.908012	0.9673	0.0671	0.4381	0.0995	0.7999	0.0217	0.129015	0.755577
1154	0.0847248	0.8458	0.0169	0.2258	0.2736	0.6572	0.8688	0.12635	0.755577
1192	0.0555464	0.8061	0.3356	0.059	0.5638	0.3096	0.3038	0.132361	0.755577
1223	0.174717	0.5243	0.2967	0.0436	0.3779	0.8801	0.1481	0.146799	0.755577
1246	0.905	0.0599	0.5492	0.8006	0.0076	0.3923	0.6078	0.127031	0.755577
1260	0.465926	0.8156	0.1485	0.2841	0.3559	0.1187	0.0756	0.13791	0.755577
1297	0.383751	0.0609	0.6416	0.3692	0.1304	0.4941	0.1251	0.129054	0.755577
1365	0.799726	0.0235	0.7072	0.931	0.1359	0.113	0.2663	0.137132	0.755577
1391	0.946146	0.0756	0.1786	0.5597	0.2499	0.0458	0.7564	0.150933	0.755577
1491	0.244694	0.0057	0.5597	0.8391	0.2928	0.7451	0.385	0.142732	0.755577
1495	0.193713	0.7578	0.4733	0.5887	0.0074	0.3468	0.5817	0.149961	0.755577
1626	0.0257182	0.2904	0.1799	0.2591	0.8411	0.2177	0.5891	0.118621	0.755577
1637	0.941404	0.7703	0.1945	0.5516	0.039	0.1348	0.1059	0.127204	0.755577
1653	0.0583292	0.2526	0.0804	0.3615	0.2772	0.5819	0.6664	0.131016	0.755577
1665	0.223816	0.7487	0.1843	0.3612	0.2413	0.0509	0.4251	0.146647	0.755577
1732	0.805033	0.6396	0.327	0.0574	0.1388	0.2404	0.1864	0.148856	0.755577
1746	0.408928	0.7013	0.1751	1	0.0966	0.1235	0.1013	0.149528	0.755577
814	0.871246	0.4944	0.0726	0.839	0.5948	0.0616	0.0678	0.15464	0.769498
239	0.441628	0.8885	0.0395	0.5929	0.0683	0.2965	0.3624	0.157134	0.772654
794	0.867115	1	0.0228	0.1595	0.1091	0.5112	0.3811	0.156678	0.772654
195	0.381036	0.6869	0.459	0.5354	0.1285	0.0478	0.1984	0.168502	0.773105
240	0.524956	0.1994	0.0835	0.5658	0.8669	0.1688	0.1012	0.163287	0.773105
261	0.139903	0.8658	0.4219	0.2893	0.1545	0.1712	0.1891	0.164023	0.773105
282	0.232888	0.1078	0.146	0.3668	0.2594	0.4665	0.4927	0.17025	0.773105
570	0.634859	0.5544	0.3173	0.0109	0.5965	0.1201	0.8693	0.165922	0.773105
806	0.0239049	0.8792	0.0756	0.8764	0.9883	0.2084	0.272	0.168132	0.773105
880	0.21463	0.5271	0.5063	0.7829	0.3099	0.0873	0.0612	0.164331	0.773105
885	0.0756029	0.3324	0.2483	0.6682	0.1338	0.3014	0.4721	0.169487	0.773105
1076	0.743198	0.1743	0.2048	0.97	0.0134	0.5729	0.4033	0.169775	0.773105
1308	0.954911	0.8643	0.307	0.7892	0.125	0.0074	0.3736	0.158933	0.773105
1414	0.159136	0.0175	0.7567	0.4912	0.7477	0.6718	0.1397	0.162666	0.773105
1603	0.323231	0.0048	1	0.3441	0.5437	0.3113	0.8844	0.170011	0.773105
1623	0.0430421	0.8313	0.0742	0.1754	0.4416	0.3963	0.9194	0.165027	0.773105
1705	0.71586	0.0851	0.9134	0.577	0.0102	0.2816	0.785	0.162412	0.773105
829	0.399114	0.2746	0.0092	0.7514	0.9093	0.1565	0.7786	0.173897	0.779697
1321	0.487024	0.3933	0.9786	0.234	0.0258	0.0809	0.9111	0.173391	0.779697
1463	0.0836602	0.7692	0.6188	0.9077	0.0665	0.5751	0.0612	0.174517	0.779697
167	0.16578	0.0661	0.5847	0.0841	0.2142	0.8665	0.8742	0.177163	0.783096
497	0.964642	0.5424	0.5914	0.4715	0.6167	0.0012	0.8058	0.176766	0.783096
539	0.158098	0.3751	0.1883	0.309	0.1067	0.3665	0.6677	0.179604	0.789686
73	0.790973	0.3835	0.2665	0.0462	0.4583	0.0976	0.6016	0.188712	0.79238
465	0.268817	0.0606	0.6628	0.4678	0.3199	0.9953	0.0627	0.188992	0.79238
514	0.226065	0.0374	0.3865	1	0.1816	0.8051	0.2124	0.189535	0.79238
850	0.597424	0.5576	0.0832	0.0215	0.3033	0.6002	0.951	0.19094	0.79238
1095	0.950395	0.0227	0.834	0.6259	0.2329	0.4728	0.0844	0.192181	0.79238
1155	0.0896798	0.6126	0.1649	0.2686	0.4988	0.1928	0.4495	0.192612	0.79238
1164	0.0325201	0.5854	0.0533	0.8725	0.4513	0.979	0.2401	0.183023	0.79238
1251	0.626902	0.231	0.1794	0.3861	0.1708	0.396	0.1523	0.191078	0.79238
1273	0.423823	0.9217	0.0218	0.7057	0.2841	0.1038	0.5698	0.189116	0.79238
1384	0.489272	0.1466	0.5898	0.9576	0.0368	0.2435	0.2664	0.185464	0.79238
1387	0.800773	0.0128	0.1176	0.5185	0.3939	0.9524	0.4307	0.189119	0.79238
1465	0.0675644	0.2642	0.1788	0.973	0.2982	0.1708	0.6593	0.191868	0.79238
1755	0.97731	0.8849	0.1666	0.5078	0.0733	0.4642	0.0376	0.182747	0.79238
334	0.865062	0.204	0.4333	0.2011	0.5946	0.0986099	0.1213	0.195997	0.792697
339	0.736754	0.092	0.1938	0.0404	1	0.509841	0.411	0.197459	0.792697
833	0.423978	0.0035	0.344	0.9559	0.3806	0.7505	0.7943	0.197067	0.792697
1412	0.492952	0.3817	0.2732	0.4403	0.0782	0.3007	0.2032	0.195019	0.792697
1731	0.823739	0.2308	1	0.4218	0.0206	0.0697	0.9607	0.196993	0.792697
713	0.401347	0.8277	0.1088	0.2821	0.2112	0.4583	0.1222	0.204689	0.809985
952	0.19184	0.8862	0.3033	0.022	0.3698	0.5861	0.4878	0.204192	0.809985
1711	0.032403	0.7053	0.6587	0.3789	0.4636	0.0725	0.6265	0.204322	0.809985
1097	0.981793	0.615	0.0193	0.5482	0.7556	0.3772	0.0672	0.206001	0.81131
1160	0.561354	0.8802	0.0825	0.1584	0.1354	0.2585	0.5475	0.20702	0.811481
66	0.20771	0.6382	0.377	0.9927	0.5691	0.2214	0.0232	0.221877	0.812979
213	0.616758	0.6556	0.0918	0.2364	0.3705	0.1172	0.3755	0.220584	0.812979
237	0.306622	0.4167	0.0816	0.7926	0.1116	0.6487	0.225	0.214805	0.812979
253	0.18802	0.5765	0.3886	0.6876	0.2647	0.1744	0.0994	0.213614	0.812979
458	0.779465	0.1429	0.042	0.1125	0.8032	0.8218	0.4285	0.224396	0.812979
635	0.0188443	0.9033	0.3217	0.6126	0.1311	0.3227	0.9434	0.214304	0.812979
835	0.780122	0.8081	0.3029	0.0025	0.7596	0.4771	0.8634	0.224731	0.812979
903	0.553175	0.9719	0.2502	0.0603	0.5302	0.0846	0.3746	0.215975	0.812979
936	0.298602	0.6896	0.2367	0.7303	0.2084	0.8366	0.0243	0.225656	0.812979
1100	0.0664564	0.683	0.5833	0.6543	0.6741	0.0278	0.4717	0.227148	0.812979
1103	0.399427	0.1872	0.5963	0.9289	0.7826	0.0103	0.4313	0.221193	0.812979
1170	0.894377	0.7918	0.1751	0.2435	0.0752	0.1833	0.351	0.222581	0.812979
1183	0.0662141	0.1728	0.1791	0.5494	0.5218	0.4322	0.6118	0.22855	0.812979
1227	0.887191	0.1869	0.7787	0.122	0.874	0.0213	0.4711	0.217255	0.812979
1288	0.341159	0.1619	0.4117	0.3361	0.0724	0.5247	0.4736	0.21681	0.812979
1325	0.741646	0.0127	0.6973	0.1171	0.5614	0.546257	0.5488	0.211159	0.812979
1425	0.230179	0.0414	0.85	0.2144	0.886	0.1718	0.4955	0.212259	0.812979
1450	0.386778	0.1518	0.2429	0.3713	0.2438	0.5558	0.1801	0.211008	0.812979
1464	0.17689	0.0398	0.7338	0.5879	0.6839	0.2334	0.2975	0.221351	0.812979
1612	0.564927	0.9699	0.9109	0.0539	0.1223	0.19	0.249	0.228749	0.812979
1650	0.468846	0.8978	0.4358	0.0336	0.4751	0.1643	0.3241	0.228925	0.812979
1762	0.562699	0.144	0.2026	0.1832	0.4115	0.1334	0.8925	0.223409	0.812979
822	0.404403	0.4244	0.1131	0.4648	0.7932	0.1035	0.2141	0.230586	0.815393
1071	0.0305562	0.7339	0.9046	0.8734	0.376	0.2518	0.0959	0.232002	0.816923
264	0.761121	0.7991	0.16	0.3421	0.1163	0.051	0.8424	0.235339	0.819539
325	0.781042	0.0103	0.2901	0.8266	0.7836	0.1411	0.8222	0.240684	0.819539
624	0.352708	0.9894	0.1603	1	0.1143	0.049	0.5448	0.237937	0.819539
881	0.772367	0.318	0.7342	0.7131	0.1504	0.1359	0.0663	0.240038	0.819539
934	0.62546	0.9865	0.0908	0.3171	0.1953	0.2963	0.163	0.23608	0.819539
1171	0.71539	0.1314	0.1287	0.5598	0.1172	0.8976	0.2498	0.242189	0.819539
1257	0.0551101	0.5576	0.6538	0.0258	0.9631	0.9698	0.3643	0.241266	0.819539
1298	0.990881	0.1865	0.5321	0.1866	0.1054	0.3279	0.2664	0.236896	0.819539
1426	0.159593	0.1137	0.9096	0.2034	0.7277	0.6019	0.1173	0.238998	0.819539
1434	0.216629	0.76	0.7601	0.6557	0.3136	0.1634	0.0425	0.242607	0.819539
861	0.952843	0.9137	0.2526	0.0093	1	0.638886	0.1385	0.243906	0.82059
1385	0.799446	0.0029	0.4958	0.4992	0.9601	0.766	0.4465	0.248083	0.831278
445	0.418305	0.0458	0.8976	0.073	0.8817	0.5888	0.292	0.249116	0.831387
655	0.109925	0.6087	0.1176	0.5059	0.3383	0.3327	0.4291	0.250188	0.831626
147	0.52259	0.0528	0.2719	0.7224	0.1917	0.3679	0.5405	0.257809	0.833967
202	0.321489	0.1946	0.4566	0.5776	0.5745	0.0653	0.3768	0.27102	0.833967
250	0.115652	0.3368	0.273	0.1989	0.8946	0.1954	0.6236	0.269745	0.833967
276	0.0718724	0.8736	0.0338	0.8697	0.9202	0.7377	0.1861	0.27099	0.833967
333	0.875491	0.5567	0.0567	0.442	0.5221	0.2458	0.13	0.25634	0.833967
611	0.0510199	0.6754	0.3137	0.2275	0.4648	0.36	0.5429	0.266276	0.833967
644	0.380514	0.5772	0.7841	0.6372	0.0407	0.1269	0.3945	0.266367	0.833967
834	0.249708	0.6597	0.3409	0.3474	0.02	0.8678	0.6076	0.257359	0.833967
900	0.333255	0.3516	0.0655	0.6241	0.3446	0.2149	0.5531	0.252316	0.833967
904	0.845479	0.5454	0.1886	0.7092	0.1168	0.1763	0.1866	0.272798	0.833967
935	0.204924	0.5033	0.1354	0.814	0.0386	0.7614	0.6073	0.255876	0.833967
949	0.223051	0.1996	0.9627	0.9921	0.5923	0.038	0.2373	0.268082	0.833967
1161	0.271151	0.5941	0.9732	0.8594	0.1314	0.0221	0.5712	0.266316	0.833967
1180	0.0694953	0.861	0.1743	0.7205	0.6091	0.0714	0.7179	0.271673	0.833967
1208	0.988288	0.8423	0.5219	0.711	0.0025	0.392	0.7729	0.27137	0.833967
1229	0.71103	0.2938	0.017	0.7883	0.764	0.7128	0.1571	0.273975	0.833967
1295	0.311838	0.6492	0.9837	0.6395	0.4772	0.1271	0.0292	0.267325	0.833967
1373	0.0931269	0.7046	0.6598	0.4102	0.6251	0.3085	0.0637	0.263683	0.833967
1379	0.161671	0.7721	0.5449	0.8604	0.3692	0.2403	0.0438	0.268229	0.833967
1403	0.0560993	0.3176	0.0616	0.3859	0.6966	0.7887	0.9478	0.264871	0.833967
1620	0.307113	0.6766	0.999	0.754	0.3838	0.1392	0.0246	0.257345	0.833967
1690	0.627181	0.5082	0.7838	0.01	0.256	0.6913	0.5292	0.271371	0.833967
1729	0.40894	0.1002	0.1428	0.2012	0.5527	0.3861	0.9503	0.273619	0.833967
135	0.597873	0.9955	0.0352	0.3458	0.0668	0.8231	0.6873	0.28919	0.834434
168	0.704056	0.6811	0.3111	1	0.3934	0.0583	0.0761	0.283417	0.834434
196	0.0716317	0.349	0.1365	0.732	0.474	0.4681	0.4853	0.287143	0.834434
263	0.339583	0.7202	0.0624	0.1179	0.4447	0.6248	0.5433	0.288271	0.834434
267	0.444742	0.2788	0.3575	0.8204	0.0713	0.2622	0.3821	0.283153	0.834434
272	0.0812483	0.0407	0.4362	0.8616	0.4479	0.5648	0.8147	0.281544	0.834434
284	0.229561	0.8058	0.0273	0.8592	0.0987	0.9436	0.6323	0.281265	0.834434
616	0.669028	0.3163	0.7167	0.9957	0.2976	0.0285	0.208	0.286042	0.834434
706	0.573909	0.543	0.3772	0.227	0.1907	0.1291	0.4078	0.286682	0.834434
1070	0.633423	0.3443	0.5192	0.6498	0.8457	0.0441	0.0986	0.287827	0.834434
1272	0.0864231	0.2891	0.6464	0.7633	0.05	0.4352	0.9077	0.27582	0.834434
1344	0.254688	0.0676	1	0.261	0.1613	0.3657	1	0.285461	0.834434
1350	0.0166054	0.1818	0.9273	0.7622	0.4927	0.3453	0.7223	0.284213	0.834434
1420	0.97498	0.5067	0.1385	0.4643	0.1157	0.1189	0.5728	0.278942	0.834434
1710	0.517047	0.9423	0.4051	0.1318	0.1167	0.0898	0.9312	0.280527	0.834434
156	0.157577	0.8044	0.2166	0.6326	0.5488	0.148	0.1989	0.292047	0.836865
838	0.504437	0.6597	0.0184	0.4632	0.4541	0.4056	0.535	0.291585	0.836865
364	0.396328	0.7603	0.3816	1	0.0218	0.271	0.4332	0.29764	0.844161
645	0.285878	0.7971	0.0715	0.6153	0.273	0.5168	0.2059	0.296409	0.844161
954	0.189384	0.0857	0.8006	0.2661	0.5237	0.4369	0.3691	0.296725	0.844161
1015	0.392705	0.9933	0.2182	0.743	0.1113	0.1409	0.3009	0.299291	0.845954
1638	0.972994	0.9758	0.6887	0.0916	0.0362	0.1707	0.8312	0.302915	0.853295
580	0.995252	0.5174	0.2053	0.8896	0.6001	0.1868	0.0297	0.305026	0.853456
1122	0.203106	0.8292	0.7501	0.0061	0.972	0.6963	0.5954	0.304033	0.853456
201	0.554622	0.6169	0.4481	0.0975	0.046	0.5417	0.8588	0.307603	0.854374
584	0.621994	0.9246	0.5065	0.8157	0.7248	0.0032	0.5845	0.308438	0.854374
722	0.159009	0.249	0.6429	0.7865	0.6468	0.0478	0.5188	0.308065	0.854374
441	0.197108	0.1976	0.3045	0.4973	0.3382	0.3283	0.505	0.31163	0.854669
579	0.526942	0.1967	0.6389	0.0682	0.2832	0.5649	0.4577	0.31163	0.854669
1413	0.0233526	0.6048	0.7566	0.2202	0.9056	0.2211	0.6949	0.310412	0.854669
1418	0.028677	0.0998	0.3622	0.8135	0.8554	0.7509	0.6271	0.314899	0.860793
328	0.558093	0.0556	0.0447	0.6612	0.4979	0.8339	0.9027	0.316358	0.861946
1014	0.0335894	0.8188	0.1355	0.5611	0.8142	0.5819	0.3515	0.317957	0.863472
567	0.569906	0.4983	0.5644	0.1674	0.0492	0.6529	0.4119	0.32034	0.86711
606	0.305695	0.7503	0.0573	0.2636	0.3379	0.3865	0.8091	0.324154	0.869136
865	0.202689	0.8655	0.0264	1	0.316	0.3658	0.6842	0.324227	0.869136
1723	0.895559	0.5055	0.2493	0.0242	0.8357	0.7761	0.2051	0.323214	0.869136
190	0.623786	0.9599	0.0481	0.5162	0.1012	0.8559	0.2961	0.329266	0.870751
908	0.13926	0.1438	0.3816	0.3858	0.4146	0.866	0.3622	0.329959	0.870751
1013	0.255898	0.6647	0.4301	0.0796	0.8372	0.6298	0.1225	0.32755	0.870751
1073	0.538337	0.0138	0.5295	0.4924	0.9272	0.5557	0.3845	0.330068	0.870751
1291	0.0124301	0.3695	0.8844	0.5914	0.4607	0.4942	0.6935	0.328605	0.870751
1745	0.493389	0.1474	0.8224	0.0848	0.1787	0.512	0.8399	0.332036	0.873171
212	0.941785	0.6608	0.0248	0.7044	0.532	0.953	0.0836	0.353659	0.894559
248	0.366534	0.4185	0.2657	0.4375	0.4257	0.3645	0.1716	0.357609	0.894559
260	0.530536	0.2019	0.7353	0.4525	0.0426	0.6253	0.4893	0.354721	0.894559
386	0.410119	0.0654	0.3942	0.8571	0.5133	0.1178	0.8792	0.359546	0.894559
489	0.0788595	0.8838	0.3755	0.3406	0.466	0.3479	0.322	0.35495	0.894559
507	0.643149	0.2451	0.0598	0.1785	0.6657	0.806481	0.4898	0.348345	0.894559
715	0.00893896	0.2347	0.4746	0.866	0.8183	0.7396	0.8153	0.343258	0.894559
810	0.189035	0.3207	0.6177	0.7151	0.7316	0.0896	0.2685	0.356638	0.894559
832	0.752507	0.7547	0.6602	0.826	0.0639	0.0433	0.5308	0.351951	0.894559
874	0.748721	0.386	0.0854	0.5485	0.6296	0.5457	0.1017	0.357116	0.894559
995	0.536999	0.395	0.1533	0.8854	0.0889	0.2125	0.8224	0.349761	0.894559
1129	0.549229	0.6837	0.1057	0.6959	0.051	0.6655	0.4844	0.351741	0.894559
1203	0.338161	0.034	0.7539	0.7588	0.7663	0.3836	0.2462	0.357948	0.894559
1263	0.200436	0.69	0.3673	0.3116	0.3952	0.7578	0.1008	0.358456	0.894559
1347	0.300974	0.0499	0.5405	0.9489	0.5667	0.135	0.8097	0.358268	0.894559
1367	0.761962	0.3043	0.2523	0.5533	0.0946	0.4302	0.363	0.35855	0.894559
1448	0.82154	0.0869	0.613	0.7134	0.8698	0.1291	0.1216	0.343511	0.894559
1671	0.459922	0.6485	0.4705	0.1545	0.6239	0.1069	0.2928	0.342626	0.894559
70	0.775054	0.4396	0.3893	0.2415	0.9963	0.0221	0.8566	0.390336	0.896173
141	0.0749604	0.9203	0.0229	0.6388	0.8826	0.694	0.8189	0.366151	0.896173
155	0.920374	0.8029	0.3229	0.4064	0.2837	0.2028	0.0937	0.370493	0.896173
166	0.081953	0.5398	0.4278	0.2683	1	0.182	0.5839	0.374788	0.896173
199	0.841389	0.4662	0.9072	0.0156	0.6083	0.4975	0.3442	0.384266	0.896173
244	0.00765291	0.552	0.8622	0.3959	0.793	0.7611	0.5867	0.367319	0.896173
247	0.0144846	0.577	0.7615	0.6443	0.3127	0.5655	0.7312	0.372401	0.896173
265	0.213954	0.2339	0.2746	0.8425	0.1007	0.6976	0.6771	0.377563	0.896173
278	0.280437	0.1452	0.2008	0.5963	0.7238	0.4122	0.3531	0.368113	0.896173
330	0.448221	0.322	0.0521	0.3511	1	0.508723	0.4351	0.385718	0.896173
452	0.323236	0.7345	0.011	1	0.8506	0.3171	0.8239	0.384768	0.896173
491	0.865749	0.6817	0.2317	0.583	0.0385	0.3817	0.5043	0.387236	0.896173
572	0.476396	0.9162	0.1443	0.2293	0.9458	0.2208	0.1861	0.380167	0.896173
585	0.727562	0.8007	0.2586	0.4993	0.1492	0.4716	0.1062	0.380364	0.896173
650	0.243622	0.4223	0.3868	0.7626	0.1821	0.3988	0.2411	0.372697	0.896173
693	0.195872	0.279	0.8597	0.2351	0.1925	0.4294	0.5388	0.362323	0.896173
705	0.87814	0.6361	0.5455	0.375	0.3781	0.1806	0.0635	0.363281	0.896173
803	0.353391	0.6163	0.1017	0.6214	0.7025	0.4168	0.1476	0.388177	0.896173
831	0.537502	0.0654	0.8626	0.5901	0.3355	0.116	0.8184	0.382265	0.896173
1077	0.477147	0.8539	0.332	0.84	0.2285	0.1439	0.1549	0.384379	0.896173
1079	0.545163	0.1098	0.134	0.5781	0.2041	0.8143	0.6786	0.370544	0.896173
1167	0.987706	0.2098	0.2589	0.2883	0.9848	0.334	0.1188	0.39039	0.896173
1169	0.0335529	0.4904	0.6764	0.6156	0.3325	0.2444	0.9609	0.373625	0.896173
1287	0.116982	0.3472	0.5743	0.5261	0.0601	0.9326	0.8664	0.388431	0.896173
1346	0.672195	0.2033	0.7048	0.1242	0.5909	0.1958	0.4357	0.390075	0.896173
1375	0.19839	0.143	0.5713	1	0.5537	0.3117	0.1852	0.369267	0.896173
1473	0.834926	0.866	0.1291	0.1928	0.2893	0.5639	0.199	0.385691	0.896173
1586	0.460087	0.1145	0.3447	0.3609	0.3002	0.339986	0.9012	0.390021	0.896173
1187	0.802313	0.0414	0.6191	0.1978	0.2049	0.8748	0.8454	0.393126	0.897724
1468	0.0282175	0.8531	0.6699	0.9854	0.4717	0.1395	0.5899	0.393227	0.897724
942	0.133745	0.9895	0.522	0.9294	0.071	0.282	0.488	0.395589	0.900643
1753	0.741947	0.2351	0.7029	0.1704	0.1856	0.2651	0.627	0.399389	0.906809
140	0.890416	0.5666	0.8013	1	0.0793	0.0638	0.3266	0.40444	0.909213
337	0.739328	0.0375	0.8881	0.416	0.1282	0.657808	0.8015	0.409526	0.909213
395	0.328949	0.4309	0.8556	0.95	0.1027	0.9503	0.0604	0.40679	0.909213
464	0.830531	0.7694	0.4213	0.9828	0.005	0.6774	0.7763	0.410215	0.909213
610	0.517076	0.4815	0.0731	0.3656	0.2895	0.4038	0.8853	0.40876	0.909213
796	0.544368	0.6619	0.3784	1	0.0743	0.1047	0.6229	0.40288	0.909213
883	0.824041	0.7874	0.1996	0.8163	0.6836	0.0342	0.2777	0.408294	0.909213
1697	0.232539	0.0572	0.823	0.137	0.578	0.8396	0.9564	0.410295	0.909213
1724	0.452031	0.2922	0.8804	0.3313	0.0911	0.2045	0.932	0.404637	0.909213
69	0.948649	0.4852	0.9518	0.6518	0.0198	0.1409	0.923	0.418158	0.909514
175	0.0848838	0.2401	0.7916	0.3586	0.3619	0.7951	0.4811	0.430559	0.909514
204	0.179398	0.3783	0.2622	0.6092	0.6956	0.2709	0.363	0.419372	0.909514
393	0.0259413	0.7175	0.4078	1	0.734	0.2045	0.694	0.428687	0.909514
397	0.2618	0.1104	0.716	0.7592	0.791	0.5691	0.1091	0.425131	0.909514
498	0.625293	0.8644	0.587	0.9691	0.0689	0.0842	0.407	0.416324	0.909514
852	0.0694439	0.3427	1	0.2333	0.3778	0.4496	0.8515	0.430949	0.909514
855	0.940997	0.765	0.5328	0.7419	0.0863	0.0754679	0.4107	0.423147	0.909514
863	0.124004	0.5075	0.2727	0.9833	0.1332	0.4901	0.7078	0.426653	0.909514
989	0.123854	0.2758	0.9645	0.4826	0.3477	0.1753	0.8236	0.43006	0.909514
1004	0.0670974	0.628	0.2845	0.6667	0.6927	0.1648	0.8579	0.427214	0.909514
1201	0.720932	0.7351	0.0484	0.3491	0.9078	0.3687	0.2375	0.413492	0.909514
1206	0.889958	0.1626	0.1731	0.8742	0.2276	0.9526	0.1674	0.429435	0.909514
1351	0.458258	0.0472	1	0.8684	0.737	0.1838	0.2771	0.412127	0.909514
1371	0.147828	0.3388	0.9226	0.7004	0.3574	0.1147	0.5531	0.417865	0.909514
1372	0.660518	0.9412	0.6239	0.2011	0.4771	0.0222	0.9073	0.42093	0.909514
1431	0.997287	0.7725	0.3936	0.0809	0.3445	0.1743	0.5098	0.421197	0.909514
1700	0.686675	0.4313	0.6027	0.1327	0.4312	0.5027	0.1567	0.431226	0.909514
1739	0.310181	0.1543	0.6984	0.5082	0.1629	0.5893	0.4736	0.425262	0.909514
947	0.452464	0.4785	0.6487	0.3003	0.7309	0.1088	0.242	0.432509	0.909911
490	0.590997	0.8866	0.2506	0.5834	0.4674	0.1116	0.205	0.433858	0.910142
492	0.892814	0.2403	0.5784	0.3341	0.6115	0.2534	0.1293	0.435904	0.910142
932	0.373385	0.0225	0.8777	0.7156	0.9403	0.5834	0.2864	0.435614	0.910142
746	0.681242	0.0106	0.7213	0.7463	0.8048	0.7903	0.3467	0.440534	0.911865
1270	0.501715	0.0741	0.5718	0.1362	0.5913	0.857	0.5844	0.440577	0.911865
1427	0.073602	0.6059	0.5504	0.3427	0.5588	0.4453	0.4074	0.439767	0.911865
1716	0.158634	0.0936	0.3087	0.4011	0.9833	0.4827	0.9862	0.441119	0.911865
285	0.89729	0.3603	0.2682	0.348	0.7222	0.0571	0.7034	0.443619	0.912747
719	0.836104	0.8994	0.1765	0.6713	0.9957	0.0162	0.6116	0.444252	0.912747
1737	0.850031	0.851	0.3635	0.0477	0.9337	0.2393	0.3149	0.444841	0.912747
300	0.491138	0.4641	0.1025	0.7071	0.0855	0.6673	0.9547	0.447735	0.913559
628	0.213399	0.2219	0.2038	0.404	0.5967	0.9243	0.4219	0.448948	0.913559
710	0.0933339	0.0862	0.7502	0.6591	0.9554	0.6338	0.3809	0.450633	0.913559
896	0.890927	0.3226	0.075	0.4857	0.3113	0.7596	0.3675	0.449374	0.913559
1094	0.89569	0.1638	0.6718	0.4769	0.2689	0.0798	0.9365	0.454974	0.913559
1106	0.172803	0.3806	0.2385	0.6065	0.9212	0.2126	0.5075	0.45513	0.913559
1416	0.319905	0.165	0.5917	0.541	0.8623	0.5831	0.1081	0.450772	0.913559
1466	0.485205	0.207	0.5565	0.5465	0.208	0.8235	0.1776	0.452522	0.913559
1679	0.210357	0.5427	0.981	0.4779	0.5177	0.0764	0.4405	0.453045	0.913559
160	0.885523	0.942	0.1546	0.5466	0.5264	0.2445	0.1144	0.46917	0.915704
219	0.659561	0.3137	0.0975	0.7904	0.225	0.4281	0.6868	0.471626	0.915704
251	0.257353	0.3441	0.2779	0.6307	0.2393	0.7942	0.3386	0.463365	0.915704
262	0.052662	0.6855	0.5613	0.375	0.9245	0.1648	0.8746	0.465424	0.915704
273	0.716869	0.4028	0.8885	0.5595	0.787	0.0347	0.256	0.464076	0.915704
331	0.783623	0.7066	0.0716	1	0.2731	0.948926	0.0944	0.458939	0.915704
744	0.215876	0.9854	0.6795	0.5155	0.7131	0.2493	0.074	0.460539	0.915704
882	0.570888	0.5717	0.3513	0.788	0.4969	0.0515	0.4498	0.469473	0.915704
920	0.210497	0.1685	0.2471	0.3997	0.4742	0.9206	0.6817	0.469843	0.915704
928	0.677615	0.0591	0.5811	0.3621	0.2974	0.6834	0.5914	0.465473	0.915704
1220	0.332859	0.5209	0.3266	1	0.0568	0.7295	0.4209	0.461664	0.915704
1236	0.884801	0.1608	0.1229	0.5958	0.7032	0.4781	0.2911	0.466475	0.915704
1618	0.321118	0.3011	0.8907	0.2837	0.7034	0.5693	0.1033	0.465147	0.915704
1661	0.0727514	0.2084	0.9938	0.4376	0.414	0.9976	0.3853	0.470819	0.915704
146	0.98065	0.0626	0.3419	0.2878	0.7464	0.5584	0.5623	0.517074	0.917278
162	0.887001	0.1429	0.3581	0.5327	0.5338	0.1643	0.713	0.527417	0.917278
184	0.629797	0.6783	0.27	0.4008	0.2748	0.170108	0.5591	0.492422	0.917278
187	0.979141	0.2185	0.1753	0.9212	0.5226	0.3449	0.1752	0.476762	0.917278
197	0.824154	0.3117	0.2611	0.7938	0.4575	0.6187	0.0915	0.512962	0.917278
210	0.664145	0.5373	0.557	0.339	0.1263	0.3971	0.5042	0.546321	0.917278
216	0.106171	0.6913	0.9824	0.9872	0.0631	0.5036	0.7296	0.541252	0.917278
277	0.194892	0.4396	0.2883	0.9867	0.7719	0.1252	0.5152	0.493089	0.917278
286	0.731764	0.2816	0.8444	0.5665	0.1398	0.2151	0.5259	0.53223	0.917278
287	0.557089	0.4837	0.0688	0.6879	0.6188	0.6173	0.3731	0.556596	0.917278
322	0.789326	0.4175	0.2646	1	0.5511	0.0714	0.4397	0.527068	0.917278
371	0.0498876	0.443	0.6025	0.527	0.3497	0.5379	0.8712	0.484814	0.917278
487	0.92512	0.2533	0.3144	0.371	0.6788	0.279684	0.2596	0.509311	0.917278
551	0.74914	1	0.2088	0.324	0.0647	0.5635	0.8072	0.525266	0.917278
583	0.569721	0.3203	0.4058	0.1125	0.5748	0.5779	0.5807	0.537036	0.917278
595	0.45291	0.1224	0.7012	1	0.2274	0.5321	0.38	0.553924	0.917278
612	0.841989	0.3545	0.4308	0.0633	0.6086	0.5755	0.5898	0.544217	0.917278
621	0.558842	0.8078	0.0135	0.4759	0.8846	0.7889	0.8756	0.552573	0.917278
664	0.0233957	0.601	0.4442	1	0.5776	0.4533	0.9528	0.532158	0.917278
714	0.0543882	0.813	0.9244	0.6403	0.1693	0.8551	0.4908	0.560243	0.917278
718	0.458929	0.3737	0.5421	0.3981	0.5425	0.0924	0.9053	0.544042	0.917278
725	0.933338	0.2022	0.2143	0.3376	0.5967	0.6761	0.2131	0.487969	0.917278
793	0.197299	0.5016	0.9635	0.8503	0.7537	0.0771	0.3567	0.544136	0.917278
879	0.286447	0.9478	0.2204	0.8303	0.2478	0.1564	0.7905	0.528469	0.917278
926	0.978017	0.4253	0.3021	0.3689	0.4118	0.1124	0.6334	0.510687	0.917278
931	0.15486	0.2702	0.3659	0.2066	0.7027	0.6398	0.9806	0.514715	0.917278
946	0.488623	0.5997	0.5703	0.9696	0.677	0.0721	0.2109	0.542946	0.917278
951	0.102195	0.5217	0.6202	0.4654	0.9139	0.1126	0.7782	0.495479	0.917278
997	0.444295	0.4644	0.4576	0.5136	0.0732	0.8951	0.4012	0.500716	0.917278
1000	0.600963	0.5012	0.2443	0.5036	0.528	0.1086	0.8779	0.560743	0.917278
1007	0.744031	0.8953	0.7194	0.4745	0.0156	0.9395	0.325	0.475653	0.917278
1039	0.383172	0.4498	0.0192	1	0.7491	0.5713	0.8214	0.48658	0.917278
1064	0.159944	0.2745	0.7204	0.6866	0.523	0.4807	0.3025	0.54137	0.917278
1067	0.145821	0.2199	0.8008	0.6487	0.7098	0.2217	0.603	0.534424	0.917278
1074	0.123317	0.9807	0.3043	0.9131	0.975	0.2026	0.2635	0.55048	0.917278
1086	0.153213	0.7869	0.1517	0.2991	0.7527	0.8429	0.3152	0.477173	0.917278
1165	0.947794	0.7352	0.2206	0.076	0.5718	0.7165	0.2947	0.516502	0.917278
1179	0.506053	0.3941	0.2672	0.1256	0.8538	0.491739	0.4108	0.485404	0.917278
1198	0.752941	0.3687	0.2097	0.7195	0.1719	0.3784	0.4759	0.503359	0.917278
1212	0.300546	0.3591	0.3992	0.9504	0.8167	0.0586	0.7662	0.526321	0.917278
1249	0.231236	0.6276	0.8158	0.3741	0.7393	0.79	0.0501	0.503283	0.917278
1275	0.361425	0.6548	0.1993	0.1357	0.7064	0.2822	0.9073	0.485837	0.917278
1296	0.379378	0.4342	0.4796	0.0526	0.703	0.5349	0.8174	0.501028	0.917278
1304	0.174388	0.654	0.5118	0.1276	0.8101	0.2727	0.7202	0.489432	0.917278
1324	0.646792	0.4386	0.1657	0.6748	0.1898	0.6529	0.3017	0.489548	0.917278
1354	0.649531	0.0841	0.703	0.4959	0.2136	0.9493	0.3476	0.508746	0.917278
1359	0.715134	0.9803	0.2421	0.85	0.4696	0.4578	0.059	0.557672	0.917278
1362	0.736772	0.5087	0.5876	0.1026	0.4689	0.1428	0.8916	0.509526	0.917278
1374	0.354236	0.1081	0.9537	0.1515	0.6348	0.6443	0.5177	0.487668	0.917278
1389	0.455408	0.3017	0.5729	0.1907	0.263	0.74	0.4774	0.514734	0.917278
1390	0.315554	0.7516	0.6209	0.5548	0.4992	0.1196	0.2575	0.498425	0.917278
1399	0.400394	0.4588	0.2518	0.5052	0.2451	0.6496	0.4666	0.549294	0.917278
1400	0.0095614	0.7016	0.737	0.4688	0.8061	0.9499	0.675	0.491105	0.917278
1407	0.401661	0.4311	0.7681	0.4004	0.7164	0.2416	0.1777	0.540057	0.917278
1421	0.611876	0.7027	0.4111	0.1422	0.3902	0.1717	0.7581	0.500947	0.917278
1432	0.318999	0.614	0.4218	0.695	0.8649	0.2199	0.1541	0.544348	0.917278
1435	0.306685	0.8502	0.1359	0.1893	0.4955	0.9488	0.5275	0.542515	0.917278
1470	0.508755	0.3045	0.2613	0.1374	0.6916	0.4746	0.6541	0.490612	0.917278
1484	0.0113103	0.4812	0.9915	0.8055	0.8014	0.6651	0.7147	0.541782	0.917278
1588	0.223666	0.1146	0.5309	0.8185	0.4084	0.4512	0.7047	0.520437	0.917278
1611	0.434981	0.3514	0.6452	0.7117	0.4277	0.3446	0.1756	0.556507	0.917278
1625	0.629369	0.2123	0.9369	0.535	0.482	0.4336	0.119	0.54272	0.917278
1627	0.663309	0.084	0.1338	1	0.786	0.3334	0.8095	0.534505	0.917278
1631	0.175826	0.873	0.1637	1	0.1339	0.9687	0.5599	0.557236	0.917278
1651	0.316446	0.2273	0.9898	0.2407	0.9577	0.7439	0.1502	0.55801	0.917278
1652	0.610772	0.291	0.6138	0.6652	0.0444	0.7648	0.7439	0.557959	0.917278
1660	0.0776564	0.7728	0.5942	0.7547	0.3603	0.3576	0.4539	0.533748	0.917278
1664	0.10572	0.4531	0.9791	0.1436	0.5214	0.4829	0.6588	0.480381	0.917278
1675	0.120213	0.1985	0.5021	0.5974	0.8275	0.312	0.6308	0.486902	0.917278
1677	0.409742	0.155	0.911	0.6893	0.5853	0.606	0.1103	0.532373	0.917278
1680	0.199691	0.4898	0.1152	0.8915	0.4197	0.6232	0.5092	0.508234	0.917278
1682	0.271593	0.5628	0.622	0.9173	0.1091	0.3201	0.5428	0.541529	0.917278
1698	0.146591	0.7016	0.3621	0.5922	0.7916	0.1228	0.7451	0.536091	0.917278
1701	0.934317	0.2473	0.5835	0.2917	0.1156	0.5815	0.5759	0.528506	0.917278
1715	0.700572	0.3993	0.4842	0.2532	0.1102	0.7618	0.626	0.555258	0.917278
1720	0.32838	0.9079	0.7476	0.5736	0.7036	0.3285	0.0626	0.559402	0.917278
1728	0.738615	0.3386	0.4077	0.3278	0.1271	0.8461	0.4673	0.544047	0.917278
1730	0.698291	0.2888	0.6297	1	0.4141	0.3832	0.0612	0.49559	0.917278
1751	0.348704	0.0286	0.3975	0.87	0.593	0.8559	0.7786	0.511133	0.917278
1761	0.246846	0.5436	0.7587	0.2963	0.2791	0.4861	0.3083	0.499126	0.917278
361	0.37746	0.9913	0.0761	1	0.4016	0.7278	0.2259	0.561994	0.917519
729	0.551599	0.1763	0.5146	0.1914	0.6833	0.6942	0.4285	0.567568	0.918576
807	0.0622255	0.5105	0.5823	0.618	0.9419	0.426	0.4204	0.566038	0.918576
897	0.0739713	0.9589	0.7923	0.6854	0.9902	0.3694	0.1387	0.568169	0.918576
994	0.844752	0.2958	0.8036	1	0.3489	0.7264	0.0377	0.565231	0.918576
1483	0.0402695	0.504	0.5817	0.8076	0.3717	0.7206	0.7587	0.566804	0.918576
1369	0.171782	0.4065	0.4754	0.6611	0.7813	0.5819	0.1991	0.570796	0.921032
92	0.13225	0.4282	0.1574	1	0.5203	0.9476	0.4992	0.586697	0.921457
121	0.191906	0.0608	0.5781	1	0.5683	0.9297	0.6285	0.590029	0.921457
185	0.7333	0.9881	0.1133	0.2451	0.3634	0.7237	0.3919	0.57768	0.921457
430	0.240108	0.4231	0.1031	1	0.8641	0.4121	0.6057	0.591401	0.921457
463	0.529576	0.2703	0.5873	0.1934	0.8939	0.1583	0.9234	0.581545	0.921457
549	0.0632519	0.8683	0.4351	0.4158	0.5856	0.4528	0.854	0.590754	0.921457
566	0.924855	0.5213	0.7444	0.249	0.4858	0.0634	0.775	0.582197	0.921457
632	0.381018	0.8805	0.6411	0.4405	0.2386	0.238	0.4201	0.59148	0.921457
795	0.478651	0.5988	0.7507	0.7541	0.5038	0.1173	0.2326	0.589343	0.921457
925	0.971892	0.1754	0.4801	0.1886	0.1673	0.927156	0.9367	0.590233	0.921457
929	0.580813	0.135	0.7809	0.7255	0.7752	0.6612	0.0995	0.59186	0.921457
1191	0.97388	0.1415	0.1386	0.4782	0.6977	0.6235	0.5142	0.575282	0.921457
1207	0.710829	0.8255	0.8266	0.3646	0.235	0.129	0.3904	0.579151	0.921457
1279	0.451993	0.5038	0.7249	0.2475	0.4141	0.3299	0.4066	0.592128	0.921457
1300	0.0345931	0.2193	0.6632	0.8308	0.842	0.8362	0.7249	0.582217	0.921457
1364	0.355836	0.366	0.2267	0.8972	0.1924	0.6323	0.6414	0.577147	0.921457
1494	0.99492	0.5607	0.1498	0.519	0.5785	0.1016	0.8583	0.586266	0.921457
1624	0.812764	0.9855	0.4841	0.0568	0.2132	0.7556	0.6354	0.591068	0.921457
1743	0.663149	0.5269	0.2069	0.6657	0.1747	0.4151	0.5818	0.574296	0.921457
991	0.0884161	0.7305	0.9861	0.3635	0.1441	0.9962	0.7025	0.596688	0.926818
67	0.789197	0.2194	0.9608	0.9238	0.2556	0.2675	0.2277	0.600625	0.929459
837	0.955263	0.3251	0.2805	0.2843	0.475	0.8875	0.2286	0.600221	0.929459
74	0.939158	0.988	0.0655	0.2481	0.4357	0.5738	0.691	0.614275	0.929811
108	0.513169	0.7965	0.9331	0.2963	0.0971	0.5996	0.3987	0.6154	0.929811
268	0.232536	0.5637	0.4694	0.9215	0.0983	0.6385	0.7471	0.617558	0.929811
281	0.212805	0.2584	0.4587	0.9854	0.2806	0.4942	0.7446	0.611886	0.929811
295	0.158363	0.7556	0.317	0.8656	0.4258	0.3464	0.5227	0.609678	0.929811
712	0.875211	0.6954	0.489	0.4074	0.7855	0.0627	0.4327	0.612976	0.929811
1248	0.95996	0.5793	0.8782	0.827	0.0434	0.4274	0.3239	0.602884	0.929811
1253	0.604964	0.3573	0.7775	0.0557	0.8245	0.3989	0.8447	0.614011	0.929811
1277	0.459977	0.3123	0.0847	0.586	1	0.776	0.4739	0.615328	0.929811
1388	0.742125	0.993	0.0552	0.5912	0.6058	0.3771	0.4784	0.615712	0.929811
1422	0.97255	0.5112	0.7318	0.4349	0.945	0.0342	0.5238	0.618755	0.929811
1443	0.727292	0.1086	0.1481	1	0.5252	0.5053	0.8167	0.609926	0.929811
1554	0.588016	0.2636	0.5797	0.5803	0.2656	0.703663	0.2616	0.61081	0.929811
1597	0.0859434	0.3533	0.3554	0.8341	0.6172	0.4938	0.931	0.611105	0.929811
1619	0.873498	0.0456	0.7129	0.2557	0.6091	0.8904	0.6709	0.616541	0.929811
1633	0.351445	0.5994	0.4621	0.8852	0.4812	0.4018	0.1599	0.617878	0.929811
183	0.150692	0.9394	0.235	0.2894	0.4879	0.8294	0.7048	0.622732	0.932415
1149	0.0724983	0.8604	0.2467	1	0.9669	0.2619	0.7001	0.6217	0.932415
1215	0.918635	0.1224	0.4263	0.6711	0.3381	0.2802	0.9185	0.625818	0.93535
186	0.99854	0.3851	0.4291	0.6121	0.3005	0.3924	0.2402	0.629306	0.938875
238	0.841172	0.2116	0.8045	0.8408	0.3292	0.9443	0.0909	0.657019	0.941884
242	0.961517	0.9338	0.2921	0.7228	0.137	0.2563	0.4775	0.646165	0.941884
460	0.893161	0.9219	0.9349	0.2349	0.2122	0.3686	0.2397	0.656461	0.941884
545	0.433579	0.9387	0.4994	0.0864	0.2782	0.7531	0.9337	0.658567	0.941884
548	0.843738	0.9485	0.1346	1	0.2997	0.1194	0.8758	0.655784	0.941884
559	0.647716	0.6302	0.4442	0.1378	0.5689	0.3092	0.7886	0.659977	0.941884
615	0.920349	0.1364	0.7919	0.219	0.7568	0.723	0.2991	0.664366	0.941884
618	0.798805	0.5264	0.7804	0.9975	0.8266	0.0957	0.1263	0.650722	0.941884
658	0.262685	0.594	0.3618	0.8945	1	0.243	0.2829	0.660228	0.941884
677	0.160898	0.2493	0.8606	1	1	0.1871	0.4953	0.6472	0.941884
702	0.390079	0.779	0.1764	1	0.6163	0.6555	0.161	0.660913	0.941884
707	0.487124	0.337	0.8221	0.2823	0.1723	0.8537	0.6142	0.658871	0.941884
849	0.452987	0.5358	0.1569	0.8061	1	0.4812	0.2405	0.663899	0.941884
871	0.316037	0.5682	0.4286	0.9529	0.1313	0.4208	0.8348	0.656106	0.941884
878	0.936344	0.5259	0.6772	0.8439	0.9679	0.0148	0.7828	0.64502	0.941884
1061	0.260633	0.1259	0.6253	0.7522	0.3619	0.9008	0.7091	0.664579	0.941884
1213	0.879651	0.4082	0.3378	0.2544	0.3044	0.5369	0.6199	0.643522	0.941884
1222	0.329058	0.2478	0.5957	0.1985	0.7473	0.4687	0.9752	0.651842	0.941884
1280	0.316456	0.4619	0.5769	0.6374	0.18	0.577	0.6399	0.664774	0.941884
1417	0.807032	0.5368	0.4516	0.2282	0.4173	0.3706	0.4984	0.658834	0.941884
1419	0.744747	0.8883	0.6739	0.4457	0.533	0.1211	0.263	0.655655	0.941884
1551	0.760624	0.4403	0.6046	0.2393	0.3897	0.187995	0.907	0.648229	0.941884
1658	0.566513	0.3472	0.0581	0.4918	0.8668	0.9027	0.704	0.641964	0.941884
1663	0.777938	0.2468	0.636	0.8434	0.2631	0.5716	0.2033	0.644667	0.941884
1668	0.0434845	0.804	0.9262	0.6425	0.9561	0.5607	0.312	0.660612	0.941884
1678	0.775257	0.134	0.8203	0.4716	0.578	0.3279	0.3867	0.633984	0.941884
1726	0.936581	0.8843	0.1944	0.213	0.1859	0.6818	0.7999	0.660478	0.941884
1747	0.974337	0.9662	0.2513	0.1988	0.2556	0.7959	0.3311	0.645636	0.941884
1756	0.491932	0.2577	0.4669	0.5179	0.5699	0.9951	0.2062	0.665326	0.941884
1763	0.861496	0.4642	0.0457	0.7466	0.8089	0.3924	0.6786	0.633637	0.941884
180	0.587075	0.7191	0.0432	0.3826	0.6831	0.8683	0.905	0.672286	0.942625
182	0.625828	0.6592	0.7231	0.4944	0.1764	0.1488	0.953	0.66989	0.942625
608	0.2519	0.9427	0.3917	0.6927	0.5268	0.421	0.2601	0.671067	0.942625
869	0.514642	0.1647	0.9538	0.3738	0.4211	0.7063	0.4207	0.673789	0.942625
1649	0.348116	0.2037	0.6519	0.6567	0.5557	0.6798	0.3189	0.668502	0.942625
1702	0.337447	0.3871	0.3348	0.36	0.6506	0.3644	0.9743	0.667612	0.942625
1757	0.901271	0.149	0.485	0.5146	0.3294	0.6441	0.5293	0.673057	0.942625
1158	0.349411	0.4127	0.6895	0.3317	0.2364	0.8693	0.572	0.677726	0.946539
1151	0.206432	0.701	0.6782	0.4789	0.9196	0.6156	0.1547	0.687159	0.946981
1194	0.760678	0.0923	0.8527	0.7072	0.8274	0.7119	0.1629	0.685101	0.946981
1368	0.844557	0.2314	0.4737	0.7714	0.8315	0.0787	0.8635	0.684043	0.946981
1370	0.547956	0.7319	0.1257	0.7793	0.6445	0.1897	0.8238	0.680953	0.946981
1670	0.319956	0.9471	0.7974	1	0.1807	0.2142	0.4251	0.681707	0.946981
1708	0.372134	0.61	0.6134	0.9923	0.2578	0.2039	0.5516	0.682907	0.946981
1727	0.401498	0.4504	0.1161	0.8212	0.2839	0.9074	0.9213	0.686234	0.946981
1752	0.916682	0.1241	0.1597	0.4798	0.7352	0.7032	0.9008	0.684982	0.946981
1703	0.304118	0.4027	0.2592	0.1614	0.8826	0.9262	0.9979	0.689555	0.947141
1704	0.672318	0.9189	0.131	0.2506	0.7884	0.3508	0.7431	0.689133	0.947141
1469	0.72827	0.6486	0.1361	0.6451	0.3085	0.5567	0.6017	0.693483	0.950964
71	0.911356	0.8853	0.6097	0.9021	0.1155	0.2626	0.3915	0.725424	0.951238
193	0.903434	0.0874	0.6689	0.4667	0.2762	0.7652	0.8972	0.706992	0.951238
252	0.432363	0.3989	0.1798	0.5252	0.704	0.6311	0.6533	0.708744	0.951238
259	0.552591	0.6409	0.7514	0.8712	0.7322	0.0606	0.4834	0.716551	0.951238
326	0.668865	0.373	0.5496	0.7293	0.7405	0.0712	0.9645	0.719985	0.951238
527	0.261457	0.1244	0.8002	0.4053	0.7445	0.7504	0.888	0.724373	0.951238
571	0.161026	0.7023	0.4862	0.8074	0.8041	0.72	0.187	0.711305	0.951238
622	0.158287	0.7976	0.6261	0.4722	0.4497	0.5732	0.4904	0.708449	0.951238
623	0.571273	0.9917	0.9189	0.364	0.2976	0.1589	0.5031	0.701383	0.951238
701	0.091045	0.8959	0.2432	0.6039	0.6384	0.6243	1	0.710282	0.951238
857	0.829533	0.1158	0.3402	0.6755	0.5099	0.554039	0.7936	0.71582	0.951238
1043	0.0983059	0.7533	0.7409	1	0.1926	0.575	0.8432	0.721133	0.951238
1232	0.923553	0.1815	0.358	0.3964	0.5955	0.8848	0.4117	0.722226	0.951238
1233	0.741482	0.3092	0.726	0.1952	0.1831	0.9685	0.9303	0.728023	0.951238
1255	0.99109	0.1135	0.5494	0.6768	0.9906	0.1615	0.7569	0.719371	0.951238
1302	0.930559	0.671	0.4169	0.436	1	0.1098	0.3802	0.709097	0.951238
1313	0.645553	0.975	0.2947	1	0.1791	0.3695	0.3692	0.702201	0.951238
1340	0.20426	0.215	0.6982	1	0.4136	0.4123	1	0.724243	0.951238
1348	0.995881	0.7183	0.3544	0.2703	0.9747	0.3631	0.1974	0.710698	0.951238
1355	0.798807	0.9617	0.1456	0.1937	1	0.329	0.7202	0.721436	0.951238
1363	0.989628	0.3827	0.5616	0.5439	0.8327	0.0814	0.6795	0.727116	0.951238
1378	0.323644	0.456	0.1158	0.7933	0.8418	0.6501	0.6862	0.720165	0.951238
1382	0.381653	0.6507	0.5542	0.2695	0.7546	0.639	0.2778	0.716421	0.951238
1383	0.932245	0.9716	0.1896	0.2482	0.3046	0.4012	0.9864	0.72157	0.951238
1405	0.954888	0.489	0.1982	0.6841	0.3146	0.6763	0.3313	0.699806	0.951238
1614	0.789761	0.1794	0.2547	0.3758	0.4411	0.9325	0.7874	0.697322	0.951238
1699	0.44528	0.9883	0.3339	0.7542	0.3684	0.4	0.3238	0.725959	0.951238
1713	0.709542	0.994	0.5416	0.5958	0.4199	0.2712	0.1847	0.710679	0.951238
1721	0.301146	0.8283	0.8697	0.0861	0.9262	0.3163	0.8509	0.706394	0.951238
1735	0.64802	0.2489	0.5489	0.5791	0.5434	0.8418	0.1895	0.699158	0.951238
985	0.559648	0.4406	0.3874	0.5436	0.8252	0.2124	0.5951	0.729611	0.951815
808	0.0794224	0.961	0.5528	0.7589	0.8198	0.4471	0.4786	0.735122	0.956004
1428	0.814778	0.1428	0.8029	0.5321	0.6947	0.3964	0.4102	0.735069	0.956004
1088	0.0844727	0.2986	0.8072	0.9277	0.904	0.6232	0.5381	0.738022	0.958276
188	0.494441	0.5087	0.3051	0.8929	0.8527	0.1517	0.6938	0.748702	0.95889
283	0.275036	0.0492	0.8993	0.9788	0.7763	0.9974	0.6616	0.74754	0.95889
721	0.241709	0.8877	0.7979	0.9781	0.0969	0.5941	0.6159	0.74346	0.95889
1102	0.348114	0.4435	0.2481	0.5195	0.6211	0.6068	0.8392	0.752142	0.95889
1157	0.65218	0.8395	0.1338	0.4833	0.3482	0.5136	0.9645	0.747667	0.95889
1214	0.998915	0.0247	0.7779	0.8312	0.451	0.9746	0.8351	0.741394	0.95889
1235	0.689214	0.8643	0.4228	0.2024	0.762	0.208	0.7695	0.750329	0.95889
1254	0.318342	0.9124	0.4957	0.236	0.6468	0.3188	0.8733	0.747956	0.95889
1328	0.691951	0.7576	0.9371	0.3243	0.0769	0.889526	0.5783	0.752342	0.95889
1366	0.923906	0.7853	0.5407	0.9534	0.1152	0.2125	0.655	0.744963	0.95889
1528	0.0976633	0.5481	0.5344	0.5473	0.436	0.8978	0.9467	0.739999	0.95889
1742	0.746667	0.3473	0.8428	0.3396	0.5833	0.1497	0.9538	0.749475	0.95889
924	0.770912	0.6012	0.1106	0.7631	0.6341	0.465992	0.5687	0.758556	0.95918
948	0.848088	0.1239	0.4526	0.918	0.2498	0.9746	0.6224	0.759495	0.95918
1096	0.902403	0.8776	0.3293	0.7626	0.1549	0.3334	0.6388	0.758281	0.95918
1274	0.604667	0.4201	0.5051	0.6798	0.7624	0.1892	0.5141	0.756184	0.95918
1294	0.222359	0.8949	0.2291	0.5995	0.3869	0.7794	0.7772	0.754742	0.95918
1685	0.901132	0.0258	0.7723	1	0.8888	0.4186	0.9719	0.75674	0.95918
555	0.893511	0.664	0.2583	0.0938	0.8458	0.5856	0.9584	0.764027	0.960976
1228	0.339695	0.1671	0.813	0.4012	0.9793	0.6362	0.593	0.764386	0.960976
1411	0.868247	0.7613	0.43	0.6127	0.1704	0.4979	0.4602	0.763511	0.960976
1322	0.778725	0.1896	0.5341	0.2551	1	0.602	0.5871	0.769998	0.966568
1130	0.994528	0.9438	0.5224	0.6769	0.3117	0.1805	0.3898	0.773391	0.969363
1758	0.810417	0.6824	0.9038	0.6481	0.748	0.1371	0.2224	0.775526	0.970575
529	0.214295	0.2748	0.978	0.487	0.838	0.4515	0.7121	0.778755	0.970817
576	0.548818	0.4582	0.2556	0.5403	0.9871	0.5945	0.3741	0.780015	0.970817
672	0.0764608	0.4016	0.5172	1	0.5552	0.8691	1	0.780746	0.970817
1069	0.278834	0.8137	0.6579	0.4621	0.7348	0.1832	0.8066	0.777479	0.970817
1545	0.409244	0.2219	0.6416	0.1777	0.9201	0.9905	0.8168	0.78156	0.970817
18	0.305669	0.8358	0.4055	0.2563	0.7126	0.7395	0.7049	0.815512	0.971611
68	0.980133	0.9419	0.5773	0.4313	0.6679	0.2049	0.3471	0.828833	0.971611
161	0.409857	0.6732	0.8989	0.9975	0.9	0.1457	0.3933	0.848376	0.971611
177	0.237077	0.9285	0.6982	0.8466	0.3989	0.8086	0.2926	0.843673	0.971611
211	0.870255	0.9271	0.4902	0.4938	0.5543	0.1608	0.7785	0.85564	0.971611
327	0.449945	0.7042	0.4959	0.389	0.5904	0.582158	0.4566	0.811796	0.971611
329	0.571808	0.6887	0.5482	0.7995	0.1316	0.387142	0.9498	0.792864	0.971611
332	0.924021	0.8205	0.3777	0.2099	0.5393	0.809	0.3641	0.811177	0.971611
340	0.566679	0.484	0.2977	0.7331	0.7776	0.75399	0.3025	0.825194	0.971611
439	0.282388	0.7485	0.6491	1	0.4215	0.8055	0.2878	0.854352	0.971611
493	0.879466	0.6837	0.806	0.3542	0.7426	0.3086	0.3101	0.842851	0.971611
501	0.830745	0.1752	0.6287	0.974	0.5791	0.9947	0.2373	0.842688	0.971611
528	0.620032	0.917	0.6681	0.4554	0.0879	0.902332	0.8099	0.831089	0.971611
540	0.273917	0.3637	0.8168	0.7885	1	0.5874	0.302	0.834149	0.971611
640	0.312147	0.7137	0.4394	1	0.6092	0.4565	0.4459	0.842237	0.971611
652	0.0655032	0.7847	0.9016	0.7845	0.7504	0.6463	0.7506	0.852806	0.971611
704	0.800926	0.1744	0.6974	0.6724	0.4578	0.4498	0.6742	0.804579	0.971611
720	0.796364	0.5353	0.6981	0.9157	0.4583	0.1748	0.4509	0.815251	0.971611
836	0.835741	0.4061	0.8198	0.9972	0.1396	0.2939	0.9047	0.821227	0.971611
842	0.497341	0.4131	0.7197	0.9412	0.4558	0.2765	0.4957	0.798427	0.971611
870	0.450996	0.9666	0.142	0.9321	0.5548	0.5802	0.7157	0.853334	0.971611
873	0.72766	0.6354	0.6273	0.2224	0.3557	0.5482	0.7332	0.806487	0.971611
884	0.215637	0.4642	0.981	0.3886	0.6942	0.818873	0.5087	0.830191	0.971611
898	0.987443	0.8234	0.0687	0.9798	0.8191	0.6981	0.2794	0.799209	0.971611
937	0.568338	0.1878	0.7401	0.7941	0.5347	0.7812	0.539	0.860524	0.971611
992	0.13048	0.4048	0.7237	1	0.7487	0.9845	0.4187	0.838671	0.971611
996	0.803123	0.0908	0.6241	1	0.2882	0.8202	0.8343	0.802796	0.971611
998	0.161944	0.6648	0.286	0.8696	0.5889	0.8008	0.7123	0.803083	0.971611
1008	0.72397	0.7285	0.6512	0.5536	0.3358	0.3947	0.4635	0.837423	0.971611
1011	0.938772	0.4897	0.0887	0.732	0.7357	0.5673	0.8148	0.81932	0.971611
1063	0.323025	0.546	0.5966	0.1695	0.9643	0.8239	0.6369	0.803545	0.971611
1172	0.692157	0.5622	0.4243	0.7421	0.8005	0.3665	0.2309	0.791996	0.971611
1184	0.246478	0.8848	0.2496	1	0.5151	0.6608	0.5565	0.821381	0.971611
1193	0.856606	0.6082	0.7828	0.4093	0.7332	0.1869	0.4191	0.811718	0.971611
1196	0.804221	0.1128	0.5087	0.8963	0.9108	0.4835	0.5339	0.813632	0.971611
1199	0.134725	0.9197	0.3404	0.6084	0.9242	0.7168	0.4901	0.792519	0.971611
1200	0.802959	0.923	0.8298	0.6563	0.0491	0.8439	0.8184	0.856824	0.971611
1209	0.636447	0.5453	0.0802	0.6045	0.9191	0.8597	0.9618	0.848639	0.971611
1231	0.839406	0.8039	0.473	0.7644	0.1361	0.5549	0.633	0.837241	0.971611
1240	0.22991	0.6174	0.3829	0.7487	0.5048	0.7671	0.5508	0.798189	0.971611
1259	0.758673	0.8791	0.2501	0.5106	0.4065	0.5236	0.7116	0.849709	0.971611
1306	0.912401	0.8464	0.2182	0.9676	0.4512	0.161	0.9404	0.831388	0.971611
1307	0.274278	0.8753	0.7999	0.1416	0.9642	0.6005	0.5142	0.788506	0.971611
1309	0.171378	0.5584	0.8955	0.9172	0.1583	0.9065	0.9235	0.822715	0.971611
1360	0.403069	0.6916	0.6723	0.5582	0.5459	0.3087	0.4879	0.796944	0.971611
1381	0.88548	0.5281	0.4881	0.0813	0.726	0.8592	0.8725	0.818652	0.971611
1392	0.156756	0.9867	0.6097	0.3386	0.4441	0.8592	0.6768	0.791082	0.971611
1401	0.697999	0.4504	0.5386	1	1	0.0869	0.9225	0.855837	0.971611
1436	0.298643	0.3641	0.3279	0.706	0.6806	0.9115	0.6412	0.817516	0.971611
1437	0.305346	0.4343	0.6861	0.5219	0.8877	0.2827	0.8088	0.812434	0.971611
1472	0.866385	0.6769	0.8579	0.5152	1	0.1396	0.3652	0.852627	0.971611
1546	0.700412	0.5601	0.7261	0.7228	0.5027	0.572591	0.1619	0.81183	0.971611
1571	0.558559	0.3575	0.2714	1	0.7347	0.403	0.7674	0.844012	0.971611
1629	0.771651	0.7764	0.2811	0.4952	0.4917	0.8245	0.288	0.813802	0.971611
1634	0.283216	0.4486	0.5344	0.626	0.9305	0.7509	0.3026	0.802962	0.971611
1635	0.725805	0.5177	0.2542	1	0.6354	0.6789	0.2017	0.79217	0.971611
1636	0.569376	0.5591	0.8364	0.3133	0.3457	0.9702	0.4049	0.833549	0.971611
1662	0.994734	0.5707	0.3159	0.2062	0.6344	0.8356	0.4676	0.805662	0.971611
1686	0.895606	0.8545	0.6294	0.6552	0.5772	0.2529	0.3029	0.85911	0.971611
1706	0.634345	0.1429	0.5172	0.6743	0.5716	0.9728	0.6971	0.84341	0.971611
1707	0.138703	0.6938	0.2453	0.5997	0.9406	0.8484	0.9489	0.826452	0.971611
1712	0.653311	0.4373	0.9975	0.2648	0.4712	0.6892	0.433	0.825134	0.971611
1736	0.943407	0.3221	0.6628	0.2639	0.2929	0.6614	0.9323	0.811897	0.971611
1740	0.823078	0.0727	0.4748	0.9223	0.9898	0.5917	0.9001	0.857912	0.971611
1744	0.569251	0.5724	0.5347	1	0.9781	0.1924	0.4308	0.860537	0.971611
1748	0.469439	0.5065	0.7716	0.255	0.8136	0.2519	0.9175	0.800045	0.971611
1760	0.395092	0.553	0.8864	0.5058	0.1777	0.9035	0.7965	0.846123	0.971611
275	0.599191	0.6536	0.8791	0.5973	0.3804	0.2328	0.8178	0.866677	0.972082
569	0.656648	0.5441	0.5185	0.7106	0.5831	0.4497	0.4257	0.865135	0.972082
716	0.601773	0.469	0.3831	0.2261	0.8489	0.9319	0.7425	0.862464	0.972082
1002	0.637079	0.2851	0.6481	0.3555	0.9785	0.4115	0.8599	0.86351	0.972082
1438	0.533524	0.2102	0.9384	0.3467	0.8131	0.9827	0.5114	0.866803	0.972082
1216	0.399594	0.7937	0.3327	0.9192	0.8877	0.6622	0.265	0.868325	0.972477
189	0.415933	0.6495	0.994	0.4059	0.7101	0.524	0.3916	0.873947	0.974833
516	0.389605	0.6481	0.8216	1	0.4155	0.8751	0.2104	0.87387	0.974833
1093	0.382084	0.8771	0.4714	0.4154	0.6357	0.4958	0.752	0.871611	0.974833
176	0.388989	0.8854	0.5343	0.825	0.1929	0.8699	0.6418	0.877164	0.975924
279	0.335021	0.859	0.3349	0.6685	0.5559	0.5088	0.8981	0.877274	0.975924
1009	0.872916	0.6291	0.0971	0.6876	0.7858	0.7244	0.8042	0.880031	0.976792
1406	0.559723	0.879	0.2564	0.7652	0.2877	0.6697	0.9106	0.881005	0.976792
1441	0.182254	0.4987	0.5431	1	0.5231	0.711	0.9274	0.881581	0.976792
1262	0.239376	0.4636	0.583	0.991	0.7634	0.3876	0.9219	0.884464	0.977807
1709	0.659066	0.4528	0.4231	0.3456	0.7919	0.5986	0.8486	0.88485	0.977807
741	0.802334	0.3384	0.5586	0.8288	0.4759	0.5156	0.5858	0.887904	0.979878
499	0.98421	0.3549	0.4402	0.9437	0.8411	0.5594	0.2741	0.891554	0.981575
648	0.29968	0.352	0.9214	1	0.7638	0.5419	0.4663	0.891804	0.981575
983	0.932789	0.5854	0.8162	0.9461	0.1416	0.7431	0.4407	0.896028	0.982321
1195	0.634294	0.8016	0.4647	0.273	0.825	0.8397	0.4371	0.895916	0.982321
1230	0.843634	0.2236	0.5626	0.3597	0.6695	0.8264	0.9171	0.895074	0.982321
72	0.945477	0.5091	0.769	0.9262	0.3101	0.4587	0.4245	0.901689	0.983129
159	0.834496	0.3766	0.9209	0.5621	0.6211	0.2479	0.8753	0.907211	0.983129
255	0.224259	0.7434	0.6041	0.6121	0.6651	0.6475	0.7975	0.903873	0.983129
256	0.930449	0.5071	0.8237	0.4835	0.5848	0.2666	0.7151	0.902853	0.983129
502	0.717481	0.6253	0.4461	0.2841	0.641	0.8026	0.756	0.908027	0.983129
830	0.753494	0.9598	0.7738	0.7007	0.5745	0.23	0.3895	0.899186	0.983129
1101	0.881747	0.5449	0.8263	0.5643	0.6534	0.4791	0.3156	0.908107	0.983129
1245	0.854305	0.3687	0.6064	0.9964	0.6687	0.6545	0.2509	0.902615	0.983129
1250	0.15338	0.9217	0.5738	0.6367	0.7329	0.8176	0.6444	0.898006	0.983129
1741	0.819902	0.8873	0.4118	0.3967	0.2589	0.8627	0.8407	0.908878	0.983129
1759	0.67515	0.4948	0.8891	0.4685	0.669	0.4265	0.5675	0.909778	0.983129
218	0.705271	0.8884	0.7981	0.9577	0.1221	0.7299	0.683	0.931958	0.98374
270	0.854826	0.3104	0.7192	0.3556	0.8139	0.5019	0.8554	0.914463	0.98374
280	0.975323	0.3436	0.4145	0.7732	0.7634	0.453	0.8094	0.934367	0.98374
565	0.795277	0.9798	0.7963	0.8599	0.3481	0.3858	0.3885	0.928257	0.98374
568	0.637669	0.9116	0.5742	0.5365	0.692	0.3362	0.6499	0.925972	0.98374
630	0.462789	0.9421	0.3557	0.3797	1	0.7102	0.6187	0.922142	0.98374
726	0.912402	0.9716	0.4855	0.934	0.8441	0.1495	0.4929	0.91918	0.98374
905	0.531137	0.3993	0.4363	1	0.6723	0.8203	0.4592	0.913389	0.98374
913	0.509261	0.7388	0.5059	0.8228	0.4694	0.4967	0.8202	0.934073	0.98374
999	0.593038	0.372	0.9905	0.9797	0.2266	0.8629	0.582	0.916888	0.98374
1211	0.83366	0.2601	0.4977	0.7021	0.3957	0.9825	0.9013	0.924331	0.98374
1271	0.852564	0.7924	0.3275	0.9117	0.4398	0.5649	0.5831	0.93215	0.98374
1293	0.316572	0.9055	0.8444	0.518	0.9875	0.3781	0.5548	0.922467	0.98374
1301	0.452942	0.6233	0.6757	0.6311	0.6324	0.5299	0.6675	0.92552	0.98374
1353	0.549935	0.6256	0.5393	1	0.656	0.6986	0.2941	0.919193	0.98374
1376	0.947284	0.3425	0.6388	0.7068	0.5749	0.449845	0.6938	0.92348	0.98374
1398	0.674992	0.6539	0.9103	0.3766	0.7647	0.4363	0.602	0.935204	0.98374
1433	0.775006	0.9499	0.2128	0.5484	0.841	0.8607	0.4588	0.930248	0.98374
1676	0.857483	0.2762	0.3763	0.578	0.9405	0.9543	0.5166	0.915115	0.98374
1689	0.295591	0.5944	0.4359	1	0.8237	0.5455	0.8441	0.931678	0.98374
1717	0.435091	0.706	0.53	1	0.2643	0.9272	0.5943	0.914456	0.98374
613	0.795907	0.8994	0.1498	0.4678	0.957	0.8231	0.8015	0.938322	0.983775
743	0.50422	0.8346	0.3787	0.5923	0.9707	0.3654	0.943	0.938089	0.983775
1606	0.47491	0.3242	0.7471	0.6574	1	0.7317	0.576	0.938789	0.983775
191	0.957919	0.9271	0.3971	0.9607	0.9258	0.1522	0.9884	0.963713	0.985209
220	0.290918	0.6634	0.7352	0.8075	0.7859	0.5739	0.7623	0.953274	0.985209
396	0.621399	0.7426	0.8462	0.9322	0.6086	0.8243	0.2629	0.964624	0.985209
431	0.227083	0.4637	0.7157	1	1	0.8826	0.6822	0.961596	0.985209
483	0.398378	0.8689	0.6225	0.9402	0.3428	0.8422	0.9857	0.973353	0.985209
614	0.734223	0.5299	0.4098	0.9066	0.9011	0.4155	0.9045	0.965631	0.985209
625	0.4451	0.31	0.7929	0.754	0.7088	0.9038	0.8977	0.963997	0.985209
805	0.754671	0.7369	0.7357	0.8295	0.6281	0.4597	0.5777	0.972556	0.985209
858	0.357749	0.7223	0.6024	0.8447	0.3819	0.873575	0.8476	0.949565	0.985209
860	0.699847	0.3479	0.7358	0.6805	0.9935	0.928693	0.4744	0.969867	0.985209
1001	0.825601	0.6456	0.8336	0.6588	0.5623	0.7247	0.3042	0.947946	0.985209
1003	0.865792	0.7507	0.2363	0.8117	0.9679	0.4559	0.9648	0.969611	0.985209
1006	0.923503	0.163	0.9626	0.7162	0.5499	0.8696	0.8559	0.957838	0.985209
1078	0.82258	0.4518	0.5046	0.9472	0.8959	0.6507	0.3214	0.941949	0.985209
1081	0.418432	0.6928	0.7701	0.8915	0.6832	0.7125	0.3654	0.946273	0.985209
1224	0.934051	0.7888	0.4864	0.8762	0.8086	0.2578	0.7948	0.968659	0.985209
1234	0.570107	0.5083	0.9451	0.5683	0.8548	0.5915	0.6612	0.968667	0.985209
1256	0.824667	0.9727	0.5257	0.7698	0.2066	0.7496	0.8865	0.960595	0.985209
1305	0.933592	0.5198	0.5905	0.4123	0.8684	0.3943	0.9557	0.952092	0.985209
1393	0.64643	0.5759	0.7473	1	0.6474	0.4238	0.5247	0.954302	0.985209
1429	0.807018	0.3244	0.7057	0.6739	0.6166	0.592	0.859	0.952705	0.985209
1447	0.886508	0.999	0.1448	0.758	0.7926	0.5563	0.9094	0.952604	0.985209
1471	0.57044	0.6936	0.5292	0.5028	0.9016	0.9418	0.6438	0.973277	0.985209
1493	0.539679	0.9909	0.8823	0.461	0.4639	0.8333	0.5101	0.958406	0.985209
1669	0.978444	0.8841	0.5103	0.645	0.5106	0.5696	0.6222	0.96819	0.985209
1681	0.940131	0.481	0.2465	1	0.8642	0.7657	0.6505	0.964594	0.985209
1687	0.916186	0.4623	0.8369	0.9604	0.4404	0.9123	0.3384	0.962681	0.985209
1738	0.842235	0.5222	0.7828	0.6038	0.3081	0.8395	0.8254	0.960359	0.985209
560	0.612294	0.1899	0.9919	0.8491	0.8794	0.8438	0.8511	0.976271	0.985761
1252	0.626352	0.4581	0.723	0.7856	0.7205	0.8788	0.5963	0.976067	0.985761
455	0.727781	0.9312	0.3315	0.9278	0.8169	0.6081	0.7576	0.98451	0.992873
558	0.881927	0.8953	0.6966	0.9457	0.703	0.714672	0.3588	0.989182	0.993967
617	0.81235	0.9289	0.7717	0.875	0.4921	0.6397	0.5724	0.988692	0.993967
1628	0.875332	0.5653	0.9511	1	1	0.8164	0.2272	0.987453	0.993967
1326	0.949392	0.4314	0.9155	0.972	0.5953	0.7396	0.6546	0.991563	0.995156
1349	0.80568	0.4344	0.7526	0.5942	0.8613	0.8966	0.9313	0.99281	0.995205
1091	0.670565	0.8634	0.6691	0.8505	0.9609	0.9593	0.4427	0.995387	0.996586
1684	0.612619	0.5586	0.688	1	0.9902	0.81	0.9583	0.998066	0.998066

## Sheet: Table_S5_SMP_Summary_Statistics
SMP	Aligned_Column	Number_of_domains_aligned	Number_of_mutations_at_position	Number_of_domains_mutated	Mutations_per_aligned_domain	Domains_mutated_per_aligned_domain	Mutations_per_mutated_domain
1	145	474	102	68	0.21519	0.14346	1.5
2	200	462	107	86	0.231602	0.186147	1.24419
3	205	460	83	62	0.180435	0.134783	1.33871
4	246	417	94	69	0.22542	0.165468	1.36232
5	254	456	77	67	0.16886	0.14693	1.14925
6	258	412	81	56	0.196602	0.135922	1.44643
7	717	109	28	21	0.256881	0.192661	1.33333
8	731	485	91	72	0.187629	0.148454	1.26389
9	820	485	136	111	0.280412	0.228866	1.22523
10	828	483	55	49	0.113872	0.101449	1.12245
11	889	463	87	72	0.187905	0.155508	1.20833
12	891	469	115	48	0.245203	0.102345	2.39583
13	892	469	124	68	0.264392	0.144989	1.82353
14	893	468	181	90	0.386752	0.192308	2.01111
15	894	468	717	74	1.53205	0.15812	9.68919
16	895	464	77	51	0.165948	0.109914	1.5098
17	923	100	35	21	0.35	0.21	1.66667
18	941	382	103	77	0.269634	0.201571	1.33766
19	945	395	128	69	0.324051	0.174684	1.85507
20	1134	213	57	42	0.267606	0.197183	1.35714
21	1430	396	163	111	0.411616	0.280303	1.46847
22	1467	72	17	13	0.236111	0.180556	1.30769
23	1683	59	23	16	0.389831	0.271186	1.4375
Average_SMP	-	376.565	116.565	61.4348	0.309549	0.163145	1.89738
Average_aligned_column	-	74.5254	12.1222	9.66261	0.162659	0.129655	1.25455

## Sheet: Table_S6_Cancer_Types
Gene	Mutation	BLCA	CESC	COADREAD	HNSC	KIRC	LGG	LUAD	PRAD	SKCM	STAD	UCEC	Other	Total
KDR	R1032Q			1						4			1	6
KDR	S1100F									7				7
TGFBR1	S241L			3									2	5
TGFBR1	L354P										1			1
CHEK2	S372F				1									1
CHEK2	S372Y												1	1
CHEK2	K373E	3	2	6	4	4	3	17	4	1	2	1	1	48
CHEK2	A392S												1	1
CHEK2	A392V							1		1				2
ERBB2	R868W			1										1
ERBB2	R966C													0
ERBB2	S974F										1			1
Patients Mutated		3	2	11	5	4	3	18	4	13	4	1	6	74
Total Patients*		254	39	435	341	369	197	809	245	511	264	231	2381
*The total patients reflect samples in the kinase dataset. In general, ~10-20% of patients from the original studies are not represented here, since they had no mutations in any kinase gene.

## Sheet: Table_S7_Kinase_Group_Members
Gene	Group	Protein
AKT1	AGC	AKT1_HUMAN
AKT2	AGC	AKT2_HUMAN
AKT3	AGC	AKT3_HUMAN
CDC42BPA	AGC	MRCKA_HUMAN
CDC42BPB	AGC	MRCKB_HUMAN
CDC42BPG	AGC	MRCKG_HUMAN
CIT	AGC	CTRO_HUMAN
DMPK	AGC	DMPK_HUMAN
GRK1	AGC	RK_HUMAN
GRK2	AGC	ARBK1_HUMAN
GRK3	AGC	ARBK2_HUMAN
GRK4	AGC	GRK4_HUMAN
GRK5	AGC	GRK5_HUMAN
GRK6	AGC	GRK6_HUMAN
GRK7	AGC	GRK7_HUMAN
LATS1	AGC	LATS1_HUMAN
LATS2	AGC	LATS2_HUMAN
MAST1	AGC	MAST1_HUMAN
MAST2	AGC	MAST2_HUMAN
MAST3	AGC	MAST3_HUMAN
MAST4	AGC	MAST4_HUMAN
MASTL	AGC	GWL_HUMAN
PDPK1	AGC	PDPK1_HUMAN
PDPK2P	AGC	PDPK2_HUMAN
PKN1	AGC	PKN1_HUMAN
PKN2	AGC	PKN2_HUMAN
PKN3	AGC	PKN3_HUMAN
PRKACA	AGC	KAPCA_HUMAN
PRKACB	AGC	KAPCB_HUMAN
PRKACG	AGC	KAPCG_HUMAN
PRKCA	AGC	KPCA_HUMAN
PRKCB	AGC	KPCB_HUMAN
PRKCD	AGC	KPCD_HUMAN
PRKCE	AGC	KPCE_HUMAN
PRKCG	AGC	KPCG_HUMAN
PRKCH	AGC	KPCL_HUMAN
PRKCI	AGC	KPCI_HUMAN
PRKCQ	AGC	KPCT_HUMAN
PRKCZ	AGC	KPCZ_HUMAN
PRKG1	AGC	KGP1_HUMAN
PRKG2	AGC	KGP2_HUMAN
PRKX	AGC	PRKX_HUMAN
PRKY	AGC	PRKY_HUMAN
ROCK1	AGC	ROCK1_HUMAN
ROCK2	AGC	ROCK2_HUMAN
RPS6KA1	AGC	KS6A1_HUMAN
RPS6KA2	AGC	KS6A2_HUMAN
RPS6KA3	AGC	KS6A3_HUMAN
RPS6KA4	AGC	KS6A4_HUMAN
RPS6KA5	AGC	KS6A5_HUMAN
RPS6KA6	AGC	KS6A6_HUMAN
RPS6KB1	AGC	KS6B1_HUMAN
RPS6KB2	AGC	KS6B2_HUMAN
SGK1	AGC	SGK1_HUMAN
SGK2	AGC	SGK2_HUMAN
SGK3	AGC	SGK3_HUMAN
STK38	AGC	STK38_HUMAN
STK38L	AGC	ST38L_HUMAN
ADCK1	Atypical_ADCK	ADCK1_HUMAN
ADCK2	Atypical_ADCK	ADCK2_HUMAN
ADCK5	Atypical_ADCK	ADCK5_HUMAN
COQ8A	Atypical_ADCK	COQ8A_HUMAN
COQ8B	Atypical_ADCK	COQ8B_HUMAN
ALPK1	Atypical_ALPHA	ALPK1_HUMAN
ALPK2	Atypical_ALPHA	ALPK2_HUMAN
ALPK3	Atypical_ALPHA	ALPK3_HUMAN
EEF2K	Atypical_ALPHA	EF2K_HUMAN
TRPM6	Atypical_ALPHA	TRPM6_HUMAN
TRPM7	Atypical_ALPHA	TRPM7_HUMAN
FASTK	Atypical_FASTK	FASTK_HUMAN
BCKDK	Atypical_PDK	BCKD_HUMAN
PDK1	Atypical_PDK	PDK1_HUMAN
PDK2	Atypical_PDK	PDK2_HUMAN
PDK3	Atypical_PDK	PDK3_HUMAN
PDK4	Atypical_PDK	PDK4_HUMAN
ATM	Atypical_PI3	ATM_HUMAN
ATR	Atypical_PI3	ATR_HUMAN
MTOR	Atypical_PI3	MTOR_HUMAN
PIK3CA	Atypical_PI3	PK3CA_HUMAN
PIK3CG	Atypical_PI3	PK3CG_HUMAN
PRKDC	Atypical_PI3	PRKDC_HUMAN
SMG1	Atypical_PI3	SMG1_HUMAN
RIOK1	Atypical_RIO	RIOK1_HUMAN
RIOK2	Atypical_RIO	RIOK2_HUMAN
RIOK3	Atypical_RIO	RIOK3_HUMAN
BRSK1	CAMK	BRSK1_HUMAN
BRSK2	CAMK	BRSK2_HUMAN
CAMK1	CAMK	KCC1A_HUMAN
CAMK1D	CAMK	KCC1D_HUMAN
CAMK1G	CAMK	KCC1G_HUMAN
CAMK2A	CAMK	KCC2A_HUMAN
CAMK2B	CAMK	KCC2B_HUMAN
CAMK2D	CAMK	KCC2D_HUMAN
CAMK2G	CAMK	KCC2G_HUMAN
CAMK4	CAMK	KCC4_HUMAN
CAMKV	CAMK	CAMKV_HUMAN
CASK	CAMK	CSKP_HUMAN
CHEK1	CAMK	CHK1_HUMAN
CHEK2	CAMK	CHK2_HUMAN
DAPK1	CAMK	DAPK1_HUMAN
DAPK2	CAMK	DAPK2_HUMAN
DAPK3	CAMK	DAPK3_HUMAN
DCLK1	CAMK	DCLK1_HUMAN
DCLK2	CAMK	DCLK2_HUMAN
DCLK3	CAMK	DCLK3_HUMAN
HUNK	CAMK	HUNK_HUMAN
KALRN	CAMK	KALRN_HUMAN
MAPKAPK2	CAMK	MAPK2_HUMAN
MAPKAPK3	CAMK	MAPK3_HUMAN
MAPKAPK5	CAMK	MAPK5_HUMAN
MARK1	CAMK	MARK1_HUMAN
MARK2	CAMK	MARK2_HUMAN
MARK3	CAMK	MARK3_HUMAN
MARK4	CAMK	MARK4_HUMAN
MELK	CAMK	MELK_HUMAN
MKNK1	CAMK	MKNK1_HUMAN
MKNK2	CAMK	MKNK2_HUMAN
MYLK	CAMK	MYLK_HUMAN
MYLK2	CAMK	MYLK2_HUMAN
MYLK3	CAMK	MYLK3_HUMAN
MYLK4	CAMK	MYLK4_HUMAN
NIM1K	CAMK	NIM1_HUMAN
NUAK1	CAMK	NUAK1_HUMAN
NUAK2	CAMK	NUAK2_HUMAN
OBSCN	CAMK	OBSCN_HUMAN
PASK	CAMK	PASK_HUMAN
PHKG1	CAMK	PHKG1_HUMAN
PHKG2	CAMK	PHKG2_HUMAN
PIM1	CAMK	PIM1_HUMAN
PIM2	CAMK	PIM2_HUMAN
PIM3	CAMK	PIM3_HUMAN
PNCK	CAMK	KCC1B_HUMAN
PRKAA1	CAMK	AAPK1_HUMAN
PRKAA2	CAMK	AAPK2_HUMAN
PRKD1	CAMK	KPCD1_HUMAN
PRKD2	CAMK	KPCD2_HUMAN
PRKD3	CAMK	KPCD3_HUMAN
PSKH1	CAMK	KPSH1_HUMAN
PSKH2	CAMK	KPSH2_HUMAN
SIK1	CAMK	SIK1_HUMAN
SIK2	CAMK	SIK2_HUMAN
SIK3	CAMK	SIK3_HUMAN
SNRK	CAMK	SNRK_HUMAN
SPEG	CAMK	SPEG_HUMAN
STK11	CAMK	STK11_HUMAN
STK17A	CAMK	ST17A_HUMAN
STK17B	CAMK	ST17B_HUMAN
STK33	CAMK	STK33_HUMAN
STK40	CAMK	STK40_HUMAN
TRIB1	CAMK	TRIB1_HUMAN
TRIB2	CAMK	TRIB2_HUMAN
TRIB3	CAMK	TRIB3_HUMAN
TRIO	CAMK	TRIO_HUMAN
TSSK1B	CAMK	TSSK1_HUMAN
TSSK2	CAMK	TSSK2_HUMAN
TSSK3	CAMK	TSSK3_HUMAN
TSSK4	CAMK	TSSK4_HUMAN
TSSK6	CAMK	TSSK6_HUMAN
TTN	CAMK	TITIN_HUMAN
CSNK1A1	CK1	KC1A_HUMAN
CSNK1A1L	CK1	KC1AL_HUMAN
CSNK1D	CK1	KC1D_HUMAN
CSNK1E	CK1	KC1E_HUMAN
CSNK1G1	CK1	KC1G1_HUMAN
CSNK1G2	CK1	KC1G2_HUMAN
CSNK1G3	CK1	KC1G3_HUMAN
TTBK1	CK1	TTBK1_HUMAN
TTBK2	CK1	TTBK2_HUMAN
VRK1	CK1	VRK1_HUMAN
VRK2	CK1	VRK2_HUMAN
VRK3	CK1	VRK3_HUMAN
CDK1	CMGC	CDK1_HUMAN
CDK10	CMGC	CDK10_HUMAN
CDK11A	CMGC	CD11A_HUMAN
CDK11B	CMGC	CD11B_HUMAN
CDK12	CMGC	CDK12_HUMAN
CDK13	CMGC	CDK13_HUMAN
CDK14	CMGC	CDK14_HUMAN
CDK15	CMGC	CDK15_HUMAN
CDK16	CMGC	CDK16_HUMAN
CDK17	CMGC	CDK17_HUMAN
CDK18	CMGC	CDK18_HUMAN
CDK19	CMGC	CDK19_HUMAN
CDK2	CMGC	CDK2_HUMAN
CDK20	CMGC	CDK20_HUMAN
CDK3	CMGC	CDK3_HUMAN
CDK4	CMGC	CDK4_HUMAN
CDK5	CMGC	CDK5_HUMAN
CDK6	CMGC	CDK6_HUMAN
CDK7	CMGC	CDK7_HUMAN
CDK8	CMGC	CDK8_HUMAN
CDK9	CMGC	CDK9_HUMAN
CDKL1	CMGC	CDKL1_HUMAN
CDKL2	CMGC	CDKL2_HUMAN
CDKL3	CMGC	CDKL3_HUMAN
CDKL4	CMGC	CDKL4_HUMAN
CDKL5	CMGC	CDKL5_HUMAN
CLK1	CMGC	CLK1_HUMAN
CLK2	CMGC	CLK2_HUMAN
CLK3	CMGC	CLK3_HUMAN
CLK4	CMGC	CLK4_HUMAN
DYRK1A	CMGC	DYR1A_HUMAN
DYRK1B	CMGC	DYR1B_HUMAN
DYRK2	CMGC	DYRK2_HUMAN
DYRK3	CMGC	DYRK3_HUMAN
DYRK4	CMGC	DYRK4_HUMAN
GSK3A	CMGC	GSK3A_HUMAN
GSK3B	CMGC	GSK3B_HUMAN
HIPK1	CMGC	HIPK1_HUMAN
HIPK2	CMGC	HIPK2_HUMAN
HIPK3	CMGC	HIPK3_HUMAN
HIPK4	CMGC	HIPK4_HUMAN
ICK	CMGC	ICK_HUMAN
MAK	CMGC	MAK_HUMAN
MAPK1	CMGC	MK01_HUMAN
MAPK10	CMGC	MK10_HUMAN
MAPK11	CMGC	MK11_HUMAN
MAPK12	CMGC	MK12_HUMAN
MAPK13	CMGC	MK13_HUMAN
MAPK14	CMGC	MK14_HUMAN
MAPK15	CMGC	MK15_HUMAN
MAPK3	CMGC	MK03_HUMAN
MAPK4	CMGC	MK04_HUMAN
MAPK6	CMGC	MK06_HUMAN
MAPK7	CMGC	MK07_HUMAN
MAPK8	CMGC	MK08_HUMAN
MAPK9	CMGC	MK09_HUMAN
MOK	CMGC	MOK_HUMAN
NLK	CMGC	NLK_HUMAN
PRPF4B	CMGC	PRP4B_HUMAN
SRPK1	CMGC	SRPK1_HUMAN
SRPK2	CMGC	SRPK2_HUMAN
SRPK3	CMGC	SRPK3_HUMAN
NEK1	NEK	NEK1_HUMAN
NEK10	NEK	NEK10_HUMAN
NEK11	NEK	NEK11_HUMAN
NEK2	NEK	NEK2_HUMAN
NEK3	NEK	NEK3_HUMAN
NEK4	NEK	NEK4_HUMAN
NEK5	NEK	NEK5_HUMAN
NEK6	NEK	NEK6_HUMAN
NEK7	NEK	NEK7_HUMAN
NEK8	NEK	NEK8_HUMAN
NEK9	NEK	NEK9_HUMAN
AAK1	Other	AAK1_HUMAN
AURKA	Other	AURKA_HUMAN
AURKB	Other	AURKB_HUMAN
AURKC	Other	AURKC_HUMAN
BMP2K	Other	BMP2K_HUMAN
BUB1	Other	BUB1_HUMAN
BUB1B	Other	BUB1B_HUMAN
CAMKK1	Other	KKCC1_HUMAN
CAMKK2	Other	KKCC2_HUMAN
CDC7	Other	CDC7_HUMAN
CHUK	Other	IKKA_HUMAN
CSNK2A1	Other	CSK21_HUMAN
CSNK2A2	Other	CSK22_HUMAN
CSNK2A3	Other	CSK23_HUMAN
DSTYK	Other	DUSTY_HUMAN
EIF2AK1	Other	E2AK1_HUMAN
EIF2AK2	Other	E2AK2_HUMAN
EIF2AK3	Other	E2AK3_HUMAN
EIF2AK4	Other	E2AK4_HUMAN
ERN1	Other	ERN1_HUMAN
ERN2	Other	ERN2_HUMAN
GAK	Other	GAK_HUMAN
GSG2	Other	HASP_HUMAN
IKBKB	Other	IKKB_HUMAN
IKBKE	Other	IKKE_HUMAN
MLKL	Other	MLKL_HUMAN
MOS	Other	MOS_HUMAN
NRBP1	Other	NRBP_HUMAN
NRBP2	Other	NRBP2_HUMAN
PAN3	Other	PAN3_HUMAN
PDIK1L	Other	PDK1L_HUMAN
PEAK1	Other	PEAK1_HUMAN
PIK3R4	Other	PI3R4_HUMAN
PINK1	Other	PINK1_HUMAN
PKDCC	Other	PKDCC_HUMAN
PKMYT1	Other	PMYT1_HUMAN
PLK1	Other	PLK1_HUMAN
PLK2	Other	PLK2_HUMAN
PLK3	Other	PLK3_HUMAN
PLK4	Other	PLK4_HUMAN
PLK5	Other	PLK5_HUMAN
POMK	Other	SG196_HUMAN
PXK	Other	PXK_HUMAN
RNASEL	Other	RN5A_HUMAN
RPS6KC1	Other	KS6C1_HUMAN
RPS6KL1	Other	RPKL1_HUMAN
SBK1	Other	SBK1_HUMAN
SBK2	Other	SBK2_HUMAN
SBK3	Other	SBK3_HUMAN
SCYL1	Other	SCYL1_HUMAN
SCYL2	Other	SCYL2_HUMAN
SCYL3	Other	PACE1_HUMAN
SGK223	Other	SG223_HUMAN
SGK494	Other	SG494_HUMAN
STK16	Other	STK16_HUMAN
STK31	Other	STK31_HUMAN
STK32A	Other	ST32A_HUMAN
STK32B	Other	ST32B_HUMAN
STK32C	Other	ST32C_HUMAN
STK35	Other	STK35_HUMAN
STK36	Other	STK36_HUMAN
STKLD1	Other	STKL1_HUMAN
TBCK	Other	TBCK_HUMAN
TBK1	Other	TBK1_HUMAN
TEX14	Other	TEX14_HUMAN
TLK1	Other	TLK1_HUMAN
TLK2	Other	TLK2_HUMAN
TP53RK	Other	PRPK_HUMAN
TTK	Other	TTK_HUMAN
UHMK1	Other	UHMK1_HUMAN
ULK1	Other	ULK1_HUMAN
ULK2	Other	ULK2_HUMAN
ULK3	Other	ULK3_HUMAN
ULK4	Other	ULK4_HUMAN
WEE1	Other	WEE1_HUMAN
WEE2	Other	WEE2_HUMAN
WNK1	Other	WNK1_HUMAN
WNK2	Other	WNK2_HUMAN
WNK3	Other	WNK3_HUMAN
WNK4	Other	WNK4_HUMAN
GUCY2C	RGC	GUC2C_HUMAN
GUCY2D	RGC	GUC2D_HUMAN
GUCY2F	RGC	GUC2F_HUMAN
NPR1	RGC	ANPRA_HUMAN
NPR2	RGC	ANPRB_HUMAN
MAP2K1	STE	MP2K1_HUMAN
MAP2K2	STE	MP2K2_HUMAN
MAP2K3	STE	MP2K3_HUMAN
MAP2K4	STE	MP2K4_HUMAN
MAP2K5	STE	MP2K5_HUMAN
MAP2K6	STE	MP2K6_HUMAN
MAP2K7	STE	MP2K7_HUMAN
MAP3K1	STE	M3K1_HUMAN
MAP3K10	STE	M3K10_HUMAN
MAP3K11	STE	M3K11_HUMAN
MAP3K12	STE	M3K12_HUMAN
MAP3K13	STE	M3K13_HUMAN
MAP3K14	STE	M3K14_HUMAN
MAP3K15	STE	M3K15_HUMAN
MAP3K19	STE	M3K19_HUMAN
MAP3K2	STE	M3K2_HUMAN
MAP3K3	STE	M3K3_HUMAN
MAP3K4	STE	M3K4_HUMAN
MAP3K5	STE	M3K5_HUMAN
MAP3K6	STE	M3K6_HUMAN
MAP3K7	STE	M3K7_HUMAN
MAP3K8	STE	M3K8_HUMAN
MAP3K9	STE	M3K9_HUMAN
MAP4K1	STE	M4K1_HUMAN
MAP4K2	STE	M4K2_HUMAN
MAP4K3	STE	M4K3_HUMAN
MAP4K4	STE	M4K4_HUMAN
MAP4K5	STE	M4K5_HUMAN
MINK1	STE	MINK1_HUMAN
MLK4	STE	M3KL4_HUMAN
MYO3A	STE	MYO3A_HUMAN
MYO3B	STE	MYO3B_HUMAN
NRK	STE	NRK_HUMAN
OXSR1	STE	OXSR1_HUMAN
PAK1	STE	PAK1_HUMAN
PAK2	STE	PAK2_HUMAN
PAK3	STE	PAK3_HUMAN
PAK4	STE	PAK4_HUMAN
PAK5	STE	PAK5_HUMAN
PAK6	STE	PAK6_HUMAN
PBK	STE	TOPK_HUMAN
SLK	STE	SLK_HUMAN
STK10	STE	STK10_HUMAN
STK24	STE	STK24_HUMAN
STK25	STE	STK25_HUMAN
STK26	STE	STK26_HUMAN
STK3	STE	STK3_HUMAN
STK39	STE	STK39_HUMAN
STK4	STE	STK4_HUMAN
STRADA	STE	STRAA_HUMAN
STRADB	STE	STRAB_HUMAN
TAOK1	STE	TAOK1_HUMAN
TAOK2	STE	TAOK2_HUMAN
TAOK3	STE	TAOK3_HUMAN
TNIK	STE	TNIK_HUMAN
ZAK	STE	MLTK_HUMAN
ACVR1	TKL	ACVR1_HUMAN
ACVR1B	TKL	ACV1B_HUMAN
ACVR1C	TKL	ACV1C_HUMAN
ACVR2A	TKL	AVR2A_HUMAN
ACVR2B	TKL	AVR2B_HUMAN
ACVRL1	TKL	ACVL1_HUMAN
AMHR2	TKL	AMHR2_HUMAN
ANKK1	TKL	ANKK1_HUMAN
ARAF	TKL	ARAF_HUMAN
BMPR1A	TKL	BMR1A_HUMAN
BMPR1B	TKL	BMR1B_HUMAN
BMPR2	TKL	BMPR2_HUMAN
BRAF	TKL	BRAF_HUMAN
ILK	TKL	ILK_HUMAN
IRAK1	TKL	IRAK1_HUMAN
IRAK2	TKL	IRAK2_HUMAN
IRAK3	TKL	IRAK3_HUMAN
IRAK4	TKL	IRAK4_HUMAN
KSR1	TKL	KSR1_HUMAN
KSR2	TKL	KSR2_HUMAN
LIMK1	TKL	LIMK1_HUMAN
LIMK2	TKL	LIMK2_HUMAN
LRRK1	TKL	LRRK1_HUMAN
LRRK2	TKL	LRRK2_HUMAN
RAF1	TKL	RAF1_HUMAN
RIPK1	TKL	RIPK1_HUMAN
RIPK2	TKL	RIPK2_HUMAN
RIPK3	TKL	RIPK3_HUMAN
RIPK4	TKL	RIPK4_HUMAN
TESK1	TKL	TESK1_HUMAN
TESK2	TKL	TESK2_HUMAN
TGFBR1	TKL	TGFR1_HUMAN
TGFBR2	TKL	TGFR2_HUMAN
TNNI3K	TKL	TNI3K_HUMAN
AATK	TYR	LMTK1_HUMAN
ABL1	TYR	ABL1_HUMAN
ABL2	TYR	ABL2_HUMAN
ALK	TYR	ALK_HUMAN
AXL	TYR	UFO_HUMAN
BLK	TYR	BLK_HUMAN
BMX	TYR	BMX_HUMAN
BTK	TYR	BTK_HUMAN
CSF1R	TYR	CSF1R_HUMAN
CSK	TYR	CSK_HUMAN
DDR1	TYR	DDR1_HUMAN
DDR2	TYR	DDR2_HUMAN
EGFR	TYR	EGFR_HUMAN
EPHA1	TYR	EPHA1_HUMAN
EPHA10	TYR	EPHAA_HUMAN
EPHA2	TYR	EPHA2_HUMAN
EPHA3	TYR	EPHA3_HUMAN
EPHA4	TYR	EPHA4_HUMAN
EPHA5	TYR	EPHA5_HUMAN
EPHA6	TYR	EPHA6_HUMAN
EPHA7	TYR	EPHA7_HUMAN
EPHA8	TYR	EPHA8_HUMAN
EPHB1	TYR	EPHB1_HUMAN
EPHB2	TYR	EPHB2_HUMAN
EPHB3	TYR	EPHB3_HUMAN
EPHB4	TYR	EPHB4_HUMAN
EPHB6	TYR	EPHB6_HUMAN
ERBB2	TYR	ERBB2_HUMAN
ERBB3	TYR	ERBB3_HUMAN
ERBB4	TYR	ERBB4_HUMAN
FER	TYR	FER_HUMAN
FES	TYR	FES_HUMAN
FGFR1	TYR	FGFR1_HUMAN
FGFR2	TYR	FGFR2_HUMAN
FGFR3	TYR	FGFR3_HUMAN
FGFR4	TYR	FGFR4_HUMAN
FGR	TYR	FGR_HUMAN
FLT1	TYR	VGFR1_HUMAN
FLT3	TYR	FLT3_HUMAN
FLT4	TYR	VGFR3_HUMAN
FRK	TYR	FRK_HUMAN
FYN	TYR	FYN_HUMAN
HCK	TYR	HCK_HUMAN
IGF1R	TYR	IGF1R_HUMAN
INSR	TYR	INSR_HUMAN
INSRR	TYR	INSRR_HUMAN
ITK	TYR	ITK_HUMAN
JAK1	TYR	JAK1_HUMAN
JAK2	TYR	JAK2_HUMAN
JAK3	TYR	JAK3_HUMAN
KDR	TYR	VGFR2_HUMAN
KIT	TYR	KIT_HUMAN
LCK	TYR	LCK_HUMAN
LMTK2	TYR	LMTK2_HUMAN
LMTK3	TYR	LMTK3_HUMAN
LTK	TYR	LTK_HUMAN
LYN	TYR	LYN_HUMAN
MATK	TYR	MATK_HUMAN
MERTK	TYR	MERTK_HUMAN
MET	TYR	MET_HUMAN
MST1R	TYR	RON_HUMAN
MUSK	TYR	MUSK_HUMAN
NTRK1	TYR	NTRK1_HUMAN
NTRK2	TYR	NTRK2_HUMAN
NTRK3	TYR	NTRK3_HUMAN
PDGFRA	TYR	PGFRA_HUMAN
PDGFRB	TYR	PGFRB_HUMAN
PTK2	TYR	FAK1_HUMAN
PTK2B	TYR	FAK2_HUMAN
PTK6	TYR	PTK6_HUMAN
PTK7	TYR	PTK7_HUMAN
RET	TYR	RET_HUMAN
ROR1	TYR	ROR1_HUMAN
ROR2	TYR	ROR2_HUMAN
ROS1	TYR	ROS1_HUMAN
RYK	TYR	RYK_HUMAN
SRC	TYR	SRC_HUMAN
SRMS	TYR	SRMS_HUMAN
STYK1	TYR	STYK1_HUMAN
SYK	TYR	KSYK_HUMAN
TEC	TYR	TEC_HUMAN
TEK	TYR	TIE2_HUMAN
TIE1	TYR	TIE1_HUMAN
TNK1	TYR	TNK1_HUMAN
TNK2	TYR	ACK1_HUMAN
TXK	TYR	TXK_HUMAN
TYK2	TYR	TYK2_HUMAN
TYRO3	TYR	TYRO3_HUMAN
YES1	TYR	YES_HUMAN
ZAP70	TYR	ZAP70_HUMAN

## Sheet: Table_S8_Kinase_Classes
Subset Summary							Key
Group	Genes	Total Mutations	Kinase Domain Mutations	Positions Tested			Group-specific SMP not identified in main analysis
AGC	53	6350	2500	302			Group-specific SMP identified in main analysis
CAMK	73	15873	3260	289
CMGC	61	4519	2565	351
STE	53	6092	2012	285
TYR	89	16868	5164	327
TKL	33	4522	2252	300
Group	Aligned_Column	Mutation_Number	Patients	Cancer_Types	Ref_Residues	Var_Residues	Cancer_Genes	Gene_Relatedness	Fisher.P	Fisher.FDR
AGC	731	4.3114e-10	0.088	0.531	0.825	0.414	0.278	0.598	0	0
AGC	1683	5.75659e-06	0.064	0.688	0.309	0.297	0.653	0.054	0.0001	0.015
AGC	885	0.00572396	0.612	0.014	0.464	0.449	0.538	0.035	0.0057	0.438
AGC	1745	0.388537	0.101	0.045	0.378	0.979	0.613	0.0005	0.0058	0.438
AGC	158	0.0130373	0.977	0.306	0.377	0.205	0.758	0.006	0.0192	0.533
AGC	159	0.409243	0.313	0.186	0.104	0.019	0.437	0.181	0.0346	0.533
AGC	205	0.36394	0.095	0.125	0.973	0.202	0.23	0.003	0.0115	0.533
AGC	243	0.00121153	0.146	0.332	0.182	0.66	0.398	0.803	0.0258	0.533
AGC	246	0.0321448	0.115	0.831	0.295	0.019	0.269	0.117	0.0109	0.533
AGC	252	0.732835	0.817	0.0005	0.519	0.163	0.939	0.036	0.0145	0.533
AGC	456	0.000522025	0.954	0.162	0.652	0.942	0.053	0.956	0.0275	0.533
AGC	722	0.365273	0.591	0.375	0.072	0.036	0.36	0.035	0.0284	0.533
AGC	822	0.0151053	0.273	0.17	0.533	0.498	0.183	0.096	0.0321	0.533
AGC	829	0.0312243	0.943	0.795	0.805	0.784	0.384	0.0005	0.0295	0.533
AGC	889	0.0112946	0.625	0.226	0.049	0.613	0.459	0.16	0.0335	0.533
AGC	1631	0.160432	0.393	0.0005	0.934	0.652	0.192	0.948	0.0333	0.533
AGC	1632	0.0682252	0.09	0.301	0.024	0.147	0.666	0.489	0.025	0.533
AGC	1638	0.988418	0.099	0.003	0.062	0.299	0.351	1	0.0234	0.533
AGC	1665	0.083186	1	0.416	0.035	0.086	0.175	0.169	0.031	0.533
AGC	1725	0.0761562	0.485	0.473	0.08	0.696	0.013	0.305	0.0353	0.533
AGC	1630	0.500181	0.617	0.191	0.019	0.366	0.233	0.068	0.0473	0.68
AGC	249	0.343677	0.596	0.014	0.286	0.036	0.246	0.986	0.0499	0.685
AGC	197	0.0190983	0.259	0.958	0.976	0.146	0.02	0.578	0.0523	0.687
AGC	493	0.467027	0.034	0.393	0.179	0.405	0.718	0.026	0.0546	0.687
AGC	66	0.052794	0.786	1	0.423	0.633	0.054	0.056	0.1123	0.695
AGC	69	0.575449	0.605	0.016	0.086	0.275	0.766	0.298	0.1062	0.695
AGC	141	0.613694	0.85	0.237	0.866	0.893	0.0005	0.452	0.0898	0.695
AGC	156	0.0234621	0.278	0.463	0.163	0.688	0.349	0.209	0.0962	0.695
AGC	198	0.00733534	0.594	0.153	0.533	0.766	0.92	0.143	0.1159	0.695
AGC	200	0.219305	1	0.133	0.053	0.163	0.75	0.222	0.1252	0.695
AGC	241	0.189028	0.076	0.065	0.11	0.966	0.843	0.17	0.0722	0.695
AGC	279	0.020289	0.221	0.889	0.047	0.204	0.737	0.555	0.0759	0.695
AGC	488	0.0123063	0.198	0.308	0.276	0.943	0.379	0.334	0.0962	0.695
AGC	489	0.00458917	0.24	0.32	0.545	0.857	0.402	0.524	0.114	0.695
AGC	571	0.039925	0.637	0.006	0.765	0.537	0.823	0.203	0.0614	0.695
AGC	614	0.0635781	0.555	0.12	0.529	0.741	0.189	0.098	0.1074	0.695
AGC	729	0.0585468	0.943	0.033	0.871	0.638	0.092	0.431	0.1226	0.695
AGC	742	0.279474	0.678	0.433	0.325	0.022	0.843	0.06	0.1055	0.695
AGC	744	0.0188643	0.351	0.166	0.194	0.955	0.374	0.17	0.0687	0.695
AGC	809	0.383685	0.294	0.396	0.746	0.275	0.025	0.187	0.1265	0.695
AGC	893	0.811537	0.438	0.082	0.047	0.229	0.162	0.829	0.1255	0.695
AGC	899	0.077931	0.035	0.485	0.201	0.297	0.652	0.281	0.0729	0.695
AGC	1100	0.301709	1	0.314	0.09	0.638	1	0.007	0.1194	0.695
AGC	1102	0.0370189	0.295	0.824	0.5	0.276	0.05	0.518	0.1099	0.695
AGC	1612	0.444748	0.026	1	0.009	0.171	0.795	1	0.072	0.695
AGC	1626	0.00896044	0.585	0.502	0.231	0.538	0.193	0.474	0.106	0.695
AGC	1637	0.794265	0.464	0.015	0.167	0.14	0.176	0.753	0.0797	0.695
AGC	1660	0.0216428	1	0.007	0.32	0.803	0.656	0.916	0.0936	0.695
AGC	1679	0.0929731	0.541	0.486	0.091	0.238	0.955	0.054	0.1012	0.695
AGC	1705	0.458986	0.586	0.007	0.348	0.908	0.907	0.047	0.0975	0.695
AGC	1711	0.012922	0.408	0.736	0.03	0.774	0.659	0.551	0.1108	0.695
AGC	1714	0.000669897	0.705	0.842	0.226	0.431	0.643	0.517	0.0685	0.695
AGC	1732	0.436691	0.077	0.101	0.274	0.399	0.344	0.269	0.1135	0.695
AGC	1754	0.0427623	0.53	0.937	0.043	0.215	0.812	0.07	0.0635	0.695
AGC	1762	0.629195	0.14	0.183	0.11	0.786	0.111	0.105	0.0775	0.695
AGC	1675	0.0604362	0.512	0.695	0.272	0.724	0.764	0.015	0.1344	0.725
AGC	457	0.0101399	0.245	0.132	0.916	0.301	0.794	0.898	0.1538	0.738
AGC	567	0.220798	0.352	0.386	0.152	0.269	0.188	0.243	0.144	0.738
AGC	725	0.147669	0.827	0.159	0.383	0.922	0.107	0.088	0.154	0.738
AGC	728	0.547506	0.028	0.761	0.783	0.466	0.035	0.383	0.1452	0.738
AGC	820	0.165388	0.047	0.052	0.932	0.934	0.891	0.215	0.1571	0.738
AGC	1154	0.274394	0.165	1	0.14	0.669	1	0.013	0.1429	0.738
AGC	1620	0.0859187	0.816	0.163	0.15	0.102	1	0.34	0.1481	0.738
AGC	1650	0.161988	0.032	0.47	0.139	0.535	0.438	0.869	0.1588	0.738
AGC	1753	0.657429	0.147	0.153	0.202	0.092	0.972	0.236	0.1522	0.738
AGC	897	0.0895681	0.383	0.461	0.286	0.648	0.434	0.059	0.1651	0.755
AGC	935	0.147594	0.447	0.376	0.114	0.648	0.384	0.112	0.1689	0.761
AGC	1755	0.850533	0.637	0.025	0.453	0.097	0.234	0.608	0.1746	0.775
AGC	146	0.882373	0.882	0.002	0.833	0.413	0.226	0.994	0.2045	0.789
AGC	194	0.325283	0.034	0.059	0.464	0.95	0.939	0.412	0.1975	0.789
AGC	212	0.462305	0.402	0.153	0.971	0.252	0.026	0.656	0.2032	0.789
AGC	214	0.691948	0.695	0.035	0.614	0.759	0.019	0.885	0.2129	0.789
AGC	254	0.0587038	0.279	0.601	0.277	0.35	0.163	0.813	0.209	0.789
AGC	564	0.279169	0.197	0.185	0.397	0.87	0.612	0.08	0.2387	0.789
AGC	568	0.796931	0.797	0.082	0.047	0.304	0.241	0.739	0.2134	0.789
AGC	610	0.881428	0.526	0.383	0.447	0.161	0.014	1	0.2427	0.789
AGC	612	0.22934	0.262	0.211	0.056	0.476	0.494	0.815	0.2158	0.789
AGC	616	0.422059	0.48	0.821	0.009	0.794	0.204	0.739	0.2429	0.789
AGC	719	0.652842	0.414	0.855	0.005	0.673	0.919	0.213	0.2266	0.789
AGC	730	0.137761	0.617	0.052	0.676	0.527	0.195	0.577	0.2417	0.789
AGC	738	0.446322	1	0.741	0.916	0.956	0.0005	0.817	0.203	0.789
AGC	811	0.695439	1	0.004	0.405	0.985	0.193	0.602	0.2108	0.789
AGC	819	0.00670573	0.184	0.165	0.98	0.942	0.674	0.882	0.1979	0.789
AGC	1164	0.1343	0.251	0.128	0.635	0.522	0.371	0.302	0.2316	0.789
AGC	1403	0.00901463	0.367	0.796	0.709	0.42	0.855	0.243	0.2333	0.789
AGC	1414	0.0833602	0.616	0.495	0.973	0.366	0.694	0.023	0.2215	0.789
AGC	1623	0.058823	0.148	0.551	0.263	0.73	0.168	0.987	0.2269	0.789
AGC	1652	0.71857	0.743	0.039	0.775	0.522	0.347	0.052	0.2264	0.789
AGC	1653	0.0225557	0.809	0.312	0.454	0.877	0.041	1	0.1822	0.789
AGC	1670	0.455331	1	0.033	0.092	0.265	0.611	0.715	0.2315	0.789
AGC	1674	0.0217603	0.353	0.695	0.233	0.617	0.151	0.861	0.1881	0.789
AGC	1739	0.129966	0.878	0.088	0.411	0.209	0.686	0.296	0.2406	0.789
AGC	1746	0.125844	1	0.511	0.102	0.17	0.181	0.812	0.2339	0.789
AGC	584	0.165475	0.907	0.24	0.05	0.58	0.267	0.781	0.2635	0.808
AGC	797	0.611504	0.264	0.101	0.09	0.218	0.848	0.814	0.265	0.808
AGC	832	0.0431201	0.612	0.989	0.129	0.96	0.268	0.246	0.2611	0.808
AGC	1661	0.0351441	0.203	0.349	0.994	0.205	0.853	0.496	0.2619	0.808
AGC	1700	0.4331	0.078	0.225	0.554	0.205	0.641	0.386	0.2614	0.808
AGC	1708	0.29229	0.979	0.081	0.19	0.446	0.514	0.203	0.2569	0.808
AGC	144	0.144382	0.474	0.105	0.954	0.481	0.655	0.114	0.2771	0.819
AGC	186	0.971182	0.071	0.36	0.328	0.376	0.263	0.32	0.2822	0.819
AGC	621	0.732605	0.194	0.092	0.289	0.549	0.132	0.939	0.282	0.819
AGC	1738	0.964093	0.874	0.206	0.632	0.108	0.865	0.024	0.277	0.819
AGC	1761	0.116745	0.154	0.105	0.421	0.693	0.757	0.567	0.2725	0.819
AGC	72	0.403389	0.592	0.489	0.042	0.312	0.315	0.827	0.3349	0.836
AGC	202	0.0472519	1	0.483	0.161	0.384	0.873	0.296	0.3237	0.836
AGC	211	0.1237	1	0.093	0.225	0.623	0.991	0.2	0.3075	0.836
AGC	213	0.394238	0.239	0.871	0.429	0.336	0.026	0.965	0.2987	0.836
AGC	250	0.786695	1	0.633	0.108	0.601	0.058	0.167	0.305	0.836
AGC	262	0.215814	0.159	0.655	0.155	0.224	0.631	0.709	0.3183	0.836
AGC	828	0.333066	0.715	0.555	0.879	0.101	0.237	0.126	0.3187	0.836
AGC	831	0.217001	0.152	0.254	0.329	0.382	0.479	0.664	0.3132	0.836
AGC	883	0.514489	0.284	0.225	0.281	0.669	0.072	0.761	0.3145	0.836
AGC	1012	0.103872	0.143	0.135	0.489	0.945	0.858	0.498	0.334	0.836
AGC	1013	0.310782	1	0.315	0.986	0.332	0.812	0.014	0.3236	0.836
AGC	1667	0.0976742	1	0.505	0.917	0.242	0.23	0.111	0.2916	0.836
AGC	1677	0.112213	1	0.366	0.612	0.274	0.88	0.057	0.317	0.836
AGC	1702	0.388672	0.218	0.157	0.257	0.788	0.273	0.523	0.3304	0.836
AGC	1713	0.730545	0.286	0.266	0.15	0.116	0.46	0.775	0.3167	0.836
AGC	1730	0.444613	1	0.334	0.377	0.092	0.62	0.104	0.3121	0.836
AGC	1737	0.747871	0.024	0.936	0.19	0.239	0.58	0.895	0.3341	0.836
AGC	1166	0.0369459	0.295	0.231	0.926	0.852	0.887	0.261	0.3534	0.854
AGC	1611	0.107346	0.59	0.447	0.292	0.379	0.647	0.218	0.3482	0.854
AGC	1624	0.636148	0.231	0.041	0.767	0.207	0.539	0.879	0.3515	0.854
AGC	1752	0.913113	0.491	0.36	0.541	0.749	0.106	0.063	0.3466	0.854
AGC	1744	0.514293	1	0.704	0.096	0.817	0.705	0.024	0.3592	0.861
AGC	70	0.560159	0.702	0.528	0.33	0.187	0.678	0.089	0.4254	0.872
AGC	187	0.818156	0.779	0.352	0.27	0.169	0.117	0.506	0.3908	0.872
AGC	210	0.132997	0.816	0.197	0.403	0.786	0.753	0.148	0.4219	0.872
AGC	492	0.391006	0.51	0.389	0.267	0.366	0.649	0.119	0.386	0.872
AGC	609	0.11808	0.184	0.524	0.79	0.976	0.093	0.969	0.4288	0.872
AGC	718	0.385744	0.384	0.143	0.666	0.495	0.124	0.612	0.3723	0.872
AGC	747	0.443748	0.626	0.203	0.976	0.049	0.247	0.936	0.3947	0.872
AGC	813	0.927414	0.693	1	0.089	0.512	0.371	0.049	0.373	0.872
AGC	894	0.0712324	0.455	0.507	0.462	0.633	0.244	0.677	0.4293	0.872
AGC	947	0.340748	0.598	0.668	0.174	0.564	0.271	0.218	0.4284	0.872
AGC	1009	0.12531	0.715	0.868	0.709	0.392	0.327	0.107	0.4222	0.872
AGC	1071	0.0338689	0.62	0.6	0.718	0.146	0.801	0.67	0.4129	0.872
AGC	1103	0.147747	1	0.673	0.249	0.267	0.142	0.667	0.3953	0.872
AGC	1410	0.0612636	0.668	0.287	0.969	0.418	0.246	0.477	0.3794	0.872
AGC	1618	0.0747763	0.602	0.389	0.52	0.357	0.883	0.276	0.429	0.872
AGC	1651	0.0926337	0.154	0.847	0.772	0.296	0.985	0.268	0.4169	0.872
AGC	1664	0.17885	0.29	0.257	0.325	0.15	0.867	0.993	0.3797	0.872
AGC	1668	0.0138078	0.516	0.804	0.818	0.235	0.734	0.989	0.4303	0.872
AGC	1671	0.287294	0.414	0.751	0.077	0.321	0.318	0.798	0.3799	0.872
AGC	1698	0.0641058	0.902	0.685	0.12	0.683	0.459	0.48	0.4142	0.872
AGC	1723	0.671701	0.019	0.783	0.812	0.423	0.242	0.873	0.4162	0.872
AGC	1728	0.397921	0.455	0.119	0.864	0.712	0.409	0.131	0.4132	0.872
AGC	1748	0.809773	0.504	0.023	0.224	0.449	0.674	0.955	0.3911	0.872
AGC	147	0.346172	0.619	0.356	0.733	0.162	0.182	0.737	0.4933	0.876
AGC	245	0.406557	0.746	0.676	0.113	0.096	0.57	0.974	0.4958	0.876
AGC	248	0.0283729	0.553	0.737	0.484	0.744	0.868	0.35	0.4995	0.876
AGC	255	0.344736	0.974	0.794	0.823	0.432	0.06	0.186	0.4721	0.876
AGC	261	0.330144	0.298	0.413	0.582	0.352	0.181	0.632	0.4562	0.876
AGC	458	0.430653	0.623	0.227	0.812	0.139	0.821	0.205	0.4857	0.876
AGC	720	0.0949075	0.555	0.212	0.409	0.985	0.873	0.252	0.462	0.876
AGC	739	0.111448	0.374	0.753	0.536	0.563	0.298	0.344	0.4591	0.876
AGC	891	0.724361	0.82	0.129	0.645	0.762	0.85	0.037	0.4894	0.876
AGC	898	0.36069	0.949	0.398	0.798	0.05	0.191	0.969	0.4645	0.876
AGC	1039	0.313205	1	0.785	0.56	0.798	0.015	0.526	0.4422	0.876
AGC	1043	0.0546574	1	0.142	0.608	0.865	0.686	0.331	0.4521	0.876
AGC	1246	0.218861	1	1	0.085	0.215	0.335	0.77	0.4683	0.876
AGC	1419	0.192826	0.413	0.72	0.992	0.277	0.092	0.651	0.4548	0.876
AGC	1666	0.194226	1	0.34	0.451	0.94	0.128	0.301	0.475	0.876
AGC	1682	0.0645387	0.829	0.156	0.329	0.817	0.564	0.933	0.4888	0.876
AGC	1706	0.593863	1	0.464	0.966	0.577	0.371	0.023	0.505	0.876
AGC	1707	0.0727066	0.788	0.233	0.833	0.932	0.281	0.443	0.5026	0.876
AGC	1715	0.579228	0.342	0.018	0.756	0.769	0.539	0.812	0.449	0.876
AGC	1721	0.323308	0.122	0.916	0.144	0.61	0.51	0.783	0.4998	0.876
AGC	1726	0.846273	0.164	0.294	0.57	0.496	0.135	0.6	0.4534	0.876
AGC	1727	0.407602	0.685	0.289	0.941	0.739	0.036	0.454	0.4506	0.876
AGC	1757	0.948711	0.285	0.298	0.496	0.354	0.622	0.097	0.4399	0.876
AGC	1760	0.356142	1	0.013	0.919	0.885	0.868	0.373	0.4938	0.876
AGC	1763	0.664132	1	0.638	0.287	0.954	0.03	0.352	0.4946	0.876
AGC	808	0.34461	0.164	0.425	0.254	0.884	0.423	0.608	0.5139	0.882
AGC	1735	0.221738	0.521	0.356	0.848	0.602	0.494	0.132	0.5118	0.882
AGC	1399	0.14614	0.623	0.44	0.591	0.503	0.277	0.437	0.5199	0.887
AGC	155	0.255261	0.366	0.758	0.595	0.146	0.369	0.688	0.5325	0.898
AGC	1704	0.464783	0.252	0.481	0.327	0.736	0.119	0.96	0.5312	0.898
AGC	253	0.231792	0.897	0.816	0.033	0.816	0.951	0.379	0.5409	0.901
AGC	566	0.821469	0.202	0.171	0.253	0.671	0.482	0.706	0.5402	0.901
AGC	1731	0.797697	0.694	0.05	0.247	0.644	0.989	0.39	0.5458	0.901
AGC	1743	0.729852	0.314	0.546	0.306	0.646	0.096	0.704	0.5433	0.901
AGC	1720	0.0644064	0.587	0.905	0.392	0.266	0.816	0.613	0.5537	0.909
AGC	161	0.49833	1	0.888	0.274	0.21	0.391	0.187	0.5604	0.915
AGC	157	0.422301	0.556	0.039	0.255	0.994	0.96	0.889	0.5703	0.918
AGC	247	0.0189587	0.983	0.528	0.581	0.894	0.5	0.858	0.5866	0.918
AGC	721	0.013972	0.901	0.792	0.648	0.768	0.437	0.984	0.5822	0.918
AGC	743	0.793991	0.124	0.415	0.532	0.94	0.411	0.23	0.5663	0.918
AGC	746	0.521538	0.44	0.338	0.676	0.605	0.679	0.104	0.59	0.918
AGC	892	0.973666	0.145	0.804	0.874	0.212	0.711	0.148	0.5881	0.918
AGC	1014	0.0204382	1	1	0.693	0.922	0.747	0.228	0.5889	0.918
AGC	1528	0.0593549	0.274	0.481	0.918	0.95	0.473	0.643	0.5778	0.918
AGC	1633	0.204613	1	0.388	0.335	0.167	0.54	0.85	0.5749	0.918
AGC	140	0.900734	1	0.179	0.83	0.061	0.774	0.395	0.6074	0.931
AGC	501	0.587559	0.854	0.385	0.989	0.873	0.399	0.039	0.6137	0.931
AGC	1625	0.241923	0.66	0.284	0.54	0.297	0.935	0.372	0.6096	0.931
AGC	1678	0.674765	0.236	0.27	0.301	0.501	0.866	0.436	0.6043	0.931
AGC	1756	0.350261	0.42	0.332	0.991	0.277	0.814	0.238	0.6138	0.931
AGC	244	0.461965	0.48	0.102	0.825	0.86	0.78	0.226	0.6275	0.948
AGC	1741	0.832317	0.393	0.195	0.761	0.888	0.24	0.279	0.6307	0.948
AGC	502	0.804476	1	0.566	0.57	0.262	0.072	0.648	0.6459	0.952
AGC	581	0.181872	0.881	0.54	0.583	0.448	0.257	0.526	0.6398	0.952
AGC	830	0.137169	0.477	0.356	0.332	0.818	0.922	0.528	0.6411	0.952
AGC	1170	0.226371	1	0.773	0.57	0.284	0.844	0.131	0.6438	0.952
AGC	490	0.498766	0.615	0.544	0.238	0.42	0.311	0.701	0.6676	0.953
AGC	491	0.875169	1	0.073	0.478	0.935	0.159	0.779	0.6632	0.953
AGC	570	0.764627	0.419	0.744	0.633	0.153	0.318	0.446	0.6509	0.953
AGC	726	0.553711	0.259	0.777	0.054	0.619	0.962	0.963	0.6593	0.953
AGC	793	0.815885	0.353	0.784	0.085	0.473	0.977	0.377	0.6543	0.953
AGC	814	0.681242	1	0.455	0.128	0.852	0.385	0.282	0.6691	0.953
AGC	1699	0.246809	0.787	0.38	0.428	0.423	0.347	0.764	0.6635	0.953
AGC	160	0.402257	0.103	0.829	0.548	0.703	0.812	0.588	0.7527	0.954
AGC	238	0.177098	0.637	0.129	0.959	0.953	0.832	0.407	0.7012	0.954
AGC	239	0.321862	0.82	0.721	0.292	0.423	0.286	0.87	0.7412	0.954
AGC	251	0.148161	0.66	0.605	0.991	0.439	0.483	0.488	0.7467	0.954
AGC	257	0.21892	0.957	0.729	0.255	0.789	0.721	0.202	0.7002	0.954
AGC	455	0.728571	0.848	0.098	0.427	0.239	0.8	0.959	0.7092	0.954
AGC	565	0.661694	0.483	0.103	0.669	0.693	0.38	0.796	0.7051	0.954
AGC	585	0.225835	1	0.452	0.505	0.179	0.674	0.75	0.7067	0.954
AGC	608	0.24909	0.773	0.693	0.907	0.706	0.374	0.182	0.7404	0.954
AGC	611	0.679206	0.263	0.74	0.72	0.498	0.419	0.236	0.7074	0.954
AGC	740	0.136779	0.765	0.637	0.641	0.663	0.265	0.687	0.7221	0.954
AGC	741	0.597277	0.406	0.132	0.325	1	0.653	0.581	0.6806	0.954
AGC	807	0.180817	0.398	0.291	0.794	0.904	0.727	0.53	0.7397	0.954
AGC	810	0.469354	1	0.949	0.647	0.691	0.03	0.819	0.7141	0.954
AGC	887	0.145692	0.381	0.764	0.681	0.375	0.795	0.72	0.7499	0.954
AGC	1372	0.150453	1	1	0.268	0.4	0.871	0.451	0.7531	0.954
AGC	1627	0.593918	1	0.513	0.334	0.532	0.129	0.925	0.756	0.954
AGC	1629	0.523883	0.229	0.518	0.861	0.663	0.264	0.699	0.758	0.954
AGC	1634	0.111962	1	0.777	0.784	0.586	0.391	0.254	0.6814	0.954
AGC	1636	0.272674	0.408	0.254	0.981	0.71	0.896	0.275	0.7127	0.954
AGC	1663	0.504208	0.797	0.251	0.498	0.429	0.488	0.531	0.7342	0.954
AGC	1676	0.676131	0.278	0.904	0.956	0.677	0.372	0.127	0.7233	0.954
AGC	1690	0.791195	0.639	0.275	0.86	0.428	0.338	0.235	0.6852	0.954
AGC	1709	0.50722	0.144	0.85	0.55	0.95	0.24	0.723	0.7354	0.954
AGC	1716	0.098134	1	0.937	0.807	0.844	0.36	0.255	0.7386	0.954
AGC	1736	0.878796	0.589	0.552	0.474	0.968	0.838	0.049	0.7287	0.954
AGC	1747	0.977182	0.488	0.23	0.637	0.512	0.119	0.911	0.6778	0.954
AGC	1751	0.311479	0.75	0.271	0.844	0.585	0.293	0.494	0.7019	0.954
AGC	812	0.968246	1	0.917	0.592	0.829	0.281	0.055	0.7621	0.955
AGC	613	0.566617	1	0.488	0.226	0.439	0.852	0.316	0.7755	0.956
AGC	751	0.319778	1	0.387	0.115	0.892	0.927	0.614	0.7723	0.956
AGC	886	0.161006	0.448	0.22	0.855	0.909	0.97	0.584	0.7675	0.956
AGC	1724	0.355819	0.641	0.21	0.576	0.761	0.879	0.396	0.774	0.956
AGC	67	0.657993	0.965	0.89	0.787	0.313	0.8	0.071	0.7852	0.958
AGC	201	0.777844	0.59	0.753	0.625	0.36	0.289	0.34	0.7803	0.958
AGC	1712	0.300199	0.267	0.368	0.686	0.769	1	0.515	0.7871	0.958
AGC	268	0.19921	1	1	0.513	0.21	1	0.457	0.8148	0.97
AGC	569	0.218778	0.792	0.661	0.885	0.867	0.805	0.135	0.8112	0.97
AGC	572	0.143648	0.799	0.874	0.312	0.806	0.466	0.829	0.8139	0.97
AGC	580	0.861854	0.808	0.142	0.536	0.891	0.733	0.296	0.8206	0.97
AGC	615	0.771863	0.228	0.604	0.747	0.691	0.271	0.709	0.8243	0.97
AGC	888	0.0863354	1	0.225	0.723	0.783	0.951	0.899	0.8091	0.97
AGC	895	0.211593	0.802	0.956	0.435	0.732	0.357	0.555	0.8204	0.97
AGC	1441	0.0774735	1	0.412	0.91	1	0.388	1	0.8329	0.97
AGC	1492	0.324586	0.693	0.842	0.456	0.777	0.763	0.235	0.8411	0.97
AGC	1662	0.959773	0.166	0.629	0.851	0.642	0.286	0.772	0.8417	0.97
AGC	1689	0.24294	1	0.958	0.429	0.719	0.332	0.452	0.8271	0.97
AGC	1701	0.785544	0.262	0.205	0.638	0.712	0.583	0.98	0.8292	0.97
AGC	1742	0.797457	0.572	0.431	0.207	0.444	0.84	0.787	0.8402	0.97
AGC	1758	0.55626	0.725	0.79	0.138	0.304	0.908	0.764	0.8072	0.97
AGC	71	0.530055	0.436	0.938	0.765	0.286	0.547	0.555	0.8628	0.98
AGC	74	0.596552	0.391	0.625	0.934	0.891	0.156	0.749	0.861	0.98
AGC	1635	0.409208	1	0.759	0.751	0.432	0.305	0.447	0.8573	0.98
AGC	1703	0.285965	0.21	0.87	0.946	0.969	0.96	0.303	0.8589	0.98
AGC	73	0.571965	0.623	0.324	0.768	0.605	0.369	0.982	0.8954	0.984
AGC	199	0.279811	1	1	0.253	0.602	0.522	0.847	0.8923	0.984
AGC	607	0.581695	1	0.431	0.822	0.26	0.616	0.5	0.8782	0.984
AGC	727	0.500352	0.735	0.6	0.33	0.851	0.515	0.56	0.8868	0.984
AGC	821	0.793692	1	0.719	0.748	0.499	0.249	0.336	0.8865	0.984
AGC	1069	0.434464	1	1	0.342	0.552	0.352	0.568	0.8775	0.984
AGC	1619	0.637145	0.234	0.967	0.926	0.66	0.844	0.264	0.8964	0.984
AGC	1680	0.106505	0.832	0.769	0.599	0.894	0.927	0.482	0.8769	0.984
AGC	1759	0.366239	0.605	0.721	0.442	0.733	0.911	0.375	0.8856	0.984
AGC	258	0.754496	0.602	0.926	0.923	0.148	0.655	0.604	0.9106	0.989
AGC	833	0.593918	1	0.212	0.891	0.737	0.625	0.408	0.9035	0.989
AGC	896	0.189183	0.541	0.779	0.611	0.595	0.815	0.927	0.9071	0.989
AGC	1717	0.259698	0.931	0.335	0.945	0.834	0.515	0.725	0.9149	0.99
AGC	68	0.697001	0.474	0.728	0.778	0.564	0.3	0.964	0.9355	0.991
AGC	145	0.567627	0.752	0.96	0.798	0.864	0.281	0.711	0.9724	0.991
AGC	204	0.684614	0.54	0.764	0.867	0.945	0.592	0.372	0.9677	0.991
AGC	242	0.835433	0.791	0.694	0.571	0.765	0.383	0.913	0.9809	0.991
AGC	579	0.868914	0.263	1	0.579	0.998	0.676	1	0.988	0.991
AGC	583	0.987262	0.642	0.89	0.699	0.565	0.201	0.818	0.9486	0.991
AGC	748	0.923662	0.365	0.872	0.884	0.813	0.787	0.548	0.9885	0.991
AGC	838	0.183731	0.485	0.485	0.881	0.824	1	0.823	0.922	0.991
AGC	882	0.777083	0.682	0.4	0.362	0.873	0.547	0.968	0.9464	0.991
AGC	890	0.708783	1	0.424	0.401	0.842	0.641	0.798	0.9685	0.991
AGC	1236	0.202413	1	1	0.962	0.466	0.607	0.816	0.9611	0.991
AGC	1370	0.200433	1	0.64	0.879	0.858	0.939	1	0.9884	0.991
AGC	1418	0.0972159	1	0.572	0.85	0.779	0.882	0.881	0.9305	0.991
AGC	1628	0.592681	1	0.837	0.874	0.467	0.956	0.489	0.9894	0.991
AGC	1669	0.887745	1	0.463	0.579	0.873	0.461	0.86	0.9859	0.991
AGC	1681	0.838184	1	0.973	0.707	0.628	0.2	0.567	0.9558	0.991
AGC	1684	0.747481	1	0.924	0.754	0.94	0.611	0.207	0.9763	0.991
AGC	1685	0.670199	1	0.83	0.462	0.994	0.784	0.183	0.9486	0.991
AGC	1686	0.566062	0.847	0.714	0.266	0.583	0.642	0.812	0.9278	0.991
AGC	1687	0.769529	0.89	0.421	0.927	0.473	0.847	0.973	0.9914	0.991
AGC	1697	0.423221	0.931	0.77	0.771	0.977	0.484	0.38	0.9572	0.991
AGC	1729	0.59752	0.599	0.889	0.502	0.647	0.946	0.742	0.9821	0.991
AGC	1740	0.808315	0.707	0.871	0.654	0.791	0.285	0.686	0.967	0.991
CAMK	828	0.0888631	0.791	0.001	0.123	0.457	0.0005	0.022	0	0
CAMK	892	1.02935e-21	0.651	0.307	0.128	0.731	0.011	0.443	0	0
CAMK	893	1.07717e-24	0.144	0.116	0.201	0.345	0.018	0.703	0	0
CAMK	945	4.2792e-13	1	0.794	0.077	0.682	0.017	0.753	0	0
CAMK	951	3.41466e-07	0.771	0.272	0.189	0.804	0.408	0.791	0.0004	0.023
CAMK	838	0.277418	0.027	0.422	0.106	0.191	0.003	0.35	0.0029	0.124
CAMK	943	3.26871e-05	0.628	0.641	0.157	0.206	0.293	0.577	0.003	0.124
CAMK	934	0.00325775	0.324	0.096	0.097	0.497	0.029	0.95	0.0045	0.163
CAMK	941	0.019402	0.443	0.602	0.287	0.163	0.002	0.76	0.0086	0.276
CAMK	747	0.927539	0.716	0.002	0.064	0.345	0.038	0.394	0.0096	0.277
CAMK	246	0.0311051	0.007	0.519	0.939	0.78	0.032	0.305	0.014	0.326
CAMK	257	0.12088	0.007	0.522	0.054	0.084	0.937	0.524	0.0158	0.326
CAMK	730	0.269334	0.019	0.615	0.127	0.061	0.076	0.495	0.0151	0.326
CAMK	820	0.235	0.921	0.279	0.406	0.087	0.705	0.0005	0.0134	0.326
CAMK	1155	0.00434943	0.241	0.008	0.41	0.986	0.356	0.948	0.0173	0.333
CAMK	896	0.641051	0.779	0.002	0.682	0.505	0.014	0.353	0.0219	0.396
CAMK	66	0.27891	0.047	0.096	0.601	0.432	0.763	0.013	0.0319	0.542
CAMK	886	0.324626	0.004	0.167	0.652	0.787	0.045	0.85	0.0373	0.599
CAMK	249	0.849861	0.169	0.152	0.365	0.148	0.018	0.271	0.0442	0.672
CAMK	1068	0.949816	0.551	0.838	0.474	0.177	0.001	0.186	0.0486	0.702
CAMK	1168	0.00459264	0.43	0.753	0.871	0.692	0.025	0.484	0.0625	0.86
CAMK	567	0.526935	0.491	0.004	0.416	0.871	0.131	0.288	0.072	0.905
CAMK	1416	0.0414041	0.084	0.884	0.202	0.548	0.319	0.125	0.0705	0.905
CAMK	566	0.716169	0.153	0.37	0.014	0.546	0.669	0.09	0.0833	0.979
CAMK	748	0.782102	0.516	0.775	0.03	0.256	0.013	0.645	0.0866	0.979
CAMK	889	0.829769	0.435	0.064	0.071	0.164	0.363	0.213	0.0881	0.979
CAMK	67	0.990814	0.095	0.79	0.41	0.896	0.774	0.701	0.8661	0.989
CAMK	68	0.77671	0.647	0.936	0.466	0.53	0.352	0.874	0.9469	0.989
CAMK	69	0.812344	0.593	0.402	0.563	0.955	0.452	0.806	0.9509	0.989
CAMK	70	0.77156	0.793	0.314	0.572	0.183	0.901	0.884	0.8749	0.989
CAMK	71	0.989953	0.754	0.861	0.637	0.018	0.391	0.675	0.5674	0.989
CAMK	72	0.881744	1	0.785	0.024	0.158	0.13	0.464	0.2304	0.989
CAMK	73	0.952051	1	0.123	0.183	0.842	0.248	0.237	0.4724	0.989
CAMK	74	0.667262	0.6	0.918	0.519	0.194	0.193	0.906	0.7562	0.989
CAMK	140	0.973086	1	0.015	0.694	0.314	0.524	0.511	0.4396	0.989
CAMK	141	0.155806	0.595	0.706	0.626	0.46	0.274	0.141	0.4167	0.989
CAMK	144	0.996869	1	1	0.324	0.731	0.936	0.095	0.9031	0.989
CAMK	145	0.56795	0.041	0.427	0.594	0.231	0.179	0.291	0.161	0.989
CAMK	146	0.47856	0.391	0.997	0.725	0.541	0.211	0.061	0.4545	0.989
CAMK	147	0.55687	0.243	0.492	0.257	0.24	0.12	0.877	0.3453	0.989
CAMK	155	0.877598	0.212	0.988	0.073	0.691	0.879	0.86	0.7679	0.989
CAMK	156	0.684109	0.238	0.514	0.586	0.992	0.653	0.411	0.8512	0.989
CAMK	157	0.783705	0.448	0.056	0.102	0.411	0.43	0.229	0.1712	0.989
CAMK	158	0.981777	0.655	0.367	0.8	0.008	0.484	0.802	0.3862	0.989
CAMK	159	0.825609	0.646	0.532	0.705	0.914	0.187	0.679	0.9125	0.989
CAMK	160	0.937546	0.393	0.026	0.054	0.97	0.451	0.356	0.1706	0.989
CAMK	161	0.68698	0.46	0.347	0.469	0.267	0.95	0.461	0.7454	0.989
CAMK	193	0.93582	0.786	0.776	0.866	0.462	0.073	0.272	0.7023	0.989
CAMK	194	0.992205	0.251	0.975	0.725	0.414	0.847	0.65	0.9544	0.989
CAMK	197	0.838264	0.374	0.906	0.587	0.802	0.302	0.891	0.9474	0.989
CAMK	198	0.721423	0.829	0.789	0.997	0.347	0.592	0.027	0.6145	0.989
CAMK	199	0.585552	0.517	0.837	0.181	0.605	0.957	0.688	0.8891	0.989
CAMK	200	0.132018	0.536	0.879	0.316	0.984	0.325	0.362	0.5926	0.989
CAMK	201	0.972776	0.325	0.073	0.533	0.213	0.201	0.921	0.3604	0.989
CAMK	202	0.105432	1	0.419	0.085	0.943	0.616	0.343	0.4207	0.989
CAMK	204	0.595623	0.36	0.795	0.174	0.678	0.063	0.103	0.2119	0.989
CAMK	205	0.331326	0.835	0.312	0.046	0.867	0.122	0.642	0.2874	0.989
CAMK	210	0.902272	0.484	0.856	0.613	0.483	0.691	0.404	0.9365	0.989
CAMK	211	0.797587	0.193	0.297	0.191	0.486	0.312	0.979	0.5033	0.989
CAMK	212	0.820757	0.937	0.95	0.767	0.517	0.641	0.431	0.9851	0.989
CAMK	213	0.531251	0.298	0.409	0.804	0.831	0.155	0.237	0.5353	0.989
CAMK	214	0.880279	0.892	0.25	0.943	0.321	0.275	0.798	0.851	0.989
CAMK	215	0.866066	0.223	0.467	0.446	0.437	0.937	0.046	0.4225	0.989
CAMK	216	0.976975	1	0.068	0.888	0.645	0.665	0.641	0.8763	0.989
CAMK	217	0.630601	0.271	0.507	0.591	0.285	0.342	0.893	0.6996	0.989
CAMK	242	0.696727	0.232	0.472	0.626	0.69	0.177	0.726	0.6916	0.989
CAMK	243	0.151276	0.256	0.107	0.397	0.883	0.433	0.722	0.3517	0.989
CAMK	244	0.273119	0.678	0.639	0.744	0.815	0.607	0.454	0.8971	0.989
CAMK	245	0.600343	0.267	0.701	0.06	0.807	0.627	0.816	0.6249	0.989
CAMK	247	0.606792	0.4	0.716	0.592	0.236	0.089	0.844	0.5571	0.989
CAMK	248	0.934842	0.409	0.917	0.272	0.504	0.115	0.529	0.6328	0.989
CAMK	250	0.960594	1	0.267	0.58	0.719	0.436	0.204	0.8107	0.989
CAMK	251	0.672508	0.318	0.079	0.643	0.107	0.513	0.073	0.1275	0.989
CAMK	252	0.501347	0.516	0.595	0.258	0.621	0.234	0.426	0.605	0.989
CAMK	253	0.332533	0.939	0.541	0.152	0.179	0.778	0.472	0.5448	0.989
CAMK	254	0.0161391	0.702	0.813	0.533	0.381	0.308	0.859	0.3631	0.989
CAMK	255	0.164919	0.193	0.193	0.942	0.965	0.109	0.531	0.3089	0.989
CAMK	258	0.648416	0.484	0.853	0.641	0.468	0.634	0.705	0.9472	0.989
CAMK	261	0.730662	0.164	0.227	0.819	0.565	0.527	1	0.7599	0.989
CAMK	262	0.0393138	0.863	0.372	0.341	0.894	0.515	0.411	0.433	0.989
CAMK	268	0.791112	1	0.602	0.449	0.71	0.29	0.637	0.9289	0.989
CAMK	269	0.423457	0.6	0.047	0.894	0.676	0.421	0.804	0.604	0.989
CAMK	270	0.817298	0.416	0.599	0.606	0.915	0.417	0.104	0.7142	0.989
CAMK	272	0.587426	0.202	0.093	0.804	0.669	0.431	0.951	0.6033	0.989
CAMK	273	0.487498	0.157	0.263	0.12	0.711	0.404	0.843	0.3858	0.989
CAMK	274	0.650065	0.556	0.57	0.35	0.443	0.858	0.089	0.6037	0.989
CAMK	275	0.797193	0.404	0.844	0.936	0.897	0.606	0.38	0.9691	0.989
CAMK	276	0.213111	0.371	0.996	0.783	0.835	0.466	0.63	0.8684	0.989
CAMK	277	0.207249	0.892	0.761	0.655	0.857	0.428	0.119	0.6835	0.989
CAMK	278	0.945617	0.344	0.579	0.469	0.447	0.566	0.314	0.7681	0.989
CAMK	279	0.144252	0.636	0.636	0.836	0.739	0.386	0.341	0.7093	0.989
CAMK	280	0.90573	0.071	0.531	0.288	0.971	0.165	0.775	0.4941	0.989
CAMK	281	0.892171	0.584	0.078	0.151	0.083	0.361	0.458	0.1742	0.989
CAMK	284	0.234459	0.718	0.35	0.941	0.734	0.66	0.165	0.6987	0.989
CAMK	439	0.327784	1	0.422	0.803	0.286	0.61	0.687	0.8535	0.989
CAMK	441	0.261801	0.517	0.373	0.269	0.513	0.339	0.726	0.5473	0.989
CAMK	502	0.398524	0.897	0.769	0.309	0.561	0.781	0.682	0.9205	0.989
CAMK	514	0.10524	1	0.169	0.734	0.388	0.347	0.148	0.2833	0.989
CAMK	516	0.30409	0.662	0.436	0.899	0.323	0.853	0.9	0.8961	0.989
CAMK	529	0.322029	0.531	0.497	0.375	0.678	0.791	0.446	0.78	0.989
CAMK	539	0.333864	0.805	0.099	0.6	0.339	0.11	0.93	0.3783	0.989
CAMK	540	0.279016	0.777	1	0.648	0.412	0.823	0.367	0.8844	0.989
CAMK	564	0.578603	0.068	0.43	0.684	0.705	0.824	0.16	0.4746	0.989
CAMK	565	0.337239	0.182	0.078	0.737	0.922	0.138	0.228	0.1903	0.989
CAMK	568	0.749094	0.324	0.329	0.501	0.604	0.442	0.374	0.6824	0.989
CAMK	569	0.184364	0.841	0.948	0.312	0.425	0.233	0.095	0.3451	0.989
CAMK	570	0.807014	0.384	0.959	0.06	0.489	0.532	0.664	0.6411	0.989
CAMK	571	0.69122	0.939	0.478	0.961	0.818	0.319	0.481	0.95	0.989
CAMK	572	0.458182	0.948	0.466	0.696	0.023	0.427	0.914	0.4995	0.989
CAMK	576	0.557673	0.38	0.946	0.598	0.469	0.231	0.632	0.7904	0.989
CAMK	579	0.706814	0.789	0.414	0.311	0.964	0.805	0.154	0.7966	0.989
CAMK	580	0.588584	1	0.693	0.502	0.361	0.352	0.911	0.9144	0.989
CAMK	581	0.816478	0.555	0.181	0.65	0.956	0.507	0.264	0.764	0.989
CAMK	583	0.443168	0.892	0.611	0.747	0.873	0.223	0.892	0.9375	0.989
CAMK	584	0.92325	0.66	0.088	0.138	0.136	0.888	0.686	0.3924	0.989
CAMK	585	0.884299	0.289	0.465	0.526	0.307	0.017	0.903	0.2978	0.989
CAMK	607	0.446808	0.313	0.1	0.079	0.93	0.983	0.084	0.1747	0.989
CAMK	608	0.72656	0.062	0.361	0.042	0.952	0.104	0.831	0.1442	0.989
CAMK	609	0.567194	0.472	0.632	0.622	0.276	0.733	0.096	0.5754	0.989
CAMK	610	0.970305	0.488	0.792	0.36	0.996	1	0.246	0.9415	0.989
CAMK	611	0.34019	0.962	0.127	0.501	0.602	0.451	0.98	0.733	0.989
CAMK	612	0.536805	0.088	0.848	0.809	0.668	0.136	0.137	0.3364	0.989
CAMK	613	0.975426	0.22	0.944	0.529	0.339	0.555	0.837	0.8806	0.989
CAMK	614	0.991173	0.759	0.856	0.323	0.753	0.426	0.544	0.948	0.989
CAMK	615	0.406498	0.805	0.158	0.31	0.904	0.382	0.344	0.564	0.989
CAMK	616	0.698736	0.993	0.116	0.319	0.362	0.63	0.068	0.3347	0.989
CAMK	619	0.692686	0.154	0.886	0.79	0.835	0.416	0.254	0.7589	0.989
CAMK	620	0.525731	0.823	0.917	0.184	0.492	0.335	0.604	0.7732	0.989
CAMK	621	0.87881	0.112	0.656	0.265	0.742	0.94	0.693	0.7915	0.989
CAMK	720	0.964849	0.701	0.376	0.091	0.624	0.768	0.983	0.8286	0.989
CAMK	721	0.148857	0.772	0.476	0.652	0.23	0.382	0.62	0.5672	0.989
CAMK	722	0.901364	0.318	0.572	0.778	0.413	0.543	0.303	0.798	0.989
CAMK	725	0.973058	0.166	0.356	0.429	0.455	0.09	0.855	0.4417	0.989
CAMK	726	0.897889	0.769	0.844	0.237	0.093	0.241	0.922	0.6289	0.989
CAMK	727	0.876309	0.524	0.252	0.109	0.605	0.843	0.314	0.5735	0.989
CAMK	728	0.963812	0.126	0.908	0.542	0.336	0.442	0.159	0.5166	0.989
CAMK	729	0.776553	0.342	0.125	0.268	0.695	0.417	0.181	0.3553	0.989
CAMK	731	0.151036	0.338	0.513	0.113	0.264	0.303	0.249	0.1475	0.989
CAMK	738	0.312092	0.222	0.491	0.118	0.776	0.358	0.857	0.4567	0.989
CAMK	739	0.1897	0.413	0.903	0.446	0.197	0.006	0.779	0.1044	0.989
CAMK	740	0.947736	0.485	0.088	0.107	0.375	0.897	0.749	0.4767	0.989
CAMK	741	0.525251	0.899	0.927	0.645	0.579	0.36	0.322	0.8928	0.989
CAMK	742	0.65685	0.267	0.474	0.727	0.211	0.333	0.227	0.458	0.989
CAMK	743	0.461132	0.186	0.904	0.919	0.614	0.692	0.052	0.5338	0.989
CAMK	744	0.296179	0.596	0.194	0.39	0.78	0.493	0.019	0.1862	0.989
CAMK	746	0.457801	0.12	0.763	0.715	0.794	0.551	0.019	0.2784	0.989
CAMK	751	0.347103	0.322	0.613	0.051	0.611	0.427	0.113	0.1908	0.989
CAMK	793	0.311346	0.068	0.698	0.975	0.907	0.742	0.919	0.8018	0.989
CAMK	806	0.874747	0.346	0.656	0.423	0.721	0.81	0.431	0.9037	0.989
CAMK	807	0.350264	0.485	0.188	0.604	0.036	0.539	0.381	0.2203	0.989
CAMK	808	0.111697	0.766	0.624	0.915	0.298	0.316	0.751	0.6595	0.989
CAMK	809	0.467705	0.098	0.86	0.084	0.862	0.329	0.96	0.448	0.989
CAMK	810	0.311138	0.339	0.996	0.394	0.986	0.214	0.634	0.733	0.989
CAMK	811	0.593025	0.671	0.325	0.356	0.283	0.455	0.167	0.462	0.989
CAMK	812	0.716812	1	0.659	0.413	0.643	0.606	0.677	0.9681	0.989
CAMK	813	0.935511	0.612	0.919	0.502	0.078	0.109	0.239	0.3741	0.989
CAMK	814	0.858438	0.673	0.184	0.365	0.317	0.35	0.605	0.6142	0.989
CAMK	819	0.172269	0.243	0.468	0.586	0.514	0.171	0.978	0.4616	0.989
CAMK	821	0.0913356	0.791	0.246	0.029	0.649	0.157	0.922	0.1343	0.989
CAMK	822	0.890905	0.162	0.919	0.797	0.785	0.877	0.328	0.9151	0.989
CAMK	829	0.961296	0.423	0.798	0.182	0.682	0.506	0.183	0.6716	0.989
CAMK	830	0.76529	0.177	0.141	0.915	0.89	0.053	0.743	0.3922	0.989
CAMK	831	0.870971	0.865	0.719	0.282	0.944	0.58	0.523	0.9595	0.989
CAMK	832	0.778288	0.368	0.731	0.029	0.629	0.366	0.518	0.4159	0.989
CAMK	833	0.603931	0.035	0.793	0.444	0.498	0.054	0.182	0.1169	0.989
CAMK	878	0.982675	1	0.755	0.01	0.272	0.663	0.702	0.4541	0.989
CAMK	879	0.998342	0.376	0.055	0.461	0.054	0.399	0.861	0.2414	0.989
CAMK	880	0.343274	0.817	0.498	0.874	0.837	0.735	0.338	0.9205	0.989
CAMK	881	0.930381	0.698	0.605	0.233	0.287	0.818	0.589	0.8474	0.989
CAMK	882	0.506389	0.124	0.415	0.025	0.479	0.665	0.319	0.1558	0.989
CAMK	883	0.729649	0.457	0.577	0.135	0.652	0.702	0.356	0.6915	0.989
CAMK	885	0.531334	0.037	0.68	0.624	0.341	0.047	0.59	0.169	0.989
CAMK	887	0.755668	0.75	0.881	0.401	0.764	0.637	0.122	0.8396	0.989
CAMK	888	0.326216	1	0.439	0.347	0.798	0.614	0.224	0.7307	0.989
CAMK	890	0.963533	0.591	0.841	0.326	0.933	0.742	0.142	0.8701	0.989
CAMK	891	0.921959	0.583	0.477	0.898	0.242	0.248	0.048	0.4034	0.989
CAMK	894	0.248358	0.165	0.059	0.656	0.62	0.386	0.268	0.1897	0.989
CAMK	895	0.858977	0.205	0.369	0.117	0.216	0.22	0.472	0.2378	0.989
CAMK	897	0.0178461	0.176	0.578	0.312	0.753	0.281	0.981	0.2024	0.989
CAMK	926	0.823329	0.171	0.754	0.048	0.942	0.758	0.837	0.6393	0.989
CAMK	930	0.0456105	0.554	0.801	0.11	0.725	0.411	0.175	0.2013	0.989
CAMK	931	0.897279	0.676	0.835	0.78	0.572	0.082	0.527	0.8142	0.989
CAMK	932	0.751532	0.246	0.837	0.505	0.089	0.241	0.215	0.3222	0.989
CAMK	933	0.397067	0.207	0.646	0.128	0.853	0.55	0.643	0.5758	0.989
CAMK	935	0.763562	0.713	0.021	0.865	0.734	0.308	0.78	0.55	0.989
CAMK	936	0.00786555	0.736	0.078	0.333	0.911	0.351	0.979	0.1324	0.989
CAMK	937	0.497997	0.423	0.474	0.561	0.895	0.406	0.731	0.8666	0.989
CAMK	938	0.0814272	0.647	0.309	0.509	0.26	0.607	0.582	0.4231	0.989
CAMK	939	0.579351	1	0.032	0.215	0.365	0.022	0.722	0.093	0.989
CAMK	940	0.0302242	0.847	0.997	0.383	0.833	0.837	0.933	0.7537	0.989
CAMK	942	0.680058	0.823	0.986	0.163	0.894	0.863	0.071	0.7151	0.989
CAMK	944	0.0031961	0.732	0.644	0.164	0.481	0.226	0.968	0.0987	0.989
CAMK	946	0.78653	1	0.33	0.576	0.556	0.17	0.335	0.709	0.989
CAMK	947	0.841223	1	0.052	0.387	0.211	0.35	0.476	0.3882	0.989
CAMK	948	0.732153	0.248	0.908	0.765	0.87	0.039	0.008	0.1133	0.989
CAMK	949	0.17738	0.743	0.613	0.054	0.458	0.759	0.386	0.386	0.989
CAMK	950	0.846253	0.248	0.93	0.074	0.886	0.248	0.191	0.3908	0.989
CAMK	985	0.707906	0.457	0.566	0.174	0.719	0.667	0.724	0.8305	0.989
CAMK	1007	0.224374	1	0.116	0.799	0.531	0.225	0.768	0.5644	0.989
CAMK	1008	0.552482	0.541	0.512	0.723	0.732	0.711	0.837	0.9648	0.989
CAMK	1009	0.997609	0.887	0.758	0.684	0.406	0.322	0.933	0.972	0.989
CAMK	1012	0.380125	0.072	0.189	0.947	0.251	0.694	0.188	0.2317	0.989
CAMK	1013	0.540721	0.312	0.374	0.951	0.93	0.765	0.531	0.9103	0.989
CAMK	1014	0.375404	0.836	0.827	0.11	0.29	0.843	0.404	0.627	0.989
CAMK	1015	0.534117	0.725	0.361	0.235	0.181	0.597	0.982	0.6609	0.989
CAMK	1069	0.647565	0.763	0.419	0.166	0.22	0.115	0.676	0.3865	0.989
CAMK	1070	0.551995	0.741	0.819	0.296	0.455	0.68	0.49	0.8677	0.989
CAMK	1071	0.442887	0.227	0.067	0.402	0.385	0.153	0.254	0.1231	0.989
CAMK	1072	0.956513	1	0.437	0.114	0.836	0.045	0.758	0.5107	0.989
CAMK	1073	0.943704	0.498	0.094	0.574	0.379	0.028	0.185	0.1361	0.989
CAMK	1074	0.422548	1	0.423	0.167	0.86	0.244	0.75	0.7078	0.989
CAMK	1075	0.764168	0.861	0.661	0.195	0.123	0.557	0.586	0.6571	0.989
CAMK	1076	0.672495	0.837	0.298	0.697	0.488	0.245	0.762	0.8256	0.989
CAMK	1100	0.273362	1	0.059	0.759	0.395	0.206	0.805	0.4307	0.989
CAMK	1101	0.34213	1	0.657	0.188	0.224	0.609	0.243	0.5154	0.989
CAMK	1102	0.992342	0.434	0.778	0.165	0.811	1	0.257	0.8357	0.989
CAMK	1103	0.827001	0.785	0.2	0.317	0.741	0.133	0.828	0.655	0.989
CAMK	1130	0.888052	1	0.275	0.71	0.518	0.653	0.16	0.8088	0.989
CAMK	1131	0.433239	0.685	0.788	0.935	0.879	0.833	0.029	0.706	0.989
CAMK	1132	0.028235	0.886	0.611	0.21	0.399	0.658	0.083	0.1598	0.989
CAMK	1133	0.808986	0.551	0.245	0.98	0.304	0.897	0.077	0.5906	0.989
CAMK	1154	0.749575	0.807	0.663	0.672	0.565	0.16	0.751	0.8892	0.989
CAMK	1164	0.02107	0.347	0.147	0.917	0.959	0.564	0.893	0.358	0.989
CAMK	1165	0.587022	0.172	0.63	0.424	0.12	0.098	0.981	0.3043	0.989
CAMK	1166	0.328121	1	0.045	0.779	0.27	0.624	0.669	0.5033	0.989
CAMK	1167	0.620062	1	0.329	0.261	0.533	0.884	0.44	0.8302	0.989
CAMK	1169	0.823309	0.915	0.946	0.939	0.665	0.13	0.476	0.9274	0.989
CAMK	1170	0.950605	0.333	0.145	0.338	0.607	0.096	0.438	0.334	0.989
CAMK	1171	0.750359	0.905	0.247	0.845	0.349	0.044	0.679	0.5238	0.989
CAMK	1172	0.740045	0.765	0.526	0.494	0.499	0.249	0.699	0.8485	0.989
CAMK	1190	0.479626	0.841	0.192	0.986	0.421	0.61	0.543	0.8256	0.989
CAMK	1206	0.683575	1	0.353	0.904	0.487	0.437	0.018	0.4368	0.989
CAMK	1235	0.411328	1	1	0.048	0.446	0.455	0.508	0.5747	0.989
CAMK	1237	0.0339535	0.377	0.952	0.54	0.83	0.611	0.879	0.6333	0.989
CAMK	1245	0.365926	0.971	0.806	0.633	0.936	0.504	0.464	0.9537	0.989
CAMK	1246	0.969591	0.753	0.272	0.664	0.895	0.069	0.013	0.1932	0.989
CAMK	1247	0.539106	0.63	0.946	0.414	0.532	0.037	0.302	0.4287	0.989
CAMK	1248	0.825716	0.339	0.09	0.638	0.325	0.354	0.586	0.4757	0.989
CAMK	1249	0.0331541	0.467	0.39	0.486	0.138	0.698	0.99	0.2917	0.989
CAMK	1250	0.543047	0.802	0.793	0.653	0.512	0.366	0.482	0.9001	0.989
CAMK	1251	0.687681	0.969	0.301	0.191	0.234	0.229	0.696	0.5185	0.989
CAMK	1365	0.655662	1	0.561	0.224	0.502	0.874	0.023	0.436	0.989
CAMK	1366	0.374977	0.313	0.437	0.162	0.982	0.836	0.654	0.6997	0.989
CAMK	1367	0.221154	1	0.028	0.179	0.773	0.134	0.333	0.1197	0.989
CAMK	1368	0.979913	0.674	0.779	0.571	0.519	0.116	0.572	0.8189	0.989
CAMK	1369	0.364714	0.052	0.826	0.53	0.55	0.52	0.726	0.5482	0.989
CAMK	1370	0.986148	0.619	0.881	0.445	0.497	0.47	0.118	0.7591	0.989
CAMK	1372	0.189998	0.127	0.36	0.401	0.958	0.698	0.346	0.4315	0.989
CAMK	1373	0.0679372	0.62	0.558	0.676	0.133	0.669	0.624	0.4448	0.989
CAMK	1377	0.586117	0.423	0.584	0.374	0.57	0.204	0.666	0.6901	0.989
CAMK	1378	0.673485	0.708	0.888	0.625	0.338	0.723	0.654	0.9576	0.989
CAMK	1379	0.496129	0.863	0.727	0.754	0.515	0.669	0.447	0.9477	0.989
CAMK	1398	0.747202	0.492	0.672	0.352	0.369	0.952	0.687	0.903	0.989
CAMK	1399	0.655742	0.501	0.165	0.551	0.767	0.182	0.823	0.6584	0.989
CAMK	1400	0.089764	0.469	0.107	0.706	0.154	0.76	0.451	0.2363	0.989
CAMK	1403	0.945871	0.189	0.894	0.527	0.998	0.368	0.822	0.9206	0.989
CAMK	1405	0.965193	0.355	0.394	0.186	0.707	0.029	0.353	0.2443	0.989
CAMK	1406	0.652208	0.575	0.48	0.755	0.951	0.889	0.208	0.9152	0.989
CAMK	1407	0.0674587	0.047	0.622	0.849	0.962	0.933	0.663	0.463	0.989
CAMK	1410	0.261935	0.056	0.821	0.941	0.781	0.287	0.842	0.5826	0.989
CAMK	1411	0.950399	0.896	0.726	0.523	0.462	0.411	0.939	0.9734	0.989
CAMK	1412	0.59063	0.1	0.395	0.273	0.964	0.59	0.971	0.6623	0.989
CAMK	1413	0.285314	0.574	0.531	0.731	0.755	0.565	0.584	0.8736	0.989
CAMK	1414	0.0748864	0.657	0.58	0.714	0.553	0.536	0.074	0.3496	0.989
CAMK	1417	0.71029	0.663	0.473	0.57	0.145	0.078	0.531	0.4234	0.989
CAMK	1418	0.57487	0.573	0.711	0.961	0.574	0.531	0.0005	0.1134	0.989
CAMK	1419	0.360755	0.129	0.265	0.609	0.89	0.291	0.508	0.4617	0.989
CAMK	1420	0.784706	0.876	0.068	0.291	0.769	0.099	0.658	0.4073	0.989
CAMK	1421	0.776648	0.496	0.901	0.779	0.971	0.633	0.365	0.9755	0.989
CAMK	1422	0.980165	0.916	0.514	0.854	0.814	0.379	0.52	0.9771	0.989
CAMK	1425	0.911117	0.87	0.546	0.932	0.483	0.499	0.762	0.9827	0.989
CAMK	1426	0.802404	0.59	0.63	0.823	0.463	0.589	0.263	0.8852	0.989
CAMK	1427	0.103876	0.321	0.522	0.711	0.826	0.264	0.894	0.602	0.989
CAMK	1428	0.953271	0.578	0.147	0.751	0.131	0.549	0.568	0.6067	0.989
CAMK	1429	0.971147	0.639	0.897	0.716	0.523	0.928	0.406	0.9845	0.989
CAMK	1430	0.719291	1	0.788	0.065	0.763	0.906	0.839	0.9048	0.989
CAMK	1431	0.710808	0.461	0.44	0.343	0.719	0.094	0.158	0.3719	0.989
CAMK	1432	0.997344	0.535	0.78	0.055	0.4	0.141	0.651	0.4376	0.989
CAMK	1433	0.341301	0.697	0.604	0.933	0.592	0.268	0.343	0.7737	0.989
CAMK	1434	0.340951	0.322	0.017	0.575	0.759	0.368	0.569	0.2379	0.989
CAMK	1448	0.748478	0.906	0.503	0.854	0.598	0.814	0.003	0.3432	0.989
CAMK	1449	0.924813	0.16	0.711	0.011	0.265	0.335	0.947	0.186	0.989
CAMK	1450	0.996316	0.524	0.054	0.008	0.884	0.435	0.659	0.1453	0.989
CAMK	1462	0.993623	0.378	0.428	0.634	0.938	0.145	0.702	0.8137	0.989
CAMK	1491	0.839882	0.197	0.747	0.228	0.534	0.998	0.689	0.8218	0.989
CAMK	1492	0.576144	0.82	0.231	0.513	0.603	0.399	0.315	0.6919	0.989
CAMK	1493	0.46153	1	0.148	0.348	0.357	0.701	0.999	0.7436	0.989
CAMK	1494	0.895205	0.661	0.721	0.281	0.365	0.365	0.921	0.8653	0.989
CAMK	719	0.908497	0.887	0.972	0.94	0.62	0.257	0.867	0.9909	0.991
CMGC	156	0.000708526	0.502	0.001	0.842	0.382	0.142	0.727	0.0009	0.176
CMGC	465	6.84758e-05	0.215	0.183	0.853	0.118	0.544	0.099	0.001	0.176
CMGC	751	0.00495103	0.335	0.0005	0.143	0.955	0.513	0.894	0.0024	0.187
CMGC	940	0.00413346	0.082	0.645	0.665	0.671	0.003	0.274	0.0032	0.187
CMGC	1074	0.000464377	1	0.0005	0.863	0.238	0.746	0.932	0.0018	0.187
CMGC	1221	0.0299351	0.114	0.275	0.303	0.789	0.002	0.167	0.0031	0.187
CMGC	200	0.000919372	0.655	0.54	0.164	0.133	0.558	0.026	0.0038	0.191
CMGC	333	0.127839	0.398	0.0005	0.256	0.44	0.095	0.681	0.0055	0.193
CMGC	609	0.00653327	0.919	0.018	0.628	0.941	0.003	0.704	0.0045	0.193
CMGC	731	0.131353	0.667	0.0005	0.181	0.401	0.231	0.334	0.0066	0.193
CMGC	889	0.033593	1	0.0005	0.329	0.639	0.335	0.2	0.0065	0.193
CMGC	895	0.04931	0.601	0.0005	0.613	0.659	0.042	0.648	0.0051	0.193
CMGC	201	0.663814	0.206	0.0005	0.664	0.423	0.099	0.168	0.0078	0.211
CMGC	147	0.0127316	1	0.0005	0.769	0.879	0.514	0.258	0.0113	0.234
CMGC	161	0.309996	0.003	0.098	0.439	0.219	0.125	0.528	0.0114	0.234
CMGC	806	0.000353459	0.152	0.825	0.117	0.527	0.311	0.667	0.0112	0.234
CMGC	939	0.226324	0.239	0.349	0.519	0.035	0.217	0.007	0.0107	0.234
CMGC	1223	0.000483078	0.053	0.307	0.824	0.54	0.316	0.569	0.012	0.234
CMGC	205	0.0132987	0.038	0.154	0.083	0.597	0.324	0.716	0.0149	0.275
CMGC	583	0.195143	0.326	0.0005	0.415	0.274	0.307	0.931	0.0162	0.284
CMGC	244	0.000437862	0.532	0.779	0.49	0.604	0.039	0.708	0.0202	0.295
CMGC	611	0.485138	0.214	0.0005	0.638	0.322	0.274	0.507	0.0202	0.295
CMGC	893	0.0179952	0.69	0.512	0.014	0.833	0.16	0.102	0.0179	0.295
CMGC	1373	0.019484	0.182	0.17	0.032	0.12	0.602	0.963	0.019	0.295
CMGC	854	0.0708655	0.255	0.269	0.354	0.666	0.408	0.004	0.0232	0.326
CMGC	283	0.314907	0.547	0.08	0.677	0.204	0.367	0.003	0.0248	0.335
CMGC	579	0.666135	0.878	0.0005	0.191	0.225	0.446	0.53	0.0303	0.394
CMGC	819	0.125712	0.421	0.0005	0.869	0.988	0.821	0.193	0.0339	0.41
CMGC	1257	0.000895268	0.051	0.526	0.864	0.411	0.613	0.666	0.0332	0.41
CMGC	144	0.0447196	0.052	0.127	0.871	0.239	0.126	0.653	0.0411	0.423
CMGC	158	0.00326264	0.648	0.133	0.431	0.205	0.235	0.907	0.0422	0.423
CMGC	610	0.00162325	0.607	0.082	0.736	0.629	0.153	0.81	0.0391	0.423
CMGC	716	0.306775	0.096	0.02	0.901	0.467	0.14	0.135	0.0394	0.423
CMGC	741	0.243854	1	0.0005	0.893	0.582	0.875	0.086	0.0398	0.423
CMGC	941	0.0274065	0.511	0.243	0.232	0.273	0.043	0.448	0.0368	0.423
CMGC	278	0.432443	0.078	0.028	0.465	0.938	0.028	0.499	0.0442	0.431
CMGC	807	0.0153163	0.424	0.146	0.507	0.301	0.828	0.058	0.0491	0.466
CMGC	246	0.000463177	0.977	0.339	0.204	0.944	0.726	0.589	0.0678	0.494
CMGC	254	0.223005	0.007	0.375	0.201	0.291	0.288	0.901	0.0561	0.494
CMGC	793	0.0203383	0.196	0.701	0.034	0.691	0.597	0.263	0.0608	0.494
CMGC	811	0.00313927	0.78	0.202	0.087	0.778	0.531	0.673	0.0659	0.494
CMGC	890	0.122257	0.236	0.068	0.491	0.997	0.015	0.938	0.0703	0.494
CMGC	892	0.0123591	0.161	0.03	0.443	0.9	0.516	0.673	0.054	0.494
CMGC	932	0.0440294	0.67	0.611	0.201	0.124	0.401	0.07	0.0678	0.494
CMGC	935	0.00420695	0.846	0.139	0.16	0.931	0.144	0.968	0.0607	0.494
CMGC	1168	0.0211367	0.884	0.163	0.243	0.592	0.071	0.41	0.0682	0.494
CMGC	1260	0.725583	0.396	0.652	0.6	0.094	0.004	0.295	0.0674	0.494
CMGC	1363	0.732078	0.346	0.824	0.016	0.866	0.871	0.005	0.0677	0.494
CMGC	1450	0.0140365	0.328	0.823	0.877	0.082	0.501	0.091	0.0672	0.494
CMGC	1748	0.000618151	1	0.973	0.518	0.766	0.739	0.074	0.069	0.494
CMGC	1491	0.000814401	0.614	0.157	0.747	0.542	0.695	0.644	0.0723	0.498
CMGC	879	0.0337371	0.909	0.152	0.59	0.38	0.302	0.047	0.0739	0.499
CMGC	214	0.301563	0.396	0.006	0.674	0.94	0.042	0.827	0.0763	0.505
CMGC	725	0.828818	0.015	0.537	0.562	0.136	0.047	0.684	0.0779	0.506
CMGC	258	0.82224	0.045	0.01	0.118	0.745	0.849	0.678	0.0834	0.531
CMGC	1102	0.182156	0.019	0.456	0.54	0.993	0.043	0.53	0.0847	0.531
CMGC	1268	0.00128075	0.266	0.602	0.567	0.694	0.316	0.811	0.0878	0.541
CMGC	1431	0.810477	0.279	0.046	0.16	0.603	0.057	0.401	0.0926	0.56
CMGC	1273	0.122014	0.779	0.034	0.563	0.744	0.019	0.938	0.095	0.565
CMGC	834	0.0363542	0.522	0.098	0.339	0.12	0.853	0.387	0.0967	0.566
CMGC	67	0.00211751	0.71	0.211	0.55	0.955	0.989	0.166	0.1013	0.568
CMGC	809	0.114752	0.289	0.515	0.472	0.278	0.099	0.125	0.102	0.568
CMGC	1411	0.0972406	0.993	0.007	0.793	0.933	0.28	0.198	0.102	0.568
CMGC	255	0.0369932	0.184	0.277	0.097	0.864	0.744	0.273	0.1097	0.573
CMGC	282	0.0102735	0.425	0.641	0.762	0.316	0.071	0.685	0.1109	0.573
CMGC	568	0.0121122	0.357	0.085	0.637	0.98	0.601	0.268	0.1177	0.573
CMGC	581	0.652313	0.393	0.131	0.036	0.563	0.158	0.321	0.1138	0.573
CMGC	810	0.0548008	1	0.152	0.118	0.145	0.713	0.379	0.1201	0.573
CMGC	945	0.0526919	0.242	0.957	0.661	0.185	0.044	0.478	0.1085	0.573
CMGC	1014	0.721881	0.411	0.004	0.766	0.925	0.057	0.701	0.1123	0.573
CMGC	1069	0.138359	0.377	0.255	0.043	0.492	0.417	0.332	0.1208	0.573
CMGC	1321	0.534532	0.32	0.003	0.065	0.877	1	1	0.1048	0.573
CMGC	1370	0.137761	0.723	0.902	0.055	0.257	0.029	0.98	0.1163	0.573
CMGC	1390	0.114891	0.403	0.296	0.016	0.501	0.491	0.665	0.116	0.573
CMGC	257	0.829058	0.044	0.098	0.523	0.725	0.035	0.889	0.1256	0.58
CMGC	894	0.0786641	0.575	0.145	0.433	0.397	0.637	0.058	0.1248	0.58
CMGC	1154	0.238856	0.641	0.24	0.838	0.742	0.007	0.327	0.1393	0.627
CMGC	1258	0.315043	0.028	0.574	0.398	0.927	0.047	0.585	0.1381	0.627
CMGC	194	0.756244	0.407	0.282	0.709	0.464	0.78	0.003	0.1565	0.658
CMGC	219	0.0873711	0.96	0.1	0.164	0.961	0.181	0.291	0.1595	0.658
CMGC	821	0.836444	1	0.0005	0.982	0.998	0.486	0.355	0.1607	0.658
CMGC	942	0.0226977	0.897	0.018	0.277	0.999	0.95	0.672	0.1542	0.658
CMGC	950	0.142068	1	0.208	0.136	0.098	0.202	0.8	0.1529	0.658
CMGC	1076	0.410775	0.02	0.077	0.508	0.959	0.554	0.351	0.1486	0.658
CMGC	1414	0.0180412	0.31	0.392	0.394	0.583	0.216	0.656	0.1613	0.658
CMGC	1492	0.294829	0.887	0.279	0.707	0.008	0.228	0.747	0.1602	0.658
CMGC	1430	0.00247016	1	0.751	0.495	0.759	0.436	0.247	0.1652	0.666
CMGC	944	0.0244306	1	0.126	0.112	0.876	0.389	0.703	0.1726	0.688
CMGC	744	0.0347511	0.04	0.361	0.902	0.449	0.5	0.848	0.176	0.693
CMGC	1380	0.854659	0.059	0.139	0.119	0.227	0.699	0.665	0.1777	0.693
CMGC	281	0.179155	0.824	0.518	0.03	0.636	0.068	0.911	0.1799	0.694
CMGC	1253	0.32668	0.066	0.386	0.168	0.834	0.795	0.101	0.1828	0.697
CMGC	157	0.109852	0.141	0.174	0.303	0.626	0.196	1	0.1885	0.704
CMGC	951	0.293207	0.855	0.172	0.274	0.101	0.394	0.21	0.1872	0.704
CMGC	284	0.0842974	1	0.55	0.67	0.473	0.009	0.823	0.1956	0.723
CMGC	1100	0.212799	1	0.033	0.149	0.485	0.648	0.344	0.199	0.728
CMGC	730	0.191558	0.897	0.804	0.091	0.257	0.177	0.22	0.2085	0.732
CMGC	808	0.197423	0.697	0.646	0.424	0.846	0.202	0.019	0.206	0.732
CMGC	829	0.0655987	0.566	0.548	0.055	0.165	0.684	0.996	0.2085	0.732
CMGC	1212	0.0953549	0.745	0.727	0.032	0.597	0.405	0.294	0.2023	0.732
CMGC	216	0.19356	0.335	0.556	0.078	0.873	0.298	0.19	0.2178	0.743
CMGC	1133	0.125665	0.967	0.085	0.268	0.327	0.31	0.496	0.218	0.743
CMGC	1407	0.934837	0.669	0.021	0.537	0.101	0.213	0.898	0.2159	0.743
CMGC	720	0.313915	0.398	0.073	0.299	0.593	0.137	0.718	0.2309	0.765
CMGC	805	0.155999	0.432	0.824	0.507	0.259	0.702	0.031	0.2307	0.765
CMGC	1132	0.0808607	0.099	0.218	0.906	0.593	0.582	0.283	0.228	0.765
CMGC	1193	0.741156	0.488	0.198	0.629	0.271	0.802	0.017	0.2354	0.772
CMGC	140	0.221638	1	0.58	0.163	0.5	0.077	0.345	0.2911	0.773
CMGC	215	0.30638	0.74	0.08	0.118	0.435	0.407	0.613	0.2706	0.773
CMGC	241	0.347789	0.621	0.056	0.263	0.954	0.283	0.275	0.2724	0.773
CMGC	263	0.0508842	0.401	0.483	0.544	0.851	0.05	0.839	0.2497	0.773
CMGC	279	0.480873	0.088	0.52	0.067	0.634	0.666	0.441	0.2895	0.773
CMGC	490	0.0391351	1	0.495	0.351	0.555	0.121	0.513	0.2715	0.773
CMGC	571	0.00534892	0.249	0.501	0.662	0.818	0.935	0.555	0.2476	0.773
CMGC	580	0.913942	0.501	0.863	0.298	0.213	0.03	0.294	0.2652	0.773
CMGC	585	0.122068	0.958	0.014	0.415	0.674	0.843	0.62	0.2739	0.773
CMGC	614	0.922898	0.051	0.307	0.214	0.942	0.077	0.781	0.2406	0.773
CMGC	616	0.568753	0.323	0.442	0.484	0.206	0.197	0.166	0.2853	0.773
CMGC	718	0.930018	0.19	0.089	0.927	0.707	0.312	0.082	0.2849	0.773
CMGC	739	0.025755	0.12	0.459	0.545	0.464	0.846	0.734	0.266	0.773
CMGC	740	0.203841	0.652	0.164	0.111	0.257	0.585	0.713	0.283	0.773
CMGC	743	0.937216	0.097	0.635	0.073	0.52	0.102	0.764	0.238	0.773
CMGC	926	0.248589	0.771	0.831	0.158	0.276	0.792	0.046	0.2802	0.773
CMGC	936	0.779598	0.495	0.006	0.492	0.749	0.995	0.334	0.2933	0.773
CMGC	1004	0.0845419	0.198	0.621	0.41	0.755	0.075	1	0.2748	0.773
CMGC	1012	0.404161	0.031	0.84	0.255	0.982	0.114	0.961	0.2954	0.773
CMGC	1013	0.696613	0.761	0.99	0.174	0.469	0.11	0.041	0.2507	0.773
CMGC	1246	0.113192	0.711	0.042	0.566	0.895	0.498	0.344	0.2973	0.773
CMGC	1300	0.0469947	0.513	0.757	0.391	0.85	0.782	0.058	0.2898	0.773
CMGC	1360	0.356189	0.198	0.27	0.441	0.453	0.729	0.088	0.2761	0.773
CMGC	1361	0.533576	0.459	0.911	0.275	0.416	0.022	0.512	0.2949	0.773
CMGC	1384	0.134699	0.951	0.055	0.244	0.458	0.648	0.455	0.2705	0.773
CMGC	1392	0.296173	0.544	0.011	0.615	0.745	0.389	0.836	0.285	0.773
CMGC	1419	0.631193	0.047	0.507	0.074	0.73	0.53	0.609	0.2842	0.773
CMGC	1425	0.127057	0.011	0.966	0.832	0.588	0.677	0.514	0.2694	0.773
CMGC	287	0.31134	0.185	0.466	0.954	0.418	0.209	0.137	0.3025	0.781
CMGC	71	0.0691561	0.237	0.207	0.818	0.255	0.779	0.667	0.3247	0.788
CMGC	197	0.796433	0.097	0.134	0.916	0.816	0.99	0.058	0.3489	0.788
CMGC	334	0.174149	0.323	0.593	0.137	0.87	0.471	0.188	0.3193	0.788
CMGC	572	0.18304	0.537	0.204	0.43	0.531	0.323	0.299	0.3483	0.788
CMGC	748	0.206951	0.621	0.328	0.114	0.668	0.142	0.983	0.35	0.788
CMGC	813	0.814824	1	0.089	0.385	0.337	0.05	0.813	0.3297	0.788
CMGC	833	0.170677	0.776	0.079	0.37	0.714	0.155	1	0.3442	0.788
CMGC	849	0.223675	1	0.893	0.364	0.755	0.343	0.021	0.3339	0.788
CMGC	885	0.153085	1	0.181	0.751	0.645	0.095	0.329	0.3414	0.788
CMGC	931	0.177115	0.388	0.839	0.518	0.95	0.298	0.046	0.3318	0.788
CMGC	1165	0.435785	0.087	0.299	0.778	0.908	0.062	0.689	0.3158	0.788
CMGC	1166	0.131209	0.532	0.773	0.485	0.227	0.134	0.453	0.3223	0.788
CMGC	1192	0.377099	0.434	0.399	0.206	0.268	0.583	0.209	0.3474	0.788
CMGC	1199	0.0348994	1	0.85	0.325	0.601	0.085	0.704	0.3174	0.788
CMGC	1249	0.388468	0.17	0.254	0.63	0.459	0.693	0.139	0.3555	0.788
CMGC	1270	0.221498	0.037	0.377	0.818	0.754	0.42	0.53	0.3429	0.788
CMGC	1272	0.0408458	0.833	0.088	0.436	0.78	0.691	0.504	0.3202	0.788
CMGC	1364	0.15775	0.81	0.519	0.185	0.955	0.348	0.116	0.3571	0.788
CMGC	1388	0.550701	0.507	0.219	0.512	0.889	0.828	0.016	0.3251	0.788
CMGC	1412	0.0447725	0.878	0.57	0.07	0.717	0.661	0.631	0.356	0.788
CMGC	1426	0.467827	0.309	0.01	0.578	0.573	0.817	0.881	0.3167	0.788
CMGC	1432	0.114719	0.201	0.724	0.97	0.415	0.153	0.41	0.3421	0.788
CMGC	1738	0.0426411	1	0.203	0.318	0.564	0.294	1	0.3524	0.788
CMGC	145	0.329447	0.845	0.882	0.044	0.169	0.459	0.588	0.3626	0.791
CMGC	738	0.235052	0.426	0.139	0.544	0.153	0.65	0.667	0.3651	0.791
CMGC	1252	0.0391438	0.872	0.962	0.757	0.645	0.645	0.048	0.3635	0.791
CMGC	146	0.695887	0.708	0.073	0.161	0.881	0.778	0.138	0.3768	0.809
CMGC	1236	0.696939	0.31	0.91	0.911	0.447	0.015	0.468	0.3804	0.809
CMGC	1347	0.0806054	0.648	0.958	0.092	0.584	0.693	0.3	0.3796	0.809
CMGC	938	0.825802	1	0.016	0.578	0.452	0.176	0.956	0.3849	0.814
CMGC	267	0.301202	0.642	0.111	0.291	0.401	0.494	0.5	0.3936	0.815
CMGC	272	0.044404	0.551	0.747	0.513	0.918	0.627	0.114	0.3929	0.815
CMGC	464	0.858885	0.905	0.391	0.425	0.879	0.215	0.025	0.3917	0.815
CMGC	719	0.614345	0.18	0.234	0.368	0.347	0.428	0.441	0.3948	0.815
CMGC	269	0.0953603	0.99	0.92	0.099	0.718	0.362	0.301	0.4054	0.822
CMGC	613	0.793835	0.518	0.53	0.19	0.215	0.105	0.729	0.4073	0.822
CMGC	820	0.203949	1	0.934	0.417	0.589	0.769	0.019	0.4077	0.822
CMGC	1416	0.0698792	0.638	0.922	0.078	0.823	0.402	0.618	0.4018	0.822
CMGC	160	0.0285036	0.885	0.767	0.692	0.826	0.129	0.514	0.4178	0.824
CMGC	277	0.13568	0.443	0.237	0.733	0.309	0.266	0.891	0.4238	0.824
CMGC	608	0.400752	0.185	0.064	0.635	0.86	0.422	0.715	0.427	0.824
CMGC	615	0.507812	0.142	0.37	0.756	0.445	0.105	0.749	0.4123	0.824
CMGC	726	0.946795	0.87	0.471	0.083	0.23	0.171	0.591	0.4207	0.824
CMGC	882	0.747583	0.443	0.48	0.019	0.391	0.685	0.902	0.4171	0.824
CMGC	1274	0.501999	0.602	0.545	0.745	0.172	0.571	0.066	0.4295	0.824
CMGC	1298	0.321002	0.753	0.444	0.348	0.566	0.722	0.052	0.4292	0.824
CMGC	1324	0.56998	0.701	0.617	0.627	0.142	0.442	0.076	0.4186	0.824
CMGC	1428	0.389841	0.333	0.111	0.219	0.746	0.96	0.363	0.4341	0.828
CMGC	265	0.107571	0.902	0.093	0.711	0.685	0.261	0.747	0.4405	0.834
CMGC	949	0.194633	0.913	0.555	0.523	0.529	0.7	0.046	0.4442	0.834
CMGC	1608	0.00449113	1	0.897	0.87	1	0.301	0.828	0.4433	0.834
CMGC	141	0.803349	0.306	0.238	0.294	0.557	0.693	0.14	0.4526	0.835
CMGC	193	0.391351	0.177	0.201	0.495	0.98	0.782	0.174	0.4509	0.835
CMGC	883	0.233223	0.815	0.598	0.272	0.85	0.057	0.618	0.452	0.835
CMGC	1346	0.466777	0.064	0.294	0.525	0.502	0.844	0.481	0.4542	0.835
CMGC	1422	0.555289	0.701	0.335	0.876	0.073	0.266	0.436	0.4585	0.838
CMGC	202	0.822231	1	0.163	0.71	0.261	0.328	0.122	0.4626	0.841
CMGC	213	0.141341	0.409	0.904	0.38	0.233	0.828	0.435	0.5428	0.841
CMGC	243	0.306567	0.384	0.53	0.312	0.404	0.654	0.314	0.5378	0.841
CMGC	247	0.0328327	0.869	0.503	0.857	0.649	0.256	0.767	0.5331	0.841
CMGC	253	0.351416	0.342	0.48	0.551	0.773	0.135	0.38	0.499	0.841
CMGC	497	0.959508	0.125	0.219	0.66	0.446	0.908	0.216	0.5279	0.841
CMGC	570	0.785026	0.858	0.262	0.199	0.894	0.138	0.347	0.5265	0.841
CMGC	612	0.804773	0.281	0.049	0.604	0.503	0.57	0.86	0.5412	0.841
CMGC	727	0.227147	0.724	0.211	0.968	0.658	0.33	0.148	0.4751	0.841
CMGC	729	0.455374	0.302	0.976	0.787	0.812	0.168	0.115	0.5419	0.841
CMGC	742	0.049271	0.786	0.656	0.189	0.467	0.79	0.758	0.5088	0.841
CMGC	828	0.547955	1	0.146	0.834	0.253	0.527	0.14	0.4971	0.841
CMGC	853	0.0416066	1	0.519	0.39	0.31	0.81	0.637	0.5093	0.841
CMGC	888	0.781793	1	0.732	0.139	0.272	0.087	0.891	0.5438	0.841
CMGC	897	0.530623	0.647	0.634	0.054	0.502	0.637	0.392	0.5233	0.841
CMGC	933	0.123726	0.355	0.727	0.11	0.934	0.982	0.365	0.4882	0.841
CMGC	943	0.111607	1	0.372	0.366	0.887	0.404	0.294	0.5364	0.841
CMGC	1009	0.494487	0.544	0.249	0.236	0.415	0.245	0.713	0.4843	0.841
CMGC	1071	0.124097	0.537	0.483	0.475	0.232	0.978	0.483	0.5437	0.841
CMGC	1086	0.0227099	1	0.825	0.598	1	0.129	0.723	0.4702	0.841
CMGC	1103	0.485154	0.89	0.755	0.263	0.349	0.124	0.348	0.5027	0.841
CMGC	1134	0.165761	0.793	0.309	0.219	0.438	0.515	0.718	0.5198	0.841
CMGC	1155	0.797439	0.079	1	0.838	0.383	0.6	0.125	0.5279	0.841
CMGC	1164	0.0242016	0.716	0.947	0.545	0.779	0.303	0.533	0.4815	0.841
CMGC	1167	0.665925	1	0.78	0.083	0.154	0.437	0.374	0.4759	0.841
CMGC	1194	0.229389	0.238	0.938	0.549	0.155	0.971	0.379	0.5367	0.841
CMGC	1203	0.0324158	1	0.602	0.669	0.306	0.385	0.729	0.4809	0.841
CMGC	1350	0.143516	0.204	0.592	0.362	0.404	0.967	0.573	0.5158	0.841
CMGC	1362	0.873973	0.748	0.229	0.067	0.401	0.415	0.874	0.5218	0.841
CMGC	1365	0.580276	0.76	0.59	0.733	0.05	0.938	0.179	0.5365	0.841
CMGC	1368	0.488	0.246	0.148	0.689	0.666	0.654	0.265	0.5168	0.841
CMGC	1382	0.0629624	0.589	0.71	0.404	0.248	0.586	0.951	0.523	0.841
CMGC	1410	0.258675	0.575	0.206	0.949	0.337	0.473	0.296	0.5122	0.841
CMGC	1449	0.974707	0.038	0.684	0.406	0.478	0.61	0.507	0.5283	0.841
CMGC	1493	0.758022	0.095	0.195	0.475	0.459	0.88	0.518	0.5148	0.841
CMGC	66	0.881239	0.684	0.16	0.174	0.507	0.22	1	0.5613	0.858
CMGC	73	0.862488	1	0.043	0.669	0.695	0.396	0.28	0.5647	0.858
CMGC	251	0.447655	0.333	0.267	0.407	0.941	0.155	0.807	0.5642	0.858
CMGC	1389	0.450867	0.401	0.536	0.488	0.631	0.523	0.122	0.564	0.858
CMGC	220	0.15655	0.629	0.491	0.481	0.87	0.825	0.122	0.5748	0.868
CMGC	1379	0.842689	0.054	0.361	0.931	0.43	0.77	0.412	0.5786	0.868
CMGC	1418	0.519732	0.435	0.302	0.203	0.517	0.921	0.315	0.5781	0.868
CMGC	248	0.428272	0.164	0.971	0.577	0.405	0.252	0.57	0.5935	0.877
CMGC	584	0.159827	0.867	0.547	0.394	0.964	0.762	0.105	0.5945	0.877
CMGC	722	0.0870318	0.538	0.335	0.947	0.462	0.389	0.836	0.5895	0.877
CMGC	927	0.101181	0.673	0.68	0.508	0.201	0.545	0.889	0.5936	0.877
CMGC	204	0.681415	0.112	0.468	0.493	0.263	0.671	0.772	0.601	0.879
CMGC	831	0.90453	0.975	0.212	0.231	0.764	0.583	0.124	0.6001	0.879
CMGC	896	0.592299	0.652	0.647	0.445	0.134	0.681	0.247	0.6081	0.882
CMGC	1448	0.906157	0.944	0.85	0.212	0.679	0.679	0.035	0.6069	0.882
CMGC	199	0.745986	0.036	0.839	0.625	0.612	0.54	0.68	0.6455	0.891
CMGC	212	0.893435	0.356	0.102	0.274	0.559	0.767	0.79	0.6375	0.891
CMGC	217	0.447414	0.509	0.205	0.401	0.587	0.368	0.781	0.6452	0.891
CMGC	270	0.123813	0.278	0.727	0.699	0.737	0.414	0.522	0.6251	0.891
CMGC	607	0.0334618	0.566	0.694	0.634	0.971	0.414	0.872	0.6327	0.891
CMGC	747	0.792384	0.045	0.244	0.766	0.874	0.578	0.95	0.6472	0.891
CMGC	822	0.464076	1	0.301	0.717	0.115	0.534	0.515	0.6456	0.891
CMGC	886	0.203917	0.614	0.123	0.833	0.554	0.939	0.44	0.6335	0.891
CMGC	1309	0.109878	0.741	0.065	0.885	0.769	0.825	1	0.6354	0.891
CMGC	1313	0.415803	1	0.196	0.376	0.375	0.33	0.816	0.6419	0.891
CMGC	1322	0.559668	0.191	1	0.616	0.649	0.663	0.103	0.6325	0.891
CMGC	1386	0.958752	0.433	0.196	0.633	0.222	0.293	0.797	0.6182	0.891
CMGC	1413	0.375382	0.491	0.656	0.919	0.35	0.125	0.638	0.6423	0.891
CMGC	1222	0.627609	0.473	0.911	0.161	0.407	0.289	0.662	0.6565	0.9
CMGC	242	0.753329	0.489	0.836	0.088	0.553	0.42	0.559	0.6624	0.903
CMGC	1207	0.385016	0.242	0.682	0.132	0.673	0.865	0.727	0.6638	0.903
CMGC	1305	0.517393	0.073	0.516	0.411	0.984	0.504	0.933	0.6706	0.909
CMGC	746	0.509447	0.795	0.306	0.913	0.259	0.169	0.806	0.6823	0.915
CMGC	1429	0.816317	0.16	0.512	0.701	0.995	0.24	0.358	0.683	0.915
CMGC	1434	0.613578	0.424	0.273	0.138	0.756	0.901	0.583	0.6784	0.915
CMGC	1068	0.895265	0.428	0.436	0.147	0.358	0.594	0.833	0.6958	0.917
CMGC	1237	0.418972	0.639	0.133	0.756	0.401	0.52	0.769	0.6946	0.917
CMGC	1250	0.232293	0.411	0.901	0.375	0.472	0.544	0.513	0.6921	0.917
CMGC	1372	0.640725	0.096	0.632	0.263	0.707	0.867	0.688	0.6944	0.917
CMGC	1433	0.203303	0.744	0.17	0.608	0.608	0.47	0.987	0.6979	0.917
CMGC	1427	0.746737	1	0.363	0.126	0.521	0.906	0.28	0.7016	0.919
CMGC	137	0.47306	1	0.171	0.529	0.441	0.538	0.557	0.7361	0.931
CMGC	198	0.643852	0.255	0.423	0.524	0.395	0.773	0.506	0.7353	0.931
CMGC	218	0.466937	0.664	0.304	0.516	0.34	0.485	0.735	0.7424	0.931
CMGC	268	0.719483	0.799	0.097	0.583	0.506	0.75	0.449	0.733	0.931
CMGC	705	0.845454	1	0.148	0.778	0.221	0.256	1	0.7321	0.931
CMGC	721	0.0947189	0.67	0.8	0.728	0.366	0.535	0.745	0.7289	0.931
CMGC	830	0.826839	0.969	0.352	0.441	0.258	0.856	0.213	0.7413	0.931
CMGC	937	0.456449	0.808	0.428	0.526	0.52	0.541	0.218	0.7202	0.931
CMGC	1209	0.760422	1	0.197	0.607	0.393	0.305	0.511	0.7338	0.931
CMGC	1224	0.721674	0.719	0.547	0.129	0.59	0.275	0.927	0.7321	0.931
CMGC	1248	0.401699	0.884	0.187	0.327	0.668	0.55	0.734	0.7414	0.931
CMGC	1387	0.111687	0.788	0.915	0.992	0.91	0.098	0.729	0.7232	0.931
CMGC	273	0.323968	0.304	0.891	0.472	0.947	0.894	0.181	0.7534	0.939
CMGC	1191	0.0621366	1	0.886	0.488	0.819	0.721	0.403	0.7545	0.939
CMGC	74	0.519271	0.126	0.704	0.759	0.928	0.231	0.926	0.7665	0.941
CMGC	249	0.322327	0.843	0.689	0.238	0.466	0.494	0.673	0.7657	0.941
CMGC	276	0.933076	0.782	0.578	0.607	0.604	0.778	0.057	0.7647	0.941
CMGC	1417	0.518011	0.749	0.412	0.127	0.793	0.675	0.629	0.7643	0.941
CMGC	250	0.195621	1	0.618	0.223	0.708	0.513	0.728	0.7704	0.942
CMGC	69	0.84535	1	0.227	0.379	0.545	0.261	0.854	0.8006	0.944
CMGC	155	0.907935	0.551	0.646	0.643	0.17	0.629	0.371	0.791	0.944
CMGC	256	0.597508	0.619	0.371	0.261	0.814	0.356	0.874	0.8042	0.944
CMGC	569	0.514058	0.469	0.128	0.927	0.611	0.893	0.574	0.8026	0.944
CMGC	728	0.760059	0.408	0.355	0.224	0.837	0.968	0.444	0.8012	0.944
CMGC	814	0.818761	1	0.945	0.485	0.82	0.813	0.03	0.7778	0.944
CMGC	1070	0.765582	0.46	0.287	0.301	0.609	0.495	0.799	0.7743	0.944
CMGC	1195	0.169939	0.39	0.5	0.868	0.777	0.528	0.682	0.7877	0.944
CMGC	1206	0.372736	0.638	0.967	0.432	0.478	0.788	0.238	0.8017	0.944
CMGC	1211	0.331332	0.478	0.937	0.769	0.951	0.491	0.15	0.7867	0.944
CMGC	1215	0.468622	0.138	0.929	0.721	0.935	0.526	0.366	0.7832	0.944
CMGC	1494	0.923754	1	1	0.873	0.819	0.051	0.252	0.7951	0.944
CMGC	463	0.190953	0.184	0.83	0.804	0.924	0.851	0.595	0.8294	0.958
CMGC	899	0.0667682	1	0.862	0.288	0.667	1	1	0.8304	0.958
CMGC	946	0.214463	1	0.429	0.937	0.306	0.575	0.686	0.8226	0.958
CMGC	948	0.373088	0.439	0.962	0.276	0.506	0.518	0.984	0.8323	0.958
CMGC	1326	0.727358	0.871	0.153	0.58	0.512	0.746	0.514	0.8302	0.958
CMGC	1406	0.305855	0.588	0.94	0.823	0.436	0.408	0.411	0.8196	0.958
CMGC	1208	0.85901	1	0.103	0.231	0.956	0.603	1	0.8385	0.962
CMGC	1072	0.502622	0.144	0.869	0.547	0.957	0.618	0.6	0.8429	0.964
CMGC	252	0.263193	0.856	0.997	0.905	0.673	0.325	0.42	0.8913	0.968
CMGC	262	0.790807	0.736	0.819	0.217	0.69	0.831	0.318	0.8924	0.968
CMGC	274	0.465953	0.715	0.717	0.586	0.845	0.957	0.142	0.8753	0.968
CMGC	275	0.800453	0.442	0.314	0.239	0.806	0.876	0.828	0.8714	0.968
CMGC	812	0.541619	1	0.737	0.117	0.757	0.538	0.723	0.8574	0.968
CMGC	832	0.938048	0.69	0.368	0.12	0.947	0.691	0.952	0.8864	0.968
CMGC	837	0.334755	1	0.508	0.732	0.552	0.369	0.593	0.8678	0.968
CMGC	891	0.98383	0.696	0.652	0.356	0.289	0.531	0.601	0.8649	0.968
CMGC	1073	0.579012	0.555	0.449	0.862	0.527	0.225	0.917	0.8554	0.968
CMGC	1131	0.614889	1	0.207	0.359	0.944	0.683	0.553	0.8768	0.968
CMGC	1235	0.975229	0.171	0.576	0.462	0.908	1	0.377	0.8689	0.968
CMGC	1247	0.779635	0.715	0.46	0.729	0.163	0.725	0.898	0.8975	0.968
CMGC	1254	0.631684	0.694	0.778	0.184	0.491	0.67	1	0.9014	0.968
CMGC	1307	0.332901	0.395	0.739	0.643	0.939	0.669	0.493	0.895	0.968
CMGC	1349	0.230893	0.44	0.787	0.957	0.807	0.326	0.688	0.8582	0.968
CMGC	1378	0.187452	1	0.334	0.655	0.949	0.742	0.585	0.8807	0.968
CMGC	1385	0.225802	0.455	0.956	0.581	0.859	0.52	0.752	0.894	0.968
CMGC	1403	0.285851	0.51	0.611	0.939	0.347	0.783	0.793	0.8876	0.968
CMGC	1405	0.575379	0.77	0.469	0.564	0.302	0.851	0.515	0.8713	0.968
CMGC	1462	0.177005	0.961	0.624	0.827	0.498	0.581	0.801	0.9	0.968
CMGC	72	0.480566	0.542	0.799	0.598	0.564	0.928	0.365	0.9147	0.97
CMGC	1256	0.7271	1	0.265	0.956	0.322	0.682	0.559	0.9101	0.97
CMGC	1271	0.549332	1	1	0.532	0.393	0.23	0.895	0.9142	0.97
CMGC	1366	0.948001	0.732	0.563	0.61	0.513	1	0.179	0.907	0.97
CMGC	1421	0.657582	1	0.392	0.398	0.532	0.503	0.931	0.9211	0.974
CMGC	68	0.692243	0.37	0.911	0.73	0.322	0.946	0.64	0.9418	0.975
CMGC	159	0.247636	0.888	0.423	0.827	0.868	0.974	0.54	0.9457	0.975
CMGC	280	0.86172	0.978	0.897	0.143	0.464	0.979	0.675	0.9417	0.975
CMGC	887	0.48949	0.75	0.701	0.753	0.64	0.264	0.94	0.9362	0.975
CMGC	1075	0.269489	1	0.967	0.941	0.837	0.639	0.209	0.927	0.975
CMGC	1213	0.739576	1	0.878	0.402	0.408	0.357	0.847	0.9396	0.975
CMGC	1251	0.71389	0.66	0.484	0.644	0.395	0.65	0.732	0.9276	0.975
CMGC	1393	0.469924	1	0.639	0.42	0.52	0.729	0.63	0.9345	0.975
CMGC	1400	0.507602	0.965	0.802	0.619	0.931	0.341	0.462	0.9468	0.975
CMGC	1383	0.80942	0.955	0.594	0.435	0.832	0.312	0.752	0.9526	0.978
CMGC	1101	0.69854	1	0.792	0.513	0.648	0.58	0.465	0.9663	0.985
CMGC	1130	0.90939	0.703	0.602	0.832	0.271	0.942	0.665	0.9707	0.985
CMGC	1351	0.413568	1	0.698	0.783	0.769	0.777	0.38	0.968	0.985
CMGC	1391	0.835012	0.421	0.995	0.326	0.804	0.726	0.787	0.969	0.985
CMGC	210	0.86517	0.477	0.839	0.886	0.693	0.628	0.515	0.9802	0.991
CMGC	70	0.66241	0.817	0.87	0.801	0.956	0.492	0.716	0.9947	0.995
CMGC	947	0.595291	0.647	0.776	0.89	0.682	0.642	0.802	0.9891	0.995
CMGC	983	0.455727	0.642	1	0.756	0.823	0.863	0.583	0.9886	0.995
CMGC	1420	0.963354	0.609	0.739	0.891	0.546	0.756	0.747	0.9937	0.995
STE	269	4.71101e-10	0.971	0.957	0.438	0.699	0.132	0.861	0	0
STE	608	0.0299984	1	0.0005	0.017	0.527	0.167	0.749	0.0011	0.157
STE	1074	0.0266853	0.5	0.0005	0.03	0.79	0.387	0.813	0.0023	0.185
STE	1131	0.00243714	1	0.287	0.839	0.126	0.054	0.015	0.0026	0.185
STE	210	0.000572916	0.862	0.289	0.585	0.429	0.07	0.327	0.0141	0.446
STE	891	0.707216	0.063	0.696	0.195	0.005	0.748	0.031	0.0128	0.446
STE	933	0.0566238	0.083	0.473	0.479	0.099	0.005	0.746	0.0089	0.446
STE	939	0.029943	1	0.0005	0.508	0.467	0.928	0.146	0.0101	0.446
STE	941	0.000612036	0.029	0.916	0.677	0.74	0.197	0.453	0.0131	0.446
STE	279	0.755993	0.527	0.0005	0.113	0.24	0.281	1	0.0205	0.531
STE	813	0.0209047	0.011	0.372	0.124	0.882	0.163	0.865	0.0188	0.531
STE	1075	0.0992099	0.652	0.104	0.041	0.066	0.284	0.345	0.0225	0.531
STE	1103	0.420833	0.001	0.23	0.084	0.922	0.881	0.305	0.0242	0.531
STE	71	0.830261	1	0.149	0.27	0.076	0.775	0.002	0.0357	0.609
STE	137	0.159693	1	0.297	0.163	0.283	0.103	0.018	0.0363	0.609
STE	945	0.000415623	1	0.618	0.153	0.459	0.413	0.529	0.0357	0.609
STE	1164	0.0532963	0.608	0.422	0.949	0.705	0.0005	0.813	0.0345	0.609
STE	140	0.151094	1	0.0005	0.145	0.951	0.888	0.635	0.0447	0.681
STE	156	0.327762	0.071	0.129	0.445	0.176	0.425	0.063	0.0464	0.681
STE	208	0.00154484	0.142	0.634	0.311	0.843	0.989	0.184	0.0478	0.681
STE	882	0.00218862	0.769	0.038	0.348	0.397	0.962	0.887	0.0513	0.693
STE	1372	0.103533	0.371	0.038	0.027	0.275	0.808	0.93	0.0535	0.693
STE	158	0.112787	0.613	0.012	0.294	0.786	0.145	1	0.1021	0.808
STE	250	0.110369	0.332	0.449	0.131	0.271	0.271	0.119	0.0837	0.808
STE	270	0.175882	0.03	0.51	0.497	0.426	0.312	0.146	0.0986	0.808
STE	278	0.69244	0.052	0.868	0.079	0.41	0.089	0.205	0.0828	0.808
STE	584	0.799582	0.229	0.581	0.139	0.959	0.067	0.029	0.1017	0.808
STE	730	0.722182	0.209	0.242	0.31	0.268	0.105	0.05	0.0767	0.808
STE	881	0.0169781	0.133	0.21	0.303	0.846	0.284	0.785	0.1008	0.808
STE	893	0.247324	0.982	0.467	0.104	0.905	0.007	0.338	0.0973	0.808
STE	936	0.0012033	0.795	0.645	0.818	0.096	0.84	0.614	0.0968	0.808
STE	938	0.0229602	0.556	0.149	0.302	0.243	0.31	0.533	0.0929	0.808
STE	1235	0.0114423	0.423	0.363	0.276	0.881	0.382	0.144	0.0938	0.808
STE	1375	0.00445476	1	0.274	0.279	0.676	0.68	0.085	0.0697	0.808
STE	1413	0.00525563	0.582	0.113	0.499	0.539	0.336	0.837	0.099	0.808
STE	1425	0.315245	0.386	0.744	0.058	0.673	0.141	0.032	0.0767	0.808
STE	249	0.377677	0.763	0.02	0.086	0.547	0.374	0.304	0.1076	0.826
STE	812	0.0255324	0.377	0.049	0.22	0.573	0.923	0.589	0.1101	0.826
STE	73	0.847782	1	0.029	0.431	0.393	0.073	0.478	0.2221	0.832
STE	199	0.689813	0.02	0.271	0.924	0.988	0.537	0.057	0.192	0.832
STE	204	0.023631	0.542	0.958	0.727	0.139	0.125	0.672	0.1918	0.832
STE	213	0.332245	0.118	0.176	0.16	0.458	0.441	0.274	0.15	0.832
STE	242	0.777099	0.24	1	0.117117	0.555	0.034	0.308	0.2094	0.832
STE	253	0.317829	0.126	0.633	0.278	0.25	0.08	0.935	0.2128	0.832
STE	254	0.165426	0.207	0.639	0.186	0.948	0.038	0.617	0.1799	0.832
STE	261	0.0193336	0.191	0.38	0.994	0.229	0.744	0.743	0.2414	0.832
STE	268	0.542239	0.704	0.178	0.362	0.197	0.645	0.043	0.2147	0.832
STE	274	0.0312443	0.123	0.633	0.57	0.848	0.357	0.124	0.139	0.832
STE	502	0.00879867	0.069	0.779	0.785	0.864	0.577	0.74	0.2164	0.832
STE	569	0.406943	0.45	0.122	0.195	0.065	0.521	0.634	0.1827	0.832
STE	607	0.0821802	0.47	0.419	0.377	0.671	0.226	0.135	0.2079	0.832
STE	610	0.438677	0.705	0.06	0.039	0.238	0.648	0.492	0.1426	0.832
STE	739	0.336565	0.311	0.044	0.955	0.461	0.628	0.048	0.15	0.832
STE	741	0.80397	0.323	0.353	0.068	0.876	0.017	0.957	0.1785	0.832
STE	811	0.698866	1	0.004	0.683	0.468	0.225	0.561	0.1987	0.832
STE	832	0.448931	0.047	0.039	0.178	0.874	0.337	0.954	0.1241	0.832
STE	895	0.560951	0.67	0.005	0.346	0.447	0.544	0.459	0.1626	0.832
STE	896	0.593888	0.296	0.027	0.784	0.746	0.058	0.954	0.2274	0.832
STE	947	0.113652	1	0.334	0.082	0.206	0.403	0.64	0.2348	0.832
STE	949	0.44934	0.255	0.027	0.317	0.673	0.468	0.363	0.1982	0.832
STE	1014	0.003259	0.867	0.906	0.835	0.302	0.373	0.653	0.2297	0.832
STE	1070	0.406807	0.122	0.487	0.046	0.311	0.965	0.358	0.2038	0.832
STE	1100	0.0156757	1	0.17	0.357	0.604	0.911	0.34	0.2422	0.832
STE	1154	0.08671	1	0.753	0.135	0.541	0.072	0.507	0.2399	0.832
STE	1155	0.0933647	1	0.379	0.214	0.503	0.098	0.43	0.2318	0.832
STE	1166	0.105995	1	0.18	0.152	0.469	0.484	0.141	0.1821	0.832
STE	1168	0.76773	0.312	0.408	0.006	0.49	0.806	0.36	0.1733	0.832
STE	1212	0.0244026	0.409	1	0.757	0.896	0.216	0.092	0.2147	0.832
STE	1250	0.0192711	0.202	0.379	0.363	0.539	0.7	0.718	0.2219	0.832
STE	1347	0.623639	0.375	0.18	0.22	0.858	0.519	0.012	0.1357	0.832
STE	1361	0.211169	0.816	0.801	0.181	0.482	0.155	0.042	0.1685	0.832
STE	1362	0.641635	0.309	0.404	0.348	0.776	0.378	0.01	0.1718	0.832
STE	1365	0.309086	0.931	0.025	0.25	0.827	0.344	0.111	0.1449	0.832
STE	1385	0.37847	0.312	0.681	0.114	0.161	0.062	0.511	0.132	0.832
STE	1406	0.636466	0.076	0.177	0.265	0.675	0.078	0.813	0.1858	0.832
STE	1407	0.0110795	0.711	0.801	0.068	0.339	0.802	0.614	0.1616	0.832
STE	1412	0.0309514	0.767	0.401	0.078	0.25	0.499	0.427	0.1217	0.832
STE	1414	0.605354	0.803	0.153	0.257	0.834	0.72	0.01	0.2003	0.832
STE	1419	0.404057	0.715	0.649	0.221	0.664	0.064	0.066	0.2014	0.832
STE	1432	0.292852	0.373	0.141	0.105	0.427	0.378	0.582	0.2264	0.832
STE	1434	0.817362	0.672	0.011	0.128	0.362	0.958	0.348	0.1825	0.832
STE	1448	0.750399	0.63	0.282	0.437	0.096	0.108	0.294	0.242	0.832
STE	1493	0.737622	1	0.023	0.39	0.264	0.554	0.085	0.1723	0.832
STE	1368	0.576306	0.684	0.285	0.177	0.108	0.826	0.107	0.2488	0.844
STE	216	0.00785253	0.277	0.999	0.43	0.281	0.993	0.761	0.2535	0.85
STE	211	0.342826	0.008	0.883	0.216	0.929	0.742	0.612	0.2649	0.868
STE	1009	0.429947	0.906	0.05	0.458	0.856	0.07	0.41	0.2642	0.868
STE	1366	0.709444	0.381	0.066	0.194	0.495	0.336	0.395	0.2682	0.869
STE	885	0.300303	0.557	0.887	0.475	0.27	0.634	0.02	0.2748	0.88
STE	258	0.00603217	0.585	0.5	0.427	0.444	0.991	0.822	0.2886	0.9
STE	705	0.0142497	0.373	0.921	0.208	0.729	0.452	0.848	0.2937	0.9
STE	929	0.477382	0.316	0.413	0.979	0.472	0.875	0.011	0.2906	0.9
STE	1421	0.23477	0.487	0.038	0.241	0.586	0.984	0.447	0.2875	0.9
STE	943	0.676286	1	0.211	0.055	0.582	0.321	0.2	0.2972	0.901
STE	1192	0.0365888	0.218	0.853	0.631	0.657	0.121	0.934	0.3072	0.922
STE	728	0.501244	0.19	0.402	0.982	0.483	0.173	0.116	0.3236	0.958
STE	1491	0.519977	0.629	0.021	0.327	0.732	0.641	0.353	0.3262	0.958
STE	201	0.0824638	0.141	0.636	0.14	0.635	0.63	0.974	0.3364	0.959
STE	255	0.655628	0.337	0.092	0.254	0.515	0.536	0.305	0.346	0.959
STE	615	0.798025	0.823	0.054	0.489	0.211	0.398	0.311	0.3514	0.959
STE	706	0.423867	0.165	0.223	0.534	1	0.24	0.193	0.3307	0.959
STE	726	0.0599614	0.427	0.89	0.724	0.784	0.621	0.059	0.3574	0.959
STE	819	0.513806	0.915	0.048	0.294	0.542	0.696	0.185	0.3543	0.959
STE	897	0.698068	0.515	0.19	0.537	0.211	0.122	0.468	0.3482	0.959
STE	930	0.613276	0.538	0.085	0.546	0.57	0.182	0.259	0.3389	0.959
STE	1068	0.590135	0.966	0.072	0.129	0.53	0.231	0.746	0.36	0.959
STE	1370	0.192602	0.579	0.091	0.514	0.621	0.264	0.505	0.3452	0.959
STE	66	0.561428	0.883	0.843	0.414	0.57	0.033	0.574	0.561	0.975
STE	68	0.993686	0.483	0.401	0.089	0.486	0.655	0.229	0.4975	0.975
STE	70	0.674779	0.196	0.2	0.718	0.247	0.818	0.381	0.5221	0.975
STE	141	0.533573	0.095	0.997	0.866	0.401	0.548	0.12	0.4854	0.975
STE	144	0.180597	0.267	0.308	0.314	0.79	0.589	0.852	0.5593	0.975
STE	145	0.422032	0.019	0.492	0.92	0.986	0.967	0.215	0.4199	0.975
STE	146	0.813031	0.727	0.059	0.83	0.615	0.793	0.052	0.4179	0.975
STE	194	0.0261573	0.906	0.209	0.559	0.992	0.658	0.422	0.4234	0.975
STE	198	0.902549	0.678	0.921	0.031	0.914	0.086	0.953	0.5048	0.975
STE	200	0.333803	1	0.842	0.364	0.707	0.058	0.415	0.5497	0.975
STE	205	0.457919	0.513	0.856	0.127	0.915	0.453	0.102	0.4752	0.975
STE	243	0.927376	1	1	0.129	0.473	0.492	0.022	0.3922	0.975
STE	244	0.100855	0.414	0.653	0.513	0.923	0.52	0.135	0.4488	0.975
STE	245	0.698311	0.559	0.242	0.485	0.212	0.475	0.199	0.4507	0.975
STE	247	0.714971	0.395	0.484	0.181	0.12	0.6	0.585	0.4698	0.975
STE	262	0.450962	0.526	0.127	0.296	0.904	0.344	0.568	0.5339	0.975
STE	272	0.168306	1	0.127	0.384	0.924	0.689	0.317	0.5418	0.975
STE	273	0.511973	0.094	0.697	0.202	0.813	0.448	0.723	0.5537	0.975
STE	275	0.498737	0.638	0.342	0.113	0.694	0.743	0.2	0.4999	0.975
STE	280	0.255994	0.363	0.424	0.247	0.945	0.36	0.391	0.5031	0.975
STE	465	0.7176	0.078	0.988	0.935	0.286	0.766	0.078	0.445	0.975
STE	497	0.365413	0.582	0.564	0.026	0.951	0.35	0.828	0.4409	0.975
STE	566	0.436178	0.585	0.085	0.335	0.571	0.453	0.901	0.5453	0.975
STE	568	0.975973	0.352	0.338	0.176176	0.039	1	0.83	0.4032	0.975
STE	579	0.573057	0.32	0.617	0.726	0.073	0.492	0.275	0.4324	0.975
STE	580	0.925906	1	0.61	0.341	0.862	0.361	0.027	0.5381	0.975
STE	583	0.205879	0.259	0.708	0.312	0.565	0.555	0.407	0.5265	0.975
STE	612	0.613461	0.2	0.749	0.875	0.481	0.051	0.712	0.5158	0.975
STE	614	0.0828243	0.939	0.415	0.443	0.205	0.732	0.367	0.4281	0.975
STE	616	0.928399	0.265	0.215	0.118182	0.891	0.247	1	0.5126	0.975
STE	620	0.0971585	1	0.422	0.396	0.227	0.302	0.933	0.4693	0.975
STE	719	0.0281954	0.627	0.204	0.746	0.632	0.459	0.757	0.3872	0.975
STE	725	0.489309	0.45	0.369	0.427	0.687	0.381	0.13	0.4888	0.975
STE	729	0.818899	0.186	0.803	0.473	0.412	1	0.037	0.4447	0.975
STE	740	0.524147	0.238	0.183	0.463	0.325	0.574	0.791	0.5323	0.975
STE	743	0.739122	0.709	0.787	0.032	0.56	0.128	0.996	0.4546	0.975
STE	744	0.0731906	0.267	0.657	0.31	0.649	0.935	0.536	0.5031	0.975
STE	747	0.0162657	1	0.805	0.723	0.289	0.369	0.871	0.4443	0.975
STE	751	0.393799	0.718	0.634	0.06	0.495	0.429	0.684	0.5326	0.975
STE	809	0.96807	1	0.161	0.021	0.946	0.583	0.899	0.5386	0.975
STE	820	0.627446	0.746	0.517	0.303	0.737	0.038	0.349	0.4145	0.975
STE	821	0.250169	0.524	0.627	0.074	0.812	0.579	0.433	0.4962	0.975
STE	830	0.422262	1	0.048	0.237	0.529	0.991	0.603	0.5281	0.975
STE	889	0.754752	1	0.18	0.171	0.291	0.444	0.606	0.5567	0.975
STE	890	0.442178	1	0.346	0.276	0.226	0.182	0.61	0.4723	0.975
STE	931	0.244983	0.227	0.53	0.44	0.766	0.097	0.881	0.4391	0.975
STE	934	0.870075	0.07	0.233	0.787	0.926	0.661	0.149	0.4663	0.975
STE	983	0.421515	0.808	0.018	0.324	0.593	0.901	0.516	0.3768	0.975
STE	1101	0.78531	0.436	0.226	0.071	0.766	0.306	1	0.5023	0.975
STE	1132	0.369805	0.73	0.758	0.026	0.788	0.218	0.956	0.4434	0.975
STE	1134	0.184705	0.298	0.465	0.314	0.59	0.679	0.367	0.489	0.975
STE	1346	0.0475104	0.54	0.525	0.316	0.984	0.269	0.623	0.4115	0.975
STE	1389	0.169771	0.896	0.634	0.237	0.375	0.343	0.259	0.4232	0.975
STE	1391	0.701583	0.896	0.624	0.052	0.142	0.606	0.531	0.453	0.975
STE	1449	0.380155	0.197	0.229	0.47	0.799	0.257	0.931	0.5304	0.975
STE	1494	0.667258	0.221	0.368	0.201	0.953	0.802	0.14	0.4871	0.975
STE	1545	0.0205639	0.612	0.941	0.973	0.941	0.376	0.367	0.5258	0.975
STE	251	0.180274	0.459	0.172	0.979	0.861	0.227	0.707	0.5658	0.977
STE	67	0.62822	0.799	0.364	0.402	0.262	0.68	0.246	0.6482	0.982
STE	69	0.342386	0.6	0.204	0.508	0.79	0.177	0.964	0.6298	0.982
STE	197	0.337077	0.68	0.222	0.316	0.574	0.661	0.6	0.6686	0.982
STE	202	0.560079	1	0.405	0.469	0.255	0.245	0.515	0.658	0.982
STE	246	0.0277413	0.949	0.57	0.744	0.632	0.846	0.483	0.6306	0.982
STE	257	0.737569	0.359	0.312	0.797	0.391	0.148	0.688	0.6153	0.982
STE	464	0.298884	0.572	0.232	0.805247	0.172	0.817	0.824	0.6703	0.982
STE	572	0.698435	0.201	0.938	0.573	0.522	0.065	0.967	0.6061	0.982
STE	581	0.881222	0.238	0.66	0.827	0.045	0.769	0.623	0.6056	0.982
STE	720	0.559957	0.845	0.418	0.408	0.75	0.161	0.328	0.6471	0.982
STE	738	0.351089	0.844	0.24	0.421	0.176	0.893	0.828	0.6785	0.982
STE	810	0.207714	1	0.533	0.653	0.615	0.064	0.881	0.6081	0.982
STE	834	0.103955	0.499	0.351	0.425	0.829	0.849	0.749	0.6857	0.982
STE	932	0.305826	0.334	0.708	0.533	0.156	0.967	0.67	0.6785	0.982
STE	940	0.524691	1	0.033	0.616	0.755	0.528	0.798	0.6566	0.982
STE	950	0.6377	0.832	0.259	0.817	0.655	0.069	0.74	0.6727	0.982
STE	951	0.274079	0.613	0.497	0.108	0.611	0.912	0.589	0.6348	0.982
STE	1012	0.654266	0.212	0.51	0.783	0.626	0.449	0.202	0.6445	0.982
STE	1013	0.144995	0.475	0.346	0.793	0.594	0.711	0.427	0.6573	0.982
STE	1194	0.487457	0.414	0.322	0.485	0.267	0.65	0.42	0.5941	0.982
STE	1251	0.329771	0.372	0.449	0.43	0.501	0.606	0.51	0.6689	0.982
STE	1349	0.930485	0.18	0.352	0.42	0.846	0.331	0.44	0.6396	0.982
STE	1363	0.848224	0.29	0.819	0.263	0.707	0.255	0.404	0.677	0.982
STE	1373	0.816661	0.354	0.114	0.182	0.626	0.649	0.929	0.5917	0.982
STE	1374	0.144116	0.589	0.774	0.445	0.451	0.508	0.482	0.6487	0.982
STE	1377	0.210173	0.371	0.474	0.987	0.312	0.94	0.295	0.645	0.982
STE	1379	0.314454	0.474	0.842	0.193	0.905	0.29	0.577	0.669	0.982
STE	1416	0.279887	1	0.261	0.76	0.3	0.54	0.317	0.6288	0.982
STE	1418	0.0482154	0.842	0.554	0.991	0.887	0.462	0.223	0.5748	0.982
STE	1430	0.566101	1	0.309	0.391	0.895	0.108	0.59	0.6787	0.982
STE	1431	0.964538	0.731	0.637	0.136	0.132	0.66	0.669	0.6642	0.982
STE	1463	0.156597	0.732	0.143	0.918	0.422	1	0.493	0.6437	0.982
STE	1492	0.713936	0.846	0.631	0.511	0.058	0.913	0.361	0.6713	0.982
STE	1495	0.187301	0.281	0.762	0.504	0.747	0.265	1	0.6827	0.982
STE	147	0.699386	1	0.853	0.777	0.106	0.205	0.646	0.7571	0.986
STE	155	0.673003	0.723	0.346	0.392	0.786	0.484	0.365	0.8056	0.986
STE	160	0.48417	0.966	0.999	0.253	0.302	0.357	0.745	0.8104	0.986
STE	193	0.510222	0.463	0.938	0.85	0.543	0.418	0.182	0.7829	0.986
STE	252	0.551271	0.995	0.717	0.863	0.953	0.062	0.302	0.7464	0.986
STE	277	0.272747	0.508	0.254	0.654	0.805	0.445	0.661	0.7306	0.986
STE	571	0.0846981	1	0.468	0.789	0.765	0.393	0.614	0.7393	0.986
STE	585	0.260434	0.664	0.881	0.426	0.169	0.561	0.796	0.7142	0.986
STE	609	0.500454	1	0.598	0.988	0.572	0.801	0.055	0.7767	0.986
STE	611	0.17721	0.975	0.963	0.701	0.83	0.698	0.105	0.7697	0.986
STE	618	0.103857	0.634	0.637	0.696	0.849	0.694	0.571	0.815	0.986
STE	721	0.83541	0.958	0.442	0.055	0.621	0.771	0.552	0.7217	0.986
STE	731	0.416524	0.616	0.933	0.477	0.499	0.481	0.39	0.8261	0.986
STE	742	0.896008	0.919	0.459	0.088	0.457	0.602	0.975	0.802	0.986
STE	748	0.137708	1	0.303	0.344	0.682	0.951	0.712	0.7598	0.986
STE	793	0.426358	0.723	0.421	0.283	0.758	0.497	0.512	0.7695	0.986
STE	806	0.651895	0.507	0.647	0.882	0.32	0.183	0.885	0.8143	0.986
STE	807	0.259516	0.337	0.977	0.832	0.431	0.638	0.228	0.6996	0.986
STE	808	0.897116	1	0.63	0.76	0.125	0.21	0.782	0.8004	0.986
STE	831	0.898252	0.33	0.307	0.694	0.504	0.249	0.734	0.7404	0.986
STE	879	0.219488	0.77	0.824	0.207	0.604	0.803	0.444	0.7501	0.986
STE	886	0.732668	0.651	0.911	0.499	0.995	0.264	0.127	0.7725	0.986
STE	892	0.597446	1	0.237	0.269	0.782	0.207	0.821	0.7193	0.986
STE	948	0.601996	1	0.412	0.676	0.223	0.764	0.197	0.7354	0.986
STE	1069	0.597185	0.381	0.908	0.802	0.955	0.488	0.11	0.7952	0.986
STE	1072	0.146447	1	0.465	0.696	0.8	0.395	0.719	0.827	0.986
STE	1073	0.0994189	0.483	0.816	0.544	0.931	0.517	0.901	0.8068	0.986
STE	1076	0.440077	1	0.362	0.917	0.735	0.15	0.391	0.7522	0.986
STE	1102	0.693859	0.945	0.729	0.34	0.565	0.52	0.195	0.8078	0.986
STE	1191	0.747969	0.578	0.579	0.83	0.629	0.639	0.053	0.6985	0.986
STE	1348	0.374418	0.327	1	0.439	0.246	0.495	0.842	0.7322	0.986
STE	1364	0.29277	0.735	0.573	0.93	0.285	0.344	0.554	0.7506	0.986
STE	1369	0.575603	0.357	0.229	0.582	0.689	0.579	0.776	0.7949	0.986
STE	1381	0.884215	0.091	0.856	0.867	0.562	0.297	0.897	0.8023	0.986
STE	1410	0.946549	0.196	0.623	0.68	0.407	0.748	0.449	0.8267	0.986
STE	1411	0.904085	1	0.474	0.085	0.599	0.886	0.3	0.7399	0.986
STE	1422	0.490294	0.381	0.95	0.147	0.867	0.597	0.397	0.728	0.986
STE	1426	0.676113	0.879	0.531	0.628	0.679	0.546	0.146	0.8265	0.986
STE	1427	0.68297	0.167	0.385	0.307	0.631	0.79	0.843	0.7364	0.986
STE	1429	0.637154	0.225	0.427	0.919	0.91	0.219	0.945	0.8249	0.986
STE	937	0.525899	0.553	0.62	0.73	0.407	0.939	0.23	0.8362	0.989
STE	1428	0.335846	0.987	0.472	0.318	0.962	0.501	0.472	0.8334	0.989
STE	276	0.0947116	0.931	0.878	0.635	0.987	0.366	0.682	0.842	0.992
STE	822	0.787907	0.77	0.778	0.392	0.846	0.102	0.808	0.8497	0.993
STE	935	0.42898	0.495	0.97	0.593	0.272	0.644	0.621	0.8533	0.993
STE	1390	0.163741	0.811	0.366	0.946	1	0.57	0.498	0.8511	0.993
STE	72	0.966863	0.462	0.219	0.723	0.218	1	1	0.8706	0.994
STE	74	0.490064	0.378	0.446	0.899	0.996	0.451	0.953	0.9386	0.994
STE	157	0.830662	0.546	0.636	0.282	0.734	0.862	0.524	0.9256	0.994
STE	159	0.980819	0.349	0.644	0.351	0.926	1	0.751	0.9703	0.994
STE	191	0.732914	0.791	0.794	0.235	0.744	0.702	0.617	0.9452	0.994
STE	212	0.48227	0.413	0.94	0.756	0.713	0.513	0.77	0.954	0.994
STE	214	0.874622	0.761	0.844	0.386	0.524	0.332	0.508	0.894	0.994
STE	248	0.70301	1	0.724	0.187	0.816	0.486	0.668	0.9199	0.994
STE	256	0.930762	1	0.677	0.511	0.88	0.609	0.258	0.9605	0.994
STE	281	0.46441	0.781	0.489	0.95	0.92	0.19	0.836	0.9178	0.994
STE	570	0.638358	0.863	0.478	0.615	0.87	0.187	0.833	0.9073	0.994
STE	613	0.545237	0.909	0.502	0.769	0.762	0.993	0.465	0.9795	0.994
STE	722	0.746044	0.461	0.662	0.683	0.871	0.98	0.607	0.9853	0.994
STE	727	0.778018	0.58	0.97	0.656	0.872	0.618	0.475	0.9825	0.994
STE	746	0.893795	0.965	0.747	0.771	0.393	0.64	0.145	0.8882	0.994
STE	814	0.506031	1	0.917	0.452	0.584	0.283	0.745	0.922	0.994
STE	829	0.669237	0.833	0.982	0.907	0.626	0.135	0.967	0.9551	0.994
STE	833	0.259687	0.963	0.897	0.52	0.418	0.959	0.529	0.9182	0.994
STE	883	0.972264	0.217	1	0.598	0.942	0.437	0.708	0.9488	0.994
STE	884	0.24881	0.797	0.881	0.903323	0.263	0.897	0.674	0.9195	0.994
STE	887	0.650106	0.843	0.875	0.632	0.517	0.988	0.376	0.9738	0.994
STE	894	0.728824	0.981	0.945	0.133	0.949	0.786	0.567	0.951	0.994
STE	898	0.302117	0.312	0.785	0.456827	0.774	0.978	0.602	0.8705	0.994
STE	942	0.921788	0.888	0.826	0.298	0.397	0.419	0.466	0.8721	0.994
STE	946	0.524084	1	0.851	0.355	0.902	0.203	0.731	0.904	0.994
STE	1008	0.465173	0.849	0.917	0.051	0.967	0.955	0.927	0.8735	0.994
STE	1071	0.168891	0.59	0.716	0.722	0.831	0.718	0.622	0.8937	0.994
STE	1133	0.903481	0.557	0.24	0.589	0.701	0.495	0.94	0.9125	0.994
STE	1165	0.662057	1	0.672	0.585	0.489	0.719	0.938	0.987	0.994
STE	1167	0.91337	1	0.594	0.445	0.659	0.269	1	0.9583	0.994
STE	1206	0.367355	0.571	0.522	0.997	0.866	0.621	0.423	0.9186	0.994
STE	1376	0.346915	1	0.39	0.58	0.938	0.609	0.551	0.9181	0.994
STE	1378	0.569491	1	0.753	0.856	0.439	0.259	0.723	0.9347	0.994
STE	1382	0.53543	0.65	0.821	0.619	0.602	0.642	0.424	0.9315	0.994
STE	1392	0.580743	0.497	0.669	0.565	0.905	0.63	0.964	0.975	0.994
STE	1417	0.630031	0.42	0.647	0.709	0.864	0.827	0.859	0.9829	0.994
STE	1420	0.979398	1	0.193	0.664	0.747	0.657	0.448	0.9275	0.994
STE	1462	0.954341	0.646	0.824	0.774	0.201	0.562	0.507	0.9097	0.994
STE	828	0.749997	1	0.773	0.975	0.795	0.444	0.637	0.9947	0.996
STE	888	0.913121	1	0.81	0.663	0.476	0.951	0.657	0.9963	0.996
TKL	137	6.17386e-10	1	0.349	0.071	0.344	0.062	0.914	0	0
TKL	145	4.86327e-14	0.484	0.221	0.048	0.149	0.025	0.973	0	0
TKL	821	1.83503e-08	0.682	0.005	0.307	0.695	0.057	0.287	0	0
TKL	888	9.05336e-08	1	0.209	0.312	0.905	0.024	0.987	0	0
TKL	894	0.0005	0.001	0.012	0.038	0.798	0.0005	0.0005	0	0
TKL	895	1.51973e-10	0.014	0.592	0.02	0.539	0.05	0.92	0	0
TKL	1430	0.00018373	1	0.0005	0.246	0.351	0.434	0.333	0.0002	0.009
TKL	887	0.447399	0.003	0.7	0.199	0.103	0.002	0.389	0.001	0.038
TKL	890	3.01456e-05	0.516	0.131	0.036	0.425	0.746	0.938	0.0013	0.039
TKL	933	0.415138	0.009	0.238	0.003	0.567	0.217	0.067	0.0013	0.039
TKL	1072	0.000567451	1	0.948	0.082	0.051	0.035	0.453	0.0019	0.052
TKL	879	0.00130039	0.859	0.003	0.395	0.961	0.14	0.502	0.0034	0.085
TKL	1427	0.335911	0.134	0.0005	0.167	0.205	0.639	0.205	0.0037	0.085
TKL	1370	0.311396	0.59	0.07	0.16	0.276	0.328	0.001	0.0056	0.12
TKL	201	0.0420246	0.204	0.0005	0.563	0.896	0.699	0.15	0.0063	0.124
TKL	747	0.0416385	0.284	0.002	0.144	0.453	0.359	0.482	0.007	0.124
TKL	810	0.151172	0.473	0.0005	0.036	0.344	0.853	0.676	0.0068	0.124
TKL	277	0.461356	0.152	0.137	0.027	0.258	0.036	0.273	0.0123	0.194
TKL	751	0.400079	1	0.0005	0.072	0.225	0.821	0.235	0.0119	0.194
TKL	1153	0.0752523	0.683	0.217	0.621	0.23	0.0005	0.971	0.0136	0.204
TKL	1102	0.102947	0.427	0.06	0.283	0.325	0.395	0.011	0.0164	0.234
TKL	1300	0.00176775	0.019	0.578	0.89	0.863	0.268	0.311	0.0182	0.248
TKL	464	0.252223	0.106	0.012	0.634	0.585	0.069	0.229	0.0232	0.284
TKL	564	0.00139855	0.134	0.99	0.349	0.914	0.074	0.444	0.0237	0.284
TKL	891	0.0230306	1	0.103	0.022	0.168	0.21	0.975	0.0226	0.284
TKL	1444	0.0133491	0.436	0.043	0.149	0.767	0.283	0.256	0.0246	0.284
TKL	807	0.371009	0.775	0.0005	0.802	0.171	0.216	0.762	0.0319	0.33
TKL	948	0.69159	0.383	0.0005	0.894	0.373	0.771	0.093	0.0315	0.33
TKL	1068	0.244003	0.035	0.762	0.052	0.157	0.74	0.08	0.0314	0.33
TKL	245	0.658197	0.786	0.0005	0.539	0.78	0.169	0.191	0.0334	0.334
TKL	743	0.0242078	0.02	0.487	0.105	0.873	0.695	0.41	0.0459	0.444
TKL	73	0.00531896	0.211	0.42	0.204	0.921	0.103	0.939	0.055	0.446
TKL	793	0.351107	0.232	0.005	0.543	0.65	0.196	0.24	0.0483	0.446
TKL	820	0.0506829	0.05	0.352	0.918	0.947	0.095	0.099	0.0504	0.446
TKL	897	0.0130893	0.214	0.329	0.913	0.998	0.147	0.06	0.0508	0.446
TKL	1075	0.196	0.71	0.49	0.605	0.031	0.351	0.018	0.0533	0.446
TKL	1400	0.402714	0.004	0.039	0.999	0.79	0.246	0.701	0.055	0.446
TKL	200	0.0138239	0.312	0.792	0.368	0.083	0.157	0.673	0.0631	0.473
TKL	1420	0.516054	0.314	0.34	0.342	0.307	0.005	0.363	0.0614	0.473
TKL	1440	0.00487838	0.6	0.959	0.379	0.203	0.291	0.173	0.0626	0.473
TKL	212	0.975278	0.636	0.036	0.316	0.833	0.599	0.004	0.0719	0.487
TKL	213	0.736105	0.846	0.557	0.036	0.165	0.724	0.011	0.0779	0.487
TKL	244	0.420006	0.496	0.239	0.748	0.396	0.066	0.016	0.0758	0.487
TKL	246	0.0417757	0.718	0.891	0.25	0.353	0.343	0.02	0.0773	0.487
TKL	254	0.0813157	0.613	0.247	0.231	0.152	0.587	0.062	0.0762	0.487
TKL	728	0.877195	0.59	0.173	0.068	0.032	0.134	0.488	0.0682	0.487
TKL	889	0.163161	0.791	0.053	0.491	0.866	0.455	0.01	0.0695	0.487
TKL	1168	0.356239	0.162	0.078	0.664	0.378	0.028	0.433	0.0708	0.487
TKL	1004	0.0285291	1	0.323	0.29	1	0.22	0.033	0.085	0.509
TKL	1012	0.629372	0.042	0.053	0.427	0.195	0.715	0.238	0.086	0.509
TKL	1071	0.339142	0.548	0.04	0.117	0.746	0.469	0.066	0.0865	0.509
TKL	571	0.175763	0.216	0.482	0.183	0.849	0.208	0.036	0.0892	0.515
TKL	582	0.00444843	1	0.841	0.044	0.659	0.406	0.595	0.0991	0.543
TKL	1130	0.322991	0.9	0.419	0.015	0.139	0.125	0.831	0.0995	0.543
TKL	1158	0.539143	0.752	0.74	0.775	0.354	0.316	0.001	0.0987	0.543
TKL	205	0.520005	1	0.021	0.107	0.133	0.545	0.326	0.1018	0.545
TKL	194	0.718227	0.609	0.225	0.87	0.761	0.962	0.0005	0.1085	0.568
TKL	1303	0.613333	1	0.431	0.731	0.188	0.005	0.177	0.1098	0.568
TKL	211	0.74384	0.169	0.682	0.18	0.158	0.017	0.823	0.1131	0.575
TKL	255	0.17047	0.473	0.008	0.5	0.664	0.207	0.834	0.1177	0.58
TKL	812	0.0603177	1	0.283	0.694	0.258	0.443	0.028	0.1192	0.58
TKL	1103	0.134829	0.715	0.047	0.872	0.387	0.313	0.08	0.1198	0.58
TKL	1425	0.541739	0.597	0.006	0.136	0.677	0.245	0.916	0.1225	0.583
TKL	727	0.219121	0.755	0.623	0.459	0.971	0.062	0.015	0.1264	0.592
TKL	193	0.119454	0.343	0.354	0.416	0.244	0.406	0.092	0.1427	0.595
TKL	242	0.847221	0.783	0.038	0.876	0.54	0.073	0.055	0.1335	0.595
TKL	262	0.283792	0.57	0.378	0.174	0.308	0.11	0.138	0.136	0.595
TKL	583	0.579226	0.037	0.624	0.08	0.441	0.856	0.128	0.1385	0.595
TKL	831	0.342577	0.406	0.08	0.309	0.449	0.743	0.047	0.1414	0.595
TKL	1426	0.0262936	0.72	0.485	0.073	0.133	0.741	0.828	0.1423	0.595
TKL	1429	0.242963	0.148	0.064	0.598	0.762	0.142	0.342	0.1376	0.595
TKL	1462	0.19832	0.31	0.765	0.052	0.255	0.701	0.121	0.1401	0.595
TKL	1008	0.105343	0.043	0.812	0.916	0.574	0.958	0.031	0.1457	0.599
TKL	70	0.812912	0.842	0.426	0.065	0.284	0.375	0.032	0.154	0.624
TKL	215	0.215784	0.242	0.609	0.477	0.378	0.073	0.168	0.1602	0.626
TKL	611	0.0495577	0.325	0.315	0.406	0.588	0.122	0.478	0.1606	0.626
TKL	1006	0.376682	0.086	1	0.526	0.835	0.819	0.006	0.1598	0.626
TKL	141	0.827276	0.547	0.6	0.086	0.579	0.748	0.008	0.171	0.633
TKL	158	0.353871	0.346	0.588	0.023	0.74	0.179	0.349	0.1667	0.633
TKL	893	0.0583729	0.656	0.215	0.07	0.755	0.327	0.541	0.1671	0.633
TKL	1372	0.693694	0.918	0.027	0.054	0.222	0.518	0.746	0.1698	0.633
TKL	1160	0.499349	0.168	0.1	0.283	0.555	0.076	0.853	0.1753	0.634
TKL	1433	0.42774	0.04	0.339	0.461	0.337	0.294	0.314	0.1732	0.634
TKL	1380	0.266809	0.347	0.091	0.193	0.865	0.158	0.398	0.1781	0.636
TKL	260	0.398898	0.088	0.053	0.86	0.792	0.663	0.118	0.1876	0.643
TKL	580	0.503562	0.418	0.712	0.253	0.258	0.022	0.478	0.1907	0.643
TKL	1100	0.049793	0.222	0.875	0.473	0.544	0.098	0.395	0.1851	0.643
TKL	1308	0.617643	1	0.419	0.041	0.21	0.204	0.211	0.1848	0.643
TKL	1407	0.528932	0.252	0.424	0.325	0.324	0.02	0.866	0.1909	0.643
TKL	579	0.270174	0.091	0.567	0.801	0.528	0.709	0.028	0.202	0.673
TKL	952	0.119196	0.029	0.306	0.702	0.796	0.232	0.92	0.2088	0.688
TKL	1421	0.72403	0.811	1	0.108	0.34	0.013	0.472	0.2132	0.695
TKL	248	0.254676	0.236	0.138	0.566	0.653	0.073	0.615	0.2169	0.7
TKL	851	0.082572	0.694	0.35	0.817	0.649	0.13	0.12	0.2351	0.75
TKL	272	0.755243	0.101	0.017	0.91	0.384	0.838	0.482	0.2451	0.766
TKL	1545	0.118723	0.431	0.893	0.142	0.595	0.763	0.062	0.2448	0.766
TKL	68	0.934633	0.061	0.801	0.078	0.226	0.553	0.844	0.3274	0.767
TKL	74	0.89588	0.115	0.374	0.549	0.421	0.291	0.129	0.313	0.767
TKL	144	0.750778	0.379	0.079	0.213	0.308	0.424	0.52	0.3096	0.767
TKL	160	0.372241	0.958	0.489	0.379	0.205	0.029	0.635	0.2786	0.767
TKL	202	0.0968193	0.523	0.286	0.442	0.714	0.43	0.214	0.3418	0.767
TKL	204	0.748843	0.517	0.548	0.195	0.493	0.605	0.029	0.3213	0.767
TKL	249	0.711563	1	0.028	0.609	0.039	0.74	0.717	0.2793	0.767
TKL	251	0.443612	0.047	0.521	0.382	0.153	0.61	0.764	0.2983	0.767
TKL	268	0.0220418	0.692	0.17	0.836	0.622	0.409	0.51	0.2923	0.767
TKL	581	0.275051	0.243	0.21	0.057	0.645	0.907	0.798	0.3267	0.767
TKL	607	0.00867283	0.389	0.62	0.878	0.783	0.388	0.55	0.3026	0.767
TKL	729	0.785061	0.81	0.58	0.813	0.459	0.479	0.005	0.3112	0.767
TKL	738	0.942848	0.574	0.408	0.32	0.625	0.025	0.384	0.3428	0.767
TKL	748	0.776389	1	0.047	0.114	0.168	1	0.429	0.2998	0.767
TKL	795	0.548282	1	1	0.1	0.086	0.824	0.054	0.2595	0.767
TKL	803	0.319698	0.643	0.685	0.423	0.142	0.077	0.532	0.3173	0.767
TKL	863	0.024705	0.413	0.878	0.886	1	0.408	0.062	0.2548	0.767
TKL	883	0.748804	0.846	0.282	0.036	0.216	0.273	0.709	0.2871	0.767
TKL	892	0.138193	0.568	0.527	0.092	0.9	0.407	0.264	0.3248	0.767
TKL	935	0.500752	0.695	0.206	0.979	0.625	0.021	0.298	0.2895	0.767
TKL	950	0.731914	0.647	0.045	0.535	0.335	0.084	0.835	0.2867	0.767
TKL	1007	0.479689	0.689	0.002	0.703	0.632	1	1	0.2974	0.767
TKL	1014	0.292611	0.266	0.033	0.717	0.983	0.447	0.329	0.286	0.767
TKL	1069	0.238883	0.549	0.037	0.87	0.77	0.082	0.925	0.2772	0.767
TKL	1073	0.436842	0.879	0.016	0.469	0.678	0.784	0.132	0.2555	0.767
TKL	1131	0.135478	0.752	0.131	0.227	0.492	0.242	0.683	0.2771	0.767
TKL	1132	0.735938	1	0.37	0.188	0.827	0.012	0.816	0.3399	0.767
TKL	1161	0.148621	0.017	0.703	0.407	0.841	0.579	0.796	0.2919	0.767
TKL	1190	0.725138	0.931	0.136	0.52	0.655	0.174	0.06	0.3101	0.767
TKL	1227	0.348696	0.264	0.65	0.205	0.491	0.592	0.113	0.3363	0.767
TKL	1228	0.0754323	0.24	0.985	0.582	0.784	0.562	0.072	0.3111	0.767
TKL	1233	0.270747	0.212	0.082	0.787	0.115	0.535	0.913	0.2586	0.767
TKL	1256	0.15056	0.069	0.097	0.623	1	0.363	1	0.2685	0.767
TKL	1296	0.524189	0.082	0.715	0.258	0.651	0.073	1	0.3278	0.767
TKL	1373	0.487263	0.208	0.184	0.826	0.479	0.068	0.782	0.3329	0.767
TKL	1450	0.241393	0.31	0.354	0.424	0.158	0.295	0.498	0.2836	0.767
TKL	1464	0.717026	0.186	0.887	0.022	0.188	0.687	0.562	0.2483	0.767
TKL	1465	0.165887	0.755	0.034	0.742	0.445	0.304	0.917	0.3328	0.767
TKL	197	0.477382	0.383	1	0.336	0.421	0.312	0.054	0.3464	0.768
TKL	1063	0.263139	0.15	0.915	0.85	0.783	0.605	0.031	0.3508	0.768
TKL	1134	0.468114	1	0.275	0.182	0.661	0.054	0.536	0.35	0.768
TKL	1231	0.481367	1	0.075	0.164	0.906	0.204	0.49	0.3739	0.813
TKL	146	0.667653	0.635	0.487	0.247	0.482	0.298	0.076	0.379	0.817
TKL	253	0.098646	0.214	0.843	0.971	0.953	0.056	0.626	0.384	0.817
TKL	1422	0.480735	0.508	0.915	0.107	0.227	0.506	0.21	0.3839	0.817
TKL	721	0.0986531	0.524	0.2	0.504	0.329	0.716	0.492	0.3903	0.825
TKL	570	0.39787	0.185	0.103	0.751	0.691	0.206	0.938	0.423	0.851
TKL	796	0.616906	0.811	0.074	0.077	0.582	0.446	1	0.4191	0.851
TKL	806	0.191111	1	0.505	0.631	0.252	0.056	0.848	0.4169	0.851
TKL	880	0.74349	1	0.717	0.411	0.178	0.897	0.021	0.418	0.851
TKL	1061	0.250018	0.701	0.243	0.949	0.81	0.582	0.038	0.4159	0.851
TKL	1070	0.20361	0.398	0.975	0.36	0.727	0.492	0.073	0.4196	0.851
TKL	1417	0.848989	0.164	0.412	0.269	0.17	0.39	0.756	0.4255	0.851
TKL	1419	0.02844	0.964	0.941	0.219	0.967	0.182	0.778	0.4255	0.851
TKL	585	0.215812	0.019	0.942	0.809	0.838	0.416	0.761	0.4356	0.855
TKL	930	0.441495	0.551	0.78	0.07	0.506	0.243	0.491	0.4307	0.855
TKL	1434	0.107052	0.863	0.848	0.625	0.34	0.225	0.222	0.4361	0.855
TKL	954	0.157863	0.211	0.424	0.525	0.59	0.807	0.243	0.4407	0.859
TKL	1154	0.0457011	0.353	0.919	0.745	0.564	0.327	0.433	0.4448	0.861
TKL	1220	0.0373044	1	0.153	0.756	1	0.315	0.675	0.4506	0.867
TKL	71	0.525745	0.911	0.203	0.114	0.112	0.811	0.974	0.4606	0.868
TKL	250	0.0666202	1	0.328	0.087	0.88	0.797	0.757	0.4649	0.868
TKL	829	0.559672	0.827	0.095	0.935	0.785	0.039	0.764	0.4577	0.868
TKL	1206	0.586807	0.951	0.666	0.848	0.392	0.031	0.265	0.4658	0.868
TKL	1463	0.883423	0.058	0.701	0.402	0.311	0.25	0.863	0.4588	0.868
TKL	156	0.91507	0.31	0.169	0.186	0.613	0.5	0.405	0.479	0.877
TKL	1297	0.291821	0.654	0.38	0.275	0.446	0.407	0.307	0.4796	0.877
TKL	1493	0.0878193	0.927	0.521	0.279	0.837	0.309	0.36	0.4783	0.877
TKL	140	0.0781679	1	0.13	0.478	0.415	0.705	0.943	0.5085	0.878
TKL	147	0.0852057	1	0.638	0.144	0.359	0.529	0.902	0.5086	0.878
TKL	273	0.674603	1	0.489	0.018	0.648	0.468	0.671	0.4924	0.878
TKL	584	0.473889	0.796	0.146	0.395	0.724	0.308	0.266	0.5026	0.878
TKL	608	0.170543	0.612	0.985	0.805	0.269	0.27	0.219	0.5057	0.878
TKL	716	0.0677266	0.705	0.979	0.785	0.945	0.174	0.204	0.4953	0.878
TKL	797	0.240059	0.919	0.295	0.178	0.406	0.514	0.556	0.509	0.878
TKL	944	0.41291	0.148	0.773	0.178	0.818	0.311	0.543	0.4864	0.878
TKL	1374	0.559059	0.141	0.327	0.802	0.172	0.877	0.383	0.4906	0.878
TKL	1389	0.0819939	0.333	0.272	0.747	0.634	0.615	0.593	0.5017	0.878
TKL	276	0.760471	0.295	0.347	0.846	0.784	0.088	0.303	0.5127	0.879
TKL	1076	0.949547	0.453	0.512	0.384	0.418	0.754	0.053	0.5167	0.881
TKL	828	0.444905	0.662	0.098	0.434	0.824	0.471	0.309	0.5264	0.883
TKL	899	0.447352	0.393	0.073	0.915	0.233	0.724	0.749	0.5244	0.883
TKL	1162	0.238566	1	0.183	0.371	0.715	0.243	0.545	0.5297	0.883
TKL	1295	0.24816	0.829	0.198	0.14	0.411	0.856	0.759	0.5285	0.883
TKL	1414	0.64133	0.039	0.868	0.822	0.966	0.847	0.114	0.5426	0.899
TKL	198	0.406294	0.91	0.212	0.341	0.428	0.187	0.971	0.5779	0.906
TKL	243	0.569462	0.126	0.944	0.88	0.993	0.12	0.546	0.6778	0.906
TKL	252	0.673675	0.331	0.08	0.824	0.58	0.704	0.475	0.6288	0.906
TKL	270	0.621468	0.05	0.959	0.767	0.464	0.686	0.262	0.5642	0.906
TKL	274	0.364794	0.169	0.629	0.163	0.955	0.542	0.877	0.6298	0.906
TKL	275	0.317091	0.704	0.383	0.89	0.462	0.232	0.414	0.6558	0.906
TKL	279	0.460458	0.928	0.413	0.153	0.746	0.187	0.772	0.6319	0.906
TKL	282	0.121461	0.744	0.345	0.391	0.963	0.291	0.702	0.601	0.906
TKL	283	0.293426	0.335	0.235	0.889	0.837	0.685	0.306	0.6661	0.906
TKL	568	0.183221	0.615	0.199	0.379	0.809	0.499	0.898	0.6412	0.906
TKL	569	0.557172	0.754	0.728	0.445	0.326	0.592	0.08	0.5798	0.906
TKL	572	0.929009	0.64	0.634	0.836	0.042	0.449	0.481	0.6292	0.906
TKL	609	0.390976	1	0.134	0.462	0.627	0.241	0.969	0.6635	0.906
TKL	612	0.810101	0.75	0.182	0.137	0.5	0.858	0.414	0.6195	0.906
TKL	718	0.376754	0.213	0.84	0.243	0.967	0.929	0.257	0.6738	0.906
TKL	719	0.344223	0.898	0.74	0.121	0.394	0.513	0.514	0.6301	0.906
TKL	726	0.801678	0.816	0.575	0.664	0.384	0.929	0.026	0.5954	0.906
TKL	741	0.550488	0.647	0.199	0.316	0.55	0.327	0.9	0.6671	0.906
TKL	742	0.940889	0.288	0.649	0.075	0.476	0.495	0.749	0.5962	0.906
TKL	811	0.139049	1	0.884	0.556	0.768	0.255	0.256	0.6581	0.906
TKL	814	0.68748	0.781	0.676	0.411	0.182	0.134	1	0.6677	0.906
TKL	896	0.531347	0.694	0.297	0.134	0.553	0.5	0.776	0.6447	0.906
TKL	931	0.0692214	0.552	0.892	0.525	0.871	0.545	0.379	0.6482	0.906
TKL	938	0.39401	0.327	0.424	0.179	0.478	0.936	0.901	0.6804	0.906
TKL	940	0.588809	0.709	0.585	0.388	0.766	0.069	0.669	0.6546	0.906
TKL	942	0.900556	0.311	0.189	0.529	0.619	0.485	0.476	0.6827	0.906
TKL	951	0.34866	0.278	0.714	0.391	0.428	0.948	0.18	0.57	0.906
TKL	1067	0.128299	0.495	0.611	0.275	0.825	0.795	0.319	0.5895	0.906
TKL	1074	0.674038	1	0.72	0.127	0.55	0.212	0.299	0.5834	0.906
TKL	1149	0.0646815	1	0.945	0.302	0.804	0.186	0.95	0.6154	0.906
TKL	1151	0.177706	0.511	0.867	0.66	0.205	0.643	0.564	0.6772	0.906
TKL	1185	0.0257443	0.607	0.919	0.811	1	0.834	0.276	0.6189	0.906
TKL	1191	0.669876	0.122	0.644	0.352	0.398	0.736	0.45	0.6039	0.906
TKL	1211	0.291106	0.253	0.414	0.949	0.155	0.682	0.84	0.6121	0.906
TKL	1235	0.38753	0.152	1	0.178	0.862	0.395	0.54	0.566	0.906
TKL	1236	0.285111	0.308	0.914	0.324	0.448	0.853	0.205	0.5748	0.906
TKL	1248	0.443086	1	0.455	0.433	0.405	0.653	0.095	0.5867	0.906
TKL	1294	0.289916	0.324	0.519	0.664	0.67	0.34	0.283	0.5787	0.906
TKL	1307	0.341118	0.741	0.869	0.509	0.073	0.342	0.686	0.5649	0.906
TKL	1377	0.892494	0.618	0.456	0.307	0.807	0.833	0.044	0.5932	0.906
TKL	1386	0.331172	0.652	0.293	0.413	0.586	0.203	0.892	0.6243	0.906
TKL	1418	0.111292	0.248	0.692	0.526	0.781	0.446	0.811	0.628	0.906
TKL	1431	0.837479	1	0.575	0.163	0.953	0.208	0.214	0.6536	0.906
TKL	1448	0.729195	0.365	0.679	0.17	0.403	0.528	0.606	0.6811	0.906
TKL	1492	0.2542	0.747	0.358	0.857	0.93	0.147	0.439	0.6614	0.906
TKL	947	0.301311	1	0.645	0.099	0.469	0.482	0.974	0.6917	0.907
TKL	1234	0.721562	0.686	0.762	0.116	0.406	0.24	1	0.6927	0.907
TKL	1413	0.569039	0.28	0.5	0.668	0.783	0.9	0.113	0.6917	0.907
TKL	210	0.377794	0.138	0.351	0.578	0.917	0.668	0.714	0.7054	0.91
TKL	259	0.447194	0.754	0.596	0.106	0.787	0.739	0.406	0.7183	0.91
TKL	565	0.300623	0.353	0.629	0.24	0.897	0.883	0.405	0.7216	0.91
TKL	720	0.899748	0.338	0.433	0.318	0.473	1	0.249	0.7153	0.91
TKL	739	0.233629	0.896	0.99	0.306	0.402	0.432	0.405	0.6997	0.91
TKL	740	0.103086	0.733	0.724	0.663	0.839	0.414	0.409	0.722	0.91
TKL	1164	0.0922118	0.905	0.615	0.708	0.961	0.29	0.499	0.719	0.91
TKL	1304	0.132674	1	0.453	0.692	0.744	0.235	0.7	0.7201	0.91
TKL	1391	0.712988	0.417	0.309	0.5	0.691	0.87	0.172	0.7095	0.91
TKL	902	0.675072	0.223	0.854	0.91	0.981	0.217	0.214	0.7272	0.913
TKL	822	0.931883	0.654	0.213	0.395	0.528	0.39	0.562	0.7434	0.917
TKL	836	0.224885	0.79	0.558	0.25	0.409	0.895	0.651	0.7427	0.917
TKL	945	0.362617	0.599	0.865	0.105	0.728	0.824	0.511	0.7462	0.917
TKL	1013	0.896544	0.441	0.297	0.572	0.438	0.642	0.311	0.7419	0.917
TKL	1403	0.333568	0.364	0.596	0.986	0.98	0.399	0.202	0.7356	0.917
TKL	805	0.172831	0.268	0.435	0.446	0.767	0.936	0.981	0.753	0.922
TKL	199	0.302576	0.709	0.522	0.769	0.928	0.133	0.649	0.7656	0.93
TKL	722	0.926038	0.244	0.663	0.596	0.594	0.745	0.174	0.7651	0.93
TKL	155	0.876331	0.27	0.811	0.446	0.347	0.643	0.581	0.8309	0.933
TKL	161	0.361459	0.907	0.887	0.809	0.11	0.855	0.61	0.8552	0.933
TKL	214	0.406976	1	0.145	0.625	0.783	0.774	0.332	0.7762	0.933
TKL	258	0.437419	0.322	0.579	0.761	0.462	0.85	0.319	0.7828	0.933
TKL	281	0.885553	0.834	0.983	0.574	0.615	0.278	0.194	0.858	0.933
TKL	567	0.56487	0.82	0.502	0.691	0.137	0.983	0.544	0.8384	0.933
TKL	614	0.424741	0.743	0.731	0.184	0.618	0.705	0.716	0.8529	0.933
TKL	615	0.635191	0.375	0.099	0.811	0.82	0.853	0.795	0.8254	0.933
TKL	730	0.509942	0.457	0.498	0.552	0.592	0.652	0.528	0.8512	0.933
TKL	808	0.519323	0.474	0.123	0.882	0.764	0.858	0.627	0.8295	0.933
TKL	813	0.151423	1	0.503	0.642	0.985	0.981	0.235	0.831	0.933
TKL	819	0.548485	1	0.317	0.8	0.499	0.608	0.328	0.8582	0.933
TKL	885	0.271238	0.945	0.41	0.291	0.69	0.931	0.458	0.8031	0.933
TKL	932	0.551881	0.915	0.433	0.784	0.246	0.919	0.345	0.854	0.933
TKL	939	0.860432	1	0.675	0.097	0.468	0.972	0.417	0.8261	0.933
TKL	941	0.661708	0.928	0.076	0.926	0.986	0.764	0.249	0.7887	0.933
TKL	949	0.919466	0.529	1	0.715	0.327	0.139	0.507	0.7871	0.933
TKL	1009	0.301822	0.631	0.608	0.377	0.923	0.653	0.449	0.8388	0.933
TKL	1064	0.178159	1	1	0.495	0.455	0.766	0.341	0.8235	0.933
TKL	1167	0.374027	0.397	0.25	0.616	0.944	0.678	0.743	0.8283	0.933
TKL	1232	0.614575	0.734	0.732	0.685	0.872	0.237	0.193	0.8035	0.933
TKL	1368	0.227615	0.347	0.48	0.86	0.625	0.986	0.6	0.8414	0.933
TKL	1378	0.594649	0.872	0.353	0.24	0.57	0.619	0.508	0.7846	0.933
TKL	1406	0.585879	0.316	0.365	0.343	0.769	0.592	1	0.8244	0.933
TKL	1410	0.801577	0.615	0.368	0.599	0.626	0.217	0.703	0.8222	0.933
TKL	1411	0.968976	0.642	0.434	0.403	0.748	0.184	0.858	0.8492	0.933
TKL	1416	0.631247	0.164	0.951	0.797	0.685	0.154	0.959	0.7857	0.933
TKL	1432	0.341944	0.378	0.579	0.836	0.731	0.996	0.293	0.8538	0.933
TKL	1441	0.44667	1	0.185	0.535	0.954	0.306	1	0.8498	0.933
TKL	1412	0.830501	0.726	0.285	0.318	0.586	0.54	0.855	0.8658	0.935
TKL	1428	0.318647	0.844	0.476	0.668	0.563	0.854	0.361	0.8663	0.935
TKL	216	0.384133	0.597	0.467	0.447	0.646	0.921	0.604	0.8827	0.939
TKL	744	0.649509	0.261	0.402	0.71	0.711	0.718	0.651	0.8753	0.939
TKL	937	0.149291	0.585	0.582	0.536	0.952	0.766	0.848	0.8804	0.939
TKL	1491	0.583653	0.578	0.185	0.511	0.833	0.825	0.747	0.8773	0.939
TKL	746	0.591008	0.703	0.504	0.59	0.735	0.713	0.287	0.8908	0.944
TKL	66	0.688252	1	0.427	0.518	0.531	0.645	0.37	0.8947	0.945
TKL	269	0.9463	0.567	1	0.271	0.197	1	0.699	0.8984	0.946
TKL	1369	0.426968	0.151	1	0.939	0.982	0.421	0.899	0.9096	0.954
TKL	905	0.202408	1	0.642	0.835	0.935	0.401	0.593	0.916	0.957
TKL	610	0.712353	0.582	0.801	0.641	0.844	0.537	0.304	0.9324	0.965
TKL	613	0.666415	0.446	0.598	0.708	0.943	0.402	0.613	0.9322	0.965
TKL	715	0.270024	0.423	0.856	0.726	0.889	0.507	0.915	0.9323	0.965
TKL	878	0.125786	0.801	0.893	0.984	0.671	0.938	0.585	0.9404	0.969
TKL	278	0.536961	0.613	0.864	0.832	0.574	0.574	0.534	0.9566	0.979
TKL	1101	0.808653	0.693	0.799	0.473	0.63	0.718	0.42	0.9546	0.979
TKL	830	0.697413	1	0.133	0.805	0.925	0.785	0.862	0.9632	0.983
TKL	69	0.265268	0.429	0.876	0.888	0.973	0.845	0.826	0.9751	0.992
TKL	725	0.870132	0.733	0.811	0.895	0.365	0.573	0.695	0.9795	0.993
TKL	157	0.878994	0.694	0.942	0.55	0.852	0.737	0.488	0.9899	0.994
TKL	809	0.738599	0.489	0.963	0.793	0.855	0.355	1	0.9864	0.994
TKL	934	0.820846	0.944	0.962	0.231	0.969	0.869	0.803	0.9934	0.994
TKL	946	0.479944	1	0.796	0.685	0.645	0.946	0.741	0.9936	0.994
TYR	205	8.3657e-06	0.208	0.031	0.018	0.374	0.125	0.577	0	0
TYR	258	3.15157e-08	0.159	0.371	0.0005	0.679	0.225	0.749	0	0
TYR	891	2.46624e-33	0.757	0.074	0.096	0.445	0.004	0.007	0	0
TYR	894	2.70133e-13	0.62	0.109	0.04	0.237	0.0005	0.294	0	0
TYR	923	3.13297e-05	0.559	0.067	0.16	0.034	0.0005	0.626	0	0
TYR	1467	0.0353615	0.027	0.993	0.019	0.036	0.044	0.896	0.0015	0.082
TYR	889	0.0198967	0.925	0.935	0.008	0.061	0.375	0.023	0.003	0.14
TYR	257	0.032303	0.241	0.29	0.0005	0.664	0.431	0.972	0.0078	0.283
TYR	1134	4.00235e-05	0.894	0.518	0.442	0.554	0.148	0.404	0.0071	0.283
TYR	902	0.0894064	0.005	0.501	0.112	0.727	0.318	0.135	0.0137	0.448
TYR	717	0.0276808	0.244	0.783	0.004	0.285	0.913	0.183	0.016	0.466
TYR	950	0.283418	0.631	0.053	0.453	0.031	0.023	0.369	0.0171	0.466
TYR	172	0.175397	0.009	0.06	0.164	0.821	0.29	0.748	0.0291	0.478
TYR	173	0.042919	0.362	0.023	0.277	0.072	0.606	0.915	0.0357	0.478
TYR	194	0.816155	0.044	0.136	0.032	0.939	0.8	0.03	0.0335	0.478
TYR	200	0.208486	0.314	0.295	0.079	0.578	0.547	0.011	0.0422	0.478
TYR	202	0.806494	0.111	0.604	0.057	0.126	0.213	0.039	0.0318	0.478
TYR	249	0.186958	0.066	0.896	0.359	0.111	0.012	0.966	0.0413	0.478
TYR	274	0.00970178	0.516	0.242	0.113	0.033	0.449	0.783	0.021	0.478
TYR	584	0.588807	0.025	0.309	0.01	0.291	0.768	0.48	0.0403	0.478
TYR	718	0.377434	0.2	0.974	0.004	0.562	0.286	0.105	0.0407	0.478
TYR	738	0.944395	0.879	0.042	0.315	0.004	0.213	0.21	0.0238	0.478
TYR	829	0.637029	0.017	0.91	0.012	0.101	0.84	0.251	0.0276	0.478
TYR	941	0.115205	0.024	0.393	0.734	0.035	0.083	0.628	0.02	0.478
TYR	1072	0.0036534	0.281	0.123	0.887	0.178	0.908	0.242	0.0379	0.478
TYR	1076	0.712749	0.333	0.605	0.266	0.404	0.213	0.001	0.0322	0.478
TYR	1132	0.674788	0.024	0.266	0.012	0.917	0.94	0.12	0.0424	0.478
TYR	1237	0.917653	0.12	0.032	0.012	0.734	0.443	0.259	0.0337	0.478
TYR	1495	0.0150771	1	0.01	0.397	0.388	0.185	0.785	0.0326	0.478
TYR	813	0.180192	0.371	0.043	0.365	0.491	0.012	0.973	0.0453	0.494
TYR	1131	0.00455563	1	0.54	0.593	0.023	0.6	0.335	0.0483	0.509
TYR	608	0.730058	0.438	0.074	0.743	0.182	0.293	0.009	0.0546	0.558
TYR	656	0.00235218	0.848	0.691	0.684	0.943	0.014	0.756	0.0579	0.574
TYR	907	0.907633	0.122	0.498	0.067	0.65	0.03	0.172	0.0672	0.636
TYR	943	0.444696	1	0.049	0.397	0.008	0.197	0.933	0.0681	0.636
TYR	248	0.151917	0.611	0.145	0.684	0.01	0.853	0.192	0.0745	0.641
TYR	809	0.0153047	0.17	0.906	0.119	0.529	0.153	0.607	0.0711	0.641
TYR	1070	0.708058	0.134	0.317	0.098	0.428	0.948	0.012	0.0726	0.641
TYR	722	0.649517	0.199	0.499	0.004	0.448	0.409	0.366	0.0801	0.656
TYR	727	0.334029	0.088	0.924	0.215	0.109	0.665	0.045	0.0842	0.656
TYR	942	0.0195841	0.334	0.024	0.682	0.853	0.254	0.808	0.0835	0.656
TYR	944	0.0518199	0.198	0.583	0.114	0.244	0.285	0.391	0.083	0.656
TYR	247	0.0913227	0.745	0.069	0.402	0.584	0.86	0.022	0.0882	0.671
TYR	1167	0.957972	0.156	0.561	0.37	0.25	0.046	0.074	0.0995	0.739
TYR	1479	0.406715	0.051	0.048	0.265	0.859	0.18	0.679	0.1019	0.74
TYR	1247	0.00528476	0.282	0.638	0.241	0.589	0.799	0.297	0.1096	0.779
TYR	901	0.0193948	0.463	0.301	0.406	0.226	0.297	0.455	0.1121	0.78
TYR	145	0.824805	0.657	0.517	0.092	0.009	0.525	0.482	0.1472	0.783
TYR	157	0.606592	0.401	0.396	0.136	0.7	0.006	0.979	0.1413	0.783
TYR	246	0.770738	0.335	0.163	0.079	0.044	0.626	0.472	0.1271	0.783
TYR	280	0.96861	0.171	0.019	0.523	0.716	0.177	0.222	0.1314	0.783
TYR	489	0.0170971	0.615	0.056	0.403	0.383	0.648	0.603	0.1154	0.783
TYR	611	0.532256	0.222	0.946	0.105	0.073	0.347	0.205	0.1498	0.783
TYR	700	0.00864093	0.502	0.5	0.287	0.708	0.494	0.228	0.1359	0.783
TYR	740	0.853651	0.824	0.933	0.037	0.586	0.642	0.007	0.1533	0.783
TYR	748	0.436084	0.264	0.037	0.039	0.527	0.839	0.71	0.1391	0.783
TYR	897	0.519483	0.61	0.275	0.39	0.004	0.681	0.624	0.1461	0.783
TYR	899	0.0345556	0.139	0.847	0.118	0.257	0.595	0.813	0.1484	0.783
TYR	1133	0.336529	0.521	0.087	0.574	0.406	0.014	0.957	0.1332	0.783
TYR	1368	0.88524	0.38	0.935	0.004	0.362	0.234	0.506	0.1414	0.783
TYR	1377	0.606088	0.414	0.052	0.788	0.028	0.593	0.26	0.1287	0.783
TYR	1386	0.619777	0.222	0.647	0.557	0.354	0.004	0.882	0.151	0.783
TYR	1448	0.313337	0.887	0.024	0.173	0.126	0.827	0.392	0.1325	0.783
TYR	1465	0.382587	0.992	0.334	0.048	0.633	0.395	0.036	0.1424	0.783
TYR	1258	0.971497	0.122	0.106	0.71	0.61	0.107	0.122	0.161	0.81
TYR	67	0.330725	0.987	0.273	0.205	0.092	0.563	0.083	0.1687	0.816
TYR	730	0.130551	0.263	0.314	0.839	0.317	0.336	0.088	0.1747	0.816
TYR	822	0.295745	0.181	0.818	0.03	0.251	0.29	0.846	0.171	0.816
TYR	887	0.122561	0.18	0.967	0.111	0.115	0.635	0.48	0.173	0.816
TYR	1433	0.961216	1	0.408	0.442	0.059	0.032	0.257	0.1741	0.816
TYR	144	0.901927	0.334	0.705	0.16	0.437	0.155	0.049	0.1987	0.82
TYR	243	0.733912	0.423	0.013	0.865	0.086	0.482	0.689	0.188	0.82
TYR	572	0.412065	1	0.19	0.102	0.42	0.066	0.481	0.1937	0.82
TYR	612	0.875272	0.5	0.747	0.579	0.171	0.114	0.03	0.1971	0.82
TYR	620	0.00565463	0.421	0.887	0.17	0.727	0.456	0.876	0.1918	0.82
TYR	624	0.539039	1	0.08	0.04	0.527	0.16	0.915	0.2137	0.82
TYR	697	0.140619	1	0.063	0.658	1	0.066	0.302	0.2013	0.82
TYR	806	0.0654376	0.533	0.939	0.218	0.609	0.053	0.59	0.2157	0.82
TYR	808	0.0380403	0.426	0.253	0.225	0.857	0.253	0.457	0.1808	0.82
TYR	812	0.711501	0.226	0.361	0.222	0.042	0.657	0.351	0.2078	0.82
TYR	820	0.0272418	0.325	0.912	0.246	0.117	0.626	0.835	0.2053	0.82
TYR	880	0.117962	0.419	0.228	0.088	0.833	0.359	0.408	0.205	0.82
TYR	893	0.116073	0.432	0.683	0.059	0.571	0.116	0.832	0.1976	0.82
TYR	937	0.927383	0.067	0.338	0.907	0.086	0.146	0.546	0.212	0.82
TYR	938	0.109378	0.441	0.872	0.062	0.299	0.364	0.371	0.1927	0.82
TYR	1450	0.180769	0.409	0.169	0.734	0.582	0.035	0.723	0.2151	0.82
TYR	214	0.0932631	0.836	0.064	0.555	0.144	0.732	0.51	0.2244	0.824
TYR	261	0.283734	0.419	0.07	0.116	0.648	0.292	0.814	0.2243	0.824
TYR	882	0.987104	0.019	0.576	0.352	0.485	0.104	0.736	0.2193	0.824
TYR	66	0.159202	0.657	0.882	0.191	0.065	0.295	0.475	0.2318	0.835
TYR	629	0.0135309	0.67	0.292	0.722	0.802	0.41	0.257	0.2324	0.835
TYR	201	0.529404	0.417	0.284	0.703	0.545	0.198	0.038	0.2438	0.867
TYR	250	0.180751	0.245	0.691	0.889	0.067	0.133	0.808	0.2521	0.868
TYR	276	0.0105974	0.55	0.534	0.522	0.327	0.607	0.586	0.2484	0.868
TYR	626	0.26694	0.854	0.026	0.381	0.726	0.258	0.461	0.2517	0.868
TYR	71	0.66362	0.143	0.067	0.459	0.933	0.264	0.318	0.2688	0.87
TYR	581	0.50925	0.237	0.432	0.021	0.457	0.781	0.577	0.2673	0.87
TYR	628	0.324147	0.506	0.618	0.928	0.412	0.169	0.032	0.2593	0.87
TYR	644	0.491465	0.613	0.053	0.123	0.386	0.745	0.372	0.2596	0.87
TYR	888	0.0542654	0.933	0.339	0.62	0.192	0.315	0.352	0.2678	0.87
TYR	1260	0.464905	0.389	0.332	0.2	0.918	0.335	0.06	0.2654	0.87
TYR	706	0.32301	0.198	0.087	0.373	0.833	0.405	0.354	0.2778	0.891
TYR	68	0.716527	0.704	0.522	0.142	0.11	0.539	0.491	0.4764	0.894
TYR	73	0.125916	0.204	0.615	0.308	0.504	0.945	0.273	0.3968	0.894
TYR	140	0.800384	1	0.902	0.037	0.541	0.644	0.132	0.495	0.894
TYR	146	0.978048	0.518	0.784	0.259	0.086	0.043	0.927	0.3195	0.894
TYR	147	0.963411	0.692	0.225	0.114	0.323	0.152	0.92	0.4253	0.894
TYR	155	0.331488	0.766	0.024	0.558	0.501	0.397	0.632	0.3439	0.894
TYR	156	0.425999	0.29	0.749	0.318	0.59	0.1	0.648	0.4814	0.894
TYR	159	0.710552	0.794	0.203	0.541	0.929	0.386	0.065	0.5202	0.894
TYR	161	0.604283	0.201	0.099	0.215	0.923	0.904	0.596	0.502	0.894
TYR	162	0.838822	0.698	0.221	0.164	0.328	0.271	0.392	0.419	0.894
TYR	168	0.221113	1	0.315	0.403	0.39	0.279	0.276	0.4381	0.894
TYR	195	0.459623	0.567	0.392	0.078	0.444	0.395	0.406	0.3817	0.894
TYR	196	0.217575	0.455	0.384	0.509	0.907	0.116	0.143	0.2964	0.894
TYR	198	0.817833	0.657	0.029	0.552	0.305	0.193	0.786	0.3347	0.894
TYR	210	0.855464	0.873	0.161	0.408	0.348	0.167	0.18	0.368	0.894
TYR	239	0.598215	0.208	0.051	0.678	0.703	0.288	0.759	0.403	0.894
TYR	240	0.176678	0.214	0.6	0.23	0.718	0.362	0.34	0.3537	0.894
TYR	242	0.930607	0.684	0.124	0.227	0.225	0.516	0.332	0.4092	0.894
TYR	244	0.313933	0.366	0.203	0.316	0.241	0.713	0.93	0.4885	0.894
TYR	251	0.832288	0.359	0.668	0.372	0.57	0.175	0.183	0.5103	0.894
TYR	252	0.188238	0.888	0.472	0.217	0.743	0.081	0.678	0.4108	0.894
TYR	253	0.672061	0.998	0.292	0.274	0.126	0.621	0.116	0.361	0.894
TYR	254	0.344182	0.348	0.235	0.49	0.757	0.277	0.392	0.4826	0.894
TYR	270	0.95107	0.291	0.745	0.172	0.538	0.464	0.121	0.474	0.894
TYR	275	0.601721	1	0.308	0.108	0.439	0.554	0.156	0.4228	0.894
TYR	278	0.41521	0.247	0.667	0.416	0.413	0.448	0.248	0.5045	0.894
TYR	281	0.118246	0.355	0.408	0.376	0.503	0.504	0.509	0.436	0.894
TYR	282	0.913712	0.389	0.876	0.444	0.128	0.209	0.227	0.4375	0.894
TYR	569	0.809118	0.331	0.812	0.284	0.939	0.032	0.719	0.5078	0.894
TYR	570	0.204967	0.488	0.279	0.415	0.796	0.17	0.553	0.4422	0.894
TYR	607	0.300036	0.136	0.822	0.174	0.275	0.529	0.653	0.3785	0.894
TYR	613	0.243924	0.777	0.992	0.853	0.505	0.06	0.06	0.2965	0.894
TYR	621	0.285494	0.939	0.006	0.914	0.898	0.298	0.981	0.3308	0.894
TYR	635	0.0465801	0.615	0.18	0.313	0.944	0.374	0.694	0.3339	0.894
TYR	645	0.379825	0.578	0.312	0.484	0.21	0.075	0.691	0.3223	0.894
TYR	650	0.327197	0.75	0.187	0.416	0.251	0.374	0.492	0.4447	0.894
TYR	655	0.193191	0.501	0.308	0.334	0.414	0.126	0.534	0.2907	0.894
TYR	677	0.220545	1	1	0.185	0.536	0.817	0.046	0.4343	0.894
TYR	693	0.277979	0.221	0.113	0.392	0.519	0.8	0.597	0.4058	0.894
TYR	703	0.250062	0.495	0.432	0.213	0.739	0.571	0.091	0.3468	0.894
TYR	712	0.810591	0.633	0.102	0.071	0.777	0.554	0.39	0.3948	0.894
TYR	713	0.367473	0.271	0.262	0.66	0.507	0.149	0.844	0.4777	0.894
TYR	719	0.938009	0.913	0.806	0.045	0.625	0.116	0.43	0.4587	0.894
TYR	744	0.901565	0.372	0.013	0.182	0.476	0.873	0.8	0.2849	0.894
TYR	810	0.737162	1	0.279	0.323	0.127	0.748	0.083	0.3708	0.894
TYR	814	0.804867	0.888	0.651	0.096	0.53	0.318	0.183	0.5128	0.894
TYR	819	0.462532	0.873	0.082	0.807	0.209	0.57	0.29	0.4515	0.894
TYR	821	0.630605	1	0.591	0.619	0.017	0.264	0.522	0.375	0.894
TYR	841	0.0721068	1	0.349	0.529	1	0.126	0.547	0.4506	0.894
TYR	881	0.2801	0.403	0.047	0.373	0.761	0.66	0.917	0.4496	0.894
TYR	885	0.518129	1	0.915	0.257	0.026	0.403	0.77	0.461	0.894
TYR	886	0.416926	0.582	0.624	0.354	0.76	0.017	0.904	0.3953	0.894
TYR	895	0.79696	0.82	0.152	0.198	0.13	0.935	0.529	0.4995	0.894
TYR	896	0.861497	0.154	0.784	0.799	0.504	0.187	0.177	0.5138	0.894
TYR	900	0.567382	0.654	0.446	0.118	0.91	0.237	0.164	0.4092	0.894
TYR	930	0.666254	0.959	0.143	0.156	0.063	0.853	0.6	0.3533	0.894
TYR	936	0.983004	0.726	0.091	0.38	0.029	0.919	0.457	0.3001	0.894
TYR	939	0.756506	0.536	0.411	0.175	0.892	0.892	0.014	0.3095	0.894
TYR	940	0.464763	1	0.621	0.39	0.037	0.57	0.257	0.3917	0.894
TYR	946	0.44093	0.901	0.864	0.024	0.16	0.25	0.829	0.2889	0.894
TYR	948	0.950307	0.856	0.631	0.97	0.606	0.523	0.008	0.4992	0.894
TYR	949	0.163124	0.593	0.417	0.062	0.683	0.35	0.528	0.306	0.894
TYR	1012	0.0442899	0.429	0.904	0.282	0.494	0.72	0.706	0.4935	0.894
TYR	1068	0.385792	0.488	0.151	0.369	0.478	0.468	0.209	0.3619	0.894
TYR	1069	0.821247	0.806	0.096	0.125	0.156	0.495	0.942	0.3842	0.894
TYR	1100	0.240519	0.243	0.52	0.124	0.981	0.298	0.566	0.3947	0.894
TYR	1101	0.993089	0.424	0.539	0.853	0.647	0.15	0.039	0.4177	0.894
TYR	1161	0.636534	1	0.073	0.011	0.867	0.79	0.85	0.299	0.894
TYR	1162	0.247278	0.354	0.704	0.612	0.212	0.238	0.759	0.5202	0.894
TYR	1165	0.980245	0.148	0.631	0.315	0.917	0.101	0.551	0.5232	0.894
TYR	1168	0.16913	0.985	0.139	0.14	0.85	0.186	0.826	0.3426	0.894
TYR	1169	0.241954	0.46	0.594	0.322	0.825	0.683	0.086	0.4682	0.894
TYR	1370	0.684187	0.28	0.515	0.648	0.194	0.084	0.354	0.3251	0.894
TYR	1372	0.995984	1	0.496	0.035	0.08	0.49	0.655	0.3488	0.894
TYR	1373	0.370091	0.173	0.463	0.479	0.43	0.234	0.556	0.4294	0.894
TYR	1379	0.152532	0.501	0.697	0.234	0.291	0.822	0.456	0.5107	0.894
TYR	1391	0.961198	0.837	0.372	0.181	0.686	0.17	0.114	0.4152	0.894
TYR	1410	0.464259	0.191	0.438	0.608	0.9	0.216	0.246	0.482	0.894
TYR	1413	0.364091	0.23	0.331	0.611	0.323	0.387	0.647	0.5119	0.894
TYR	1416	0.920169	0.307	0.896	0.491	0.056	0.718	0.298	0.525	0.894
TYR	1420	0.694076	0.248	0.191	0.05	0.866	0.385	0.93	0.3671	0.894
TYR	1426	0.190001	0.096	0.271	0.794	0.867	0.389	0.43	0.3821	0.894
TYR	1430	0.822607	1	0.093	0.176	0.653	0.265	0.338	0.4281	0.894
TYR	1431	0.930931	0.023	0.552	0.68	0.254	0.197	0.838	0.3139	0.894
TYR	1434	0.171885	0.267	0.489	0.533	0.177	0.364	0.854	0.4023	0.894
TYR	1449	0.183595	0.516	0.217	0.442	0.343	0.369	0.764	0.4442	0.894
TYR	1462	0.306631	0.688	0.366	0.577	0.12	0.934	0.178	0.4459	0.894
TYR	1463	0.202002	0.603	0.2	0.583	0.257	0.442	0.198	0.3074	0.894
TYR	1470	0.683686	0.163	0.544	0.523	0.753	0.246	0.184	0.4753	0.894
TYR	1473	0.910974	0.132	0.291	0.575	0.196	0.126	1	0.3637	0.894
TYR	707	0.477767	0.366	0.076	0.911	1	0.828	0.152	0.5286	0.895
TYR	1390	0.495512	0.091	0.315	0.187	0.825	0.77	0.915	0.5307	0.895
TYR	632	0.488513	0.442	0.159	0.221	0.399	0.589	0.936	0.543	0.897
TYR	793	0.545173	0.204	0.841	0.058	0.713	0.766	0.563	0.5429	0.897
TYR	1425	0.115468	0.336	0.657	0.543	0.691	0.71	0.237	0.5373	0.897
TYR	1484	0.0142249	0.586	0.718	0.755	1	0.994	0.372	0.5432	0.897
TYR	204	0.476943	0.682	0.255	0.428	0.171	0.592	0.488	0.5509	0.905
TYR	721	0.999722	0.132	0.604	0.204	0.341	0.416	0.817	0.5624	0.909
TYR	751	0.605551	0.368	0.034	0.735	0.601	0.86	0.663	0.5644	0.909
TYR	892	0.999433	0.886	0.082	0.59	0.787	0.081	0.684	0.561	0.909
TYR	1360	0.760316	0.797	0.444	0.189	0.773	0.282	0.163	0.5557	0.909
TYR	928	0.796837	0.274	0.318	0.713	0.649	0.645	0.095	0.5693	0.913
TYR	731	0.705168	0.222	0.815	0.533	0.114	0.401	0.655	0.5747	0.917
TYR	269	0.641054	0.134	0.889	0.296	0.442	0.296	0.756	0.5897	0.926
TYR	726	0.743045	0.836	0.142	0.473	0.616	0.454	0.193	0.5909	0.926
TYR	728	0.910759	0.816	0.376	0.238	0.729	0.08	0.575	0.5893	0.926
TYR	908	0.43358	0.193	0.313	0.893	0.593	0.48	0.34	0.5917	0.926
TYR	1378	0.711198	1	0.722	0.707	0.124	0.097	0.541	0.5986	0.932
TYR	160	0.690994	0.139	0.769	0.574	0.364	0.198	0.849	0.6136	0.935
TYR	807	0.410764	0.529	0.662	0.086	0.758	0.774	0.338	0.6046	0.935
TYR	1103	0.354635	0.79	0.785	0.029	0.945	0.563	0.763	0.6133	0.935
TYR	1414	0.686196	0.324	0.178	0.384	0.612	0.6	0.468	0.6147	0.935
TYR	1417	0.951857	1	0.725	0.436	0.064	0.217	0.626	0.6149	0.935
TYR	1371	0.669564	0.578	0.336	0.145	0.609	0.84	0.283	0.6218	0.941
TYR	216	0.399222	0.686	0.104	0.46	0.445	0.905	0.541	0.629	0.942
TYR	395	0.61684	0.928	0.109	0.978	0.144	0.84	0.387	0.6291	0.942
TYR	664	0.0440978	1	0.464	0.46	0.955	0.486	0.662	0.6311	0.942
TYR	70	0.649044	0.628	0.944	0.072	0.909	0.33	0.8	0.7602	0.943
TYR	141	0.60391	0.908	0.443	0.586	0.422	0.082	0.764	0.673	0.943
TYR	193	0.453719	0.305	0.299	0.428	0.573	0.685	0.95	0.7592	0.943
TYR	215	0.805235	0.155	0.692	0.457	0.261	0.756	0.922	0.7714	0.943
TYR	262	0.28692	0.213	0.301	0.978	0.766	0.916	0.482	0.7471	0.943
TYR	268	0.65286	0.435	0.893	0.739	0.697	0.05	0.947	0.7496	0.943
TYR	272	0.223777	0.523	0.495	0.225	0.931	0.722	0.439	0.6765	0.943
TYR	277	0.67662	1	0.604	0.159	0.591	0.328	0.468	0.7424	0.943
TYR	397	0.534797	0.642	0.769	0.599	0.179	0.827	0.33	0.7819	0.943
TYR	579	0.353933	0.776	0.372	0.507	0.265	0.557	0.888	0.7633	0.943
TYR	583	0.445295	0.278	0.991	0.854	0.713	0.346	0.231	0.7443	0.943
TYR	585	0.653712	0.901	0.232	0.379	0.611	0.468	0.417	0.7493	0.943
TYR	609	0.843575	1	0.872	0.056	0.312	0.472	0.628	0.675	0.943
TYR	610	0.96796	0.98	0.477	0.408	0.757	0.699	0.071	0.7664	0.943
TYR	616	0.54454	0.796	0.07	0.634	0.419	0.88	0.947	0.7617	0.943
TYR	623	0.719931	0.381	0.251	0.149	0.501	0.91	1	0.7071	0.943
TYR	658	0.374504	0.903	0.832	0.256	0.299	0.374	0.88	0.7696	0.943
TYR	701	0.149594	0.6	0.6	0.651	1	0.233	0.873	0.7704	0.943
TYR	702	0.527369	1	0.693	0.643	0.153	0.258	0.597	0.733	0.943
TYR	715	0.0715827	0.818	0.886	0.678	0.781	0.27	0.539	0.6826	0.943
TYR	720	0.756214	0.387	0.994	0.34	0.405	0.289	0.614	0.77	0.943
TYR	729	0.666664	0.647	0.618	0.314	0.822	0.109	0.576	0.6947	0.943
TYR	741	0.993928	0.901	0.19	0.24	0.7	0.897	0.219	0.7351	0.943
TYR	743	0.512639	0.107	0.852	0.886	0.996	0.542	0.233	0.7236	0.943
TYR	747	0.977871	0.701	0.237	0.506	0.129	0.431	0.741	0.6563	0.943
TYR	811	0.613466	0.426	0.496	0.568	0.18	0.624	0.762	0.7523	0.943
TYR	830	0.832831	0.124	0.886	0.369	0.312	0.798	0.585	0.7148	0.943
TYR	831	0.24801	0.694	0.8	0.229	0.773	0.697	0.414	0.7684	0.943
TYR	883	0.477244	0.231	0.67	0.424	0.531	0.52	0.766	0.7597	0.943
TYR	890	0.4205	1	0.774	0.162	0.145	0.845	0.582	0.6729	0.943
TYR	945	0.0364227	0.851	0.926	0.469	0.686	0.83	0.561	0.694	0.943
TYR	947	0.705891	1	0.538	0.508	0.134	0.575	0.319	0.7092	0.943
TYR	1011	0.991744	0.845	0.491	0.501	0.639	0.078	0.342	0.6622	0.943
TYR	1014	0.274205	0.536	0.362	0.611	0.83	0.239	0.88	0.7367	0.943
TYR	1071	0.219518	0.32	0.394	0.343	0.852	0.539	0.854	0.6713	0.943
TYR	1073	0.581956	0.796	0.375	0.607	0.313	0.698	0.209	0.7116	0.943
TYR	1164	0.885556	0.377	0.392	0.69	0.163	0.224	0.992	0.6507	0.943
TYR	1166	0.494083	0.723	0.325	0.267	0.463	0.722	0.319	0.6524	0.943
TYR	1262	0.841953	0.982	0.802	0.312	0.177	0.433	0.296	0.7076	0.943
TYR	1263	0.26346	0.947	0.41	0.782	0.273	0.43	0.804	0.7786	0.943
TYR	1369	0.348349	0.957	0.702	0.286	0.558	0.778	0.144	0.6897	0.943
TYR	1418	0.489196	0.67	0.758	0.541	0.152	0.483	0.772	0.7799	0.943
TYR	1419	0.889776	0.34	0.706	0.328	0.124	0.817	0.643	0.7033	0.943
TYR	1421	0.525806	0.399	0.733	0.275	0.551	0.262	0.993	0.7466	0.943
TYR	1422	0.58534	0.844	0.713	0.085	0.932	0.58	0.468	0.7791	0.943
TYR	1427	0.148275	0.383	0.994	0.68	0.31	0.977	0.295	0.6583	0.943
TYR	1428	0.863371	0.721	0.588	0.315	0.809	0.165	0.42	0.7561	0.943
TYR	1432	0.0711439	0.993	0.632	0.619	0.46	0.356	0.902	0.6859	0.943
TYR	1466	0.732073	0.601	0.217	0.765	0.317	0.493	0.425	0.7127	0.943
TYR	1468	0.106777	0.99	0.522	0.167	0.758	0.704	0.833	0.6864	0.943
TYR	1469	0.879536	0.711	0.296	0.592	0.66	0.141	0.674	0.7651	0.943
TYR	1472	0.925078	0.479	1	0.169	0.389	0.793	0.302	0.7673	0.943
TYR	1492	0.264617	0.813	0.188	0.435	0.854	0.606	0.869	0.7853	0.944
TYR	74	0.516845	0.545	0.612	0.33	0.396	0.517	0.792	0.8065	0.945
TYR	245	0.373282	0.333	0.376	0.97	0.29	0.932	0.686	0.7938	0.945
TYR	273	0.90329	0.805	0.897	0.156	0.37	0.514	0.437	0.7946	0.945
TYR	618	0.755448	0.935	0.782	0.124	0.435	0.634	0.514	0.8134	0.945
TYR	622	0.302819	0.395	0.563	0.576	0.472	0.648	0.846	0.8178	0.945
TYR	672	0.115919	1	0.354	0.877	1	0.546	0.466	0.8055	0.945
TYR	725	0.796164	0.847	0.959	0.619	0.094	0.358	0.646	0.7986	0.945
TYR	739	0.395825	0.872	0.207	0.405	0.881	0.57	0.675	0.8148	0.945
TYR	929	0.520131	0.538	0.366	0.453	0.416	0.817	0.602	0.8104	0.945
TYR	1013	0.597925	0.662	0.603	0.255	0.597	0.467	0.499	0.7948	0.945
TYR	1259	0.898017	0.744	0.559	0.453	0.612	0.322	0.298	0.8165	0.945
TYR	255	0.82064	0.497	0.987	0.902	0.699	0.539	0.082	0.8323	0.952
TYR	710	0.174501	0.603	0.976	0.616	0.376	0.694	0.693	0.8348	0.952
TYR	832	0.394962	0.826	0.349	0.852	1	0.386	0.287	0.8268	0.952
TYR	1429	0.359788	0.862	0.809	0.476	0.44	0.67	0.326	0.8352	0.952
TYR	72	0.377589	0.803	0.098	0.982	0.799	0.971	0.657	0.8665	0.955
TYR	619	0.801749	0.979	0.151	0.53	0.546	0.877	0.44	0.8528	0.955
TYR	640	0.409328	1	0.59	0.434	0.44	0.432	0.642	0.8487	0.955
TYR	742	0.360234	0.49	0.535	0.393	0.802	0.56	0.808	0.8549	0.955
TYR	828	0.917645	0.691	0.975	0.213	0.166	0.952	0.722	0.8677	0.955
TYR	1102	0.40551	0.669	0.7	0.809	0.969	0.642	0.153	0.8646	0.955
TYR	1130	0.696435	0.799	0.395	0.374	0.673	0.73	0.35	0.8606	0.955
TYR	1235	0.902675	0.962	0.859	0.436	0.412	0.113	0.895	0.8556	0.955
TYR	1236	0.755949	0.339	0.487	0.397	0.915	0.875	0.35	0.8585	0.955
TYR	1412	0.987059	0.933	0.608	0.805	0.773	0.062	0.659	0.8615	0.955
TYR	580	0.833057	1	0.965	0.212	0.756	0.475	0.271	0.8787	0.959
TYR	652	0.11643	0.796	0.733	0.61	0.743	0.853	0.624	0.8774	0.959
TYR	714	0.282258	0.676	0.317	0.782	0.451	0.874	0.92	0.8824	0.959
TYR	931	0.770623	0.204	0.801	0.579	0.646	0.803	0.449	0.8813	0.959
TYR	1411	0.464285	0.598	0.31	0.785	0.556	0.754	0.642	0.8886	0.962
TYR	69	0.936785	0.985	0.86	0.064	0.585	0.847	0.853	0.9052	0.966
TYR	617	0.809888	0.191	0.537	0.62	0.525	0.948	0.776	0.8977	0.966
TYR	746	0.592003	0.98	0.941	0.415	0.447	0.476	0.403	0.8954	0.966
TYR	898	0.69023	0.786	0.576	0.655	1	0.124	0.815	0.9016	0.966
TYR	1464	0.244806	0.696	0.852	0.641	0.598	0.828	0.473	0.9066	0.966
TYR	199	0.790115	0.382	0.81	0.332	0.745	0.598	0.633	0.9112	0.967
TYR	648	0.445029	1	0.671	0.585	0.46	0.905	0.348	0.9202	0.974
TYR	158	0.214413	0.877	0.705	0.647	0.847	0.78	0.541	0.9359	0.975
TYR	190	0.393942	0.759	1	0.802	0.574	0.456	0.479	0.9344	0.975
TYR	567	0.215332	1	0.367	0.944	0.584	0.737	0.866	0.9282	0.975
TYR	630	0.582255	0.361	1	0.719	0.618	0.38	0.838	0.9335	0.975
TYR	1075	0.284757	0.97	0.726	0.482	0.45	0.679	0.994	0.9325	0.975
TYR	1275	0.471447	1	0.738	0.539	0.461	0.474	0.877	0.9473	0.983
TYR	571	0.690938	0.9	0.502	0.659	0.881	0.252	0.874	0.9541	0.987
TYR	625	0.629001	0.747	0.711	0.889	0.89	0.753	0.212	0.9574	0.988
TYR	197	0.801282	0.469	0.936	0.43	0.537	0.75	0.899	0.9711	0.994
TYR	614	0.965615	0.584	0.7	0.538	0.829	0.474	0.746	0.9765	0.994
TYR	716	0.944511	0.954	0.481	0.818	0.37	0.876	0.584	0.9794	0.994
TYR	1074	0.365114	1	0.919	0.737	0.938	0.589	0.527	0.9818	0.994
TYR	1234	0.8062	0.375	0.785	0.832	0.992	0.726	0.396	0.9723	0.994
TYR	1471	0.752677	0.449	0.853	0.943	0.704	0.564	0.558	0.9752	0.994
TYR	189	0.719254	0.937	0.944	0.595	0.326	0.997	0.89	0.9923	0.995
TYR	279	0.985611	0.645	0.672	0.985	0.731	0.688	0.573	0.994	0.995
TYR	396	0.869049	0.951	0.617	0.835	0.368	0.903	0.594	0.9865	0.995
TYR	615	0.895778	0.719	0.624	0.581	0.939	0.905	0.675	0.9953	0.995
